# Supplementary material for: Quantitative Proteomic Analysis Uncovers the Mediation of Endoplasmic Reticulum Stress-Induced Autophagy in DHAV-1-Infected DEF Cells
Source: Int J Mol Sci. 2019 Dec 6;20(24):6160. doi: 10.3390/ijms20246160 (PMC6940786; doi:10.3390/ijms20246160)
Supplement: Supplementary file 1 [file ijms-20-06160-s001.zip]

Archive with 13 entries (11 files):
- ijms-624873-SI/
- ijms-624873-SI/ijms-624873 supplementary/
- ijms-624873-SI/ijms-624873 supplementary/Table S1.xlsx
- ijms-624873-SI/ijms-624873 supplementary/Table S10.xlsx
- ijms-624873-SI/ijms-624873 supplementary/Table S11.xlsx
- ijms-624873-SI/ijms-624873 supplementary/Table S2.xlsx
- ijms-624873-SI/ijms-624873 supplementary/Table S3.xlsx
- ijms-624873-SI/ijms-624873 supplementary/Table S4.xlsx
- ijms-624873-SI/ijms-624873 supplementary/Table S5.xlsx
- ijms-624873-SI/ijms-624873 supplementary/Table S6.xlsx
- ijms-624873-SI/ijms-624873 supplementary/Table S7.xlsx
- ijms-624873-SI/ijms-624873 supplementary/Table S8.xlsx
- ijms-624873-SI/ijms-624873 supplementary/Table S9.xlsx
