# Supplementary material for: Quantitative Proteomic Analysis Uncovers the Mediation of Endoplasmic Reticulum Stress-Induced Autophagy in DHAV-1-Infected DEF Cells
Source: Int J Mol Sci. 2019 Dec 6;20(24):6160. doi: 10.3390/ijms20246160 (PMC6940786; doi:10.3390/ijms20246160)
Supplement: Supplementary file 1 [file ijms-20-06160-s001.zip › ijms-624873-SI/ijms-624873 supplementary/Table S1.xlsx]

## Sheet: Protein_quant
Table S1. List of proteins identified and quantified by the TMT analysis in the experiment.
Protein accession: protein accession number of database used for search
Protein description: protein functional description
Gene name: indicates the name of the gene that code for the protein sequence
MW [kDa]: protein molecular weight ,unit [kDa]
Score: a simple rule to be used to judge whether a result is significant or not
Coverage [%]: percent of identified peptdie sequence covering in protein sequence
Peptides: number of peptides whitch spectrum hit
PSMs: number of spectrum which protein matched
Unique peptides: number of identified peptides that only come form this protein groups
Protein accession	Protein description	Gene name	MW [kDa]	Score	Coverage [%]	Peptides	PSMs	Unique peptides	D1	D2	D3	N1	N2	N3	D/N Ratio	D/N P value
D2Y3F5	CDC42 OS=Anas platyrhynchos OX=8839 GN=cdc42	cdc42	21.418	17.466	31.2	5	7	1	0.786	0.778	0.716	1.106	1.233	1.489	0.596	0.0050788
O57314	Very-long-chain 3-oxoacyl-CoA reductase OS=Anas platyrhynchos OX=8839 GN=HSD17B12	HSD17B12	33.896	7.7376	19.9	6	7	6	1.042	0.944	0.847	0.99	1.034	1.138	0.896	0.198738
P00020	Cytochrome c OS=Anas platyrhynchos OX=8839 GN=CYC	CYC	11.652	9.2783	39	5	9	5	1.113	0.991	1.056	0.911	0.932	0.944	1.134	0.023898
P00706	Lysozyme C-3 OS=Anas platyrhynchos OX=8839	---	14.507	0.98187	6.2	1	1	1	0.962	1.14	1.135	0.95	0.94	0.849	1.182	0.0675
P01986	Hemoglobin subunit alpha-A OS=Anas platyrhynchos OX=8839 GN=HBAA	HBAA	15.365	4.6318	26.1	4	2	2	1.43	1.098	1.115	0.74	0.731	0.812	1.596	0.0073834
P02114	Hemoglobin subunit beta OS=Anas platyrhynchos OX=8839 GN=HBB	HBB	16.45	13.501	49.7	7	14	6	1.259	1.126	1.089	0.691	0.776	0.802	1.531	0.0024844
P04442	Hemoglobin subunit alpha-D OS=Anas platyrhynchos OX=8839 GN=HBAD	HBAD	15.746	19.754	39.7	6	9	5	1.064	1.052	1.029	0.99	0.974	0.87	1.11	0.064818
P09426	Histone H1 OS=Anas platyrhynchos OX=8839	---	21.831	23.353	26.1	9	25	5	1.01	1.007	1.006	1.053	0.943	0.942	1.029	0.5036
P13743	L-lactate dehydrogenase B chain OS=Anas platyrhynchos OX=8839 GN=LDHB	LDHB	36.089	63.544	26.7	9	24	9	1.08	1.041	1.034	0.951	0.963	0.941	1.105	0.0027042
P14620	Acylphosphatase-2 OS=Anas platyrhynchos OX=8839 GN=ACYP2	ACYP2	11.389	6.4383	25.2	2	2	2	0.846	1.136	1.138	0.968	1.036	0.868	1.086	0.53142
P24058	Argininosuccinate lyase OS=Anas platyrhynchos OX=8839 GN=ASL2	ASL2	51.709	18.29	15.6	8	10	8	0.804	0.847	0.814	1.208	1.167	1.178	0.694	4.0564e-05
P28227	NADP-dependent malic enzyme OS=Anas platyrhynchos OX=8839 GN=ME1	ME1	61.898	15.322	15.6	9	11	6	0.919	0.964	0.902	1.074	1.108	1.11	0.846	0.00173939
P30350	Alcohol dehydrogenase 1 (Fragment) OS=Anas platyrhynchos OX=8839 GN=ADH1	ADH1	19.816	1.1361	5.9	1	1	1	0.966	0.94	0.981	1.085	1.088	0.972	0.918	0.097498
P50654	ATP synthase subunit a OS=Anas platyrhynchos OX=8839 GN=MT-ATP6	MT-ATP6	24.997	1.6993	3.5	1	2	1	0.929	0.914	0.961	1.115	1.061	1.059	0.867	0.0031039
P50655	ATP synthase protein 8 OS=Anas platyrhynchos OX=8839 GN=MT-ATP8	MT-ATP8	6.3336	18.765	21.8	1	4	1	0.843	0.934	0.921	1.12	1.133	1.111	0.802	0.0024418
P68494	Metallothionein OS=Anas platyrhynchos OX=8839	---	6.4616	4.4706	23.8	1	1	1	1.118	1.143	1.092	0.859	0.888	0.862	1.285	0.000119608
P98019	Cytochrome c oxidase subunit 2 OS=Anas platyrhynchos OX=8839 GN=MT-CO2	MT-CO2	25.553	12.825	11.8	3	5	3	0.907	0.965	0.885	1.072	1.135	1.106	0.832	0.0038389
Q2LDE6	Transthyretin OS=Anas platyrhynchos OX=8839 GN=TTR	TTR	16.287	13.188	15.3	2	2	2	1.121	1.172	1.101	0.854	0.858	0.849	1.325	0.000118391
Q90240	Carboxypeptidase D OS=Anas platyrhynchos OX=8839 GN=CPD	CPD	153.5	46.623	14.8	18	25	4	0.785	0.925	0.967	1.14	1.241	0.973	0.798	0.078363
R0J6Z5	60S acidic ribosomal protein P0 (Fragment) OS=Anas platyrhynchos OX=8839 GN=RPLP0	RPLP0	14.859	44.716	49.6	6	18	6	0.994	1.029	1.031	0.97	0.987	0.981	1.039	0.040379
R0J710	Protein YIF1B (Fragment) OS=Anas platyrhynchos OX=8839 GN=Anapl_18519	Anapl_18519	5.6108	3.6546	26.5	1	3	1	1.153	0.941	1.029	1.145	0.905	0.829	1.085	0.48232
R0J775	Aconitase 1 (Fragment) OS=Anas platyrhynchos OX=8839 GN=ACO1	ACO1	98.045	21.18	17.7	17	24	16	1.067	1.068	1.088	0.91	0.893	0.932	1.178	0.0002967
R0J7H7	Hemoglobin subunit epsilon (Fragment) OS=Anas platyrhynchos OX=8839 GN=LOC101798290	LOC101798290	16.616	21.17	27.2	4	6	3	1.371	1.397	1.315	0.581	0.598	0.589	2.309	9.2217e-07
R0J7M0	Inositol polyphosphate-4-phosphatase type I A (Fragment) OS=Anas platyrhynchos OX=8839 GN=INPP4A	INPP4A	61.517	1.2609	4.8	3	3	3
R0J7S6	Acyl-CoA binding domain containing 6 (Fragment) OS=Anas platyrhynchos OX=8839 GN=ACBD6	ACBD6	16.658	7.3522	39.5	6	6	6	0.969	1.047	1.004	1.079	0.967	1.015	0.987	0.75484
R0J801	N-terminal acetyltransferase complex ARD1 subunit-like protein A (Fragment) OS=Anas platyrhynchos OX=8839 GN=Anapl_18490	Anapl_18490	5.1696	16.8	26.7	1	4	1	1.284	1.043	1.026	0.761	0.76	1.074	1.292	0.123196
R0J878	Coactosin like F-actin binding protein 1 (Fragment) OS=Anas platyrhynchos OX=8839 GN=COTL1	COTL1	13.082	15.554	50.9	6	12	6	0.936	0.929	0.899	1.073	1.05	1.117	0.853	0.0019401
R0J8F7	Citrate lyase beta like (Fragment) OS=Anas platyrhynchos OX=8839 GN=CLYBL	CLYBL	25.062	4.981	16.5	4	4	4	0.914	0.926	0.913	1.117	1.082	1.095	0.836	6.2377e-05
R0J8S5	Afadin (Fragment) OS=Anas platyrhynchos OX=8839 GN=LOC101799402	LOC101799402	113.65	12.48	5.4	5	6	5	0.972	0.994	1.017	0.971	1.01	0.981	1.007	0.70988
R0J9K1	Pre-mRNA-processing factor 6 (Fragment) OS=Anas platyrhynchos OX=8839 GN=PRPF6	PRPF6	62.388	14.384	18.3	10	13	10	1.016	1.034	1.053	0.986	0.977	0.917	1.077	0.040138
R0J9Y5	Endoplasmic reticulum protein 29 (Fragment) OS=Anas platyrhynchos OX=8839 GN=ERP29	ERP29	24.49	30.328	39.3	8	19	8	0.987	0.982	1.001	1.021	1.005	1.047	0.966	0.062039
R0JA16	Component of oligomeric golgi complex 6 (Fragment) OS=Anas platyrhynchos OX=8839 GN=COG6	COG6	68.352	8.0972	8.9	6	6	6	1.018	1.084	1.111	0.93	0.913	0.891	1.175	0.0050569
R0JA23	tRNA (Adenine-N(1)-)-methyltransferase catalytic subunit TRM61 (Fragment) OS=Anas platyrhynchos OX=8839 GN=TRMT61A	TRMT61A	34.219	1.2113	5.4	1	1	1	0.93	1.091	0.975	0.985	1.05	0.98	0.994	0.88456
R0JA86	Core histone macro-H2A.2 (Fragment) OS=Anas platyrhynchos OX=8839 GN=H2AFY2	H2AFY2	40.301	14.971	11	4	5	4	0.97	1.032	0.974	1.007	0.999	1.071	0.967	0.32544
R0JAB5	RIC8 guanine nucleotide exchange factor A (Fragment) OS=Anas platyrhynchos OX=8839 GN=RIC8A	RIC8A	61.457	11.905	17.6	8	10	7	0.959	0.989	0.99	1.061	1.015	1.011	0.952	0.057398
R0JAW4	DNA replication complex GINS protein SLD5 (Fragment) OS=Anas platyrhynchos OX=8839 GN=GINS4	GINS4	18.739	3.8352	15.4	2	2	2	1.103	0.904	0.984	0.931	0.94	1.15	0.99	0.9294
R0JAX6	Coatomer protein complex subunit epsilon (Fragment) OS=Anas platyrhynchos OX=8839 GN=COPE	COPE	30.409	29.704	19	6	18	6	1.095	1.018	1.026	0.942	0.923	0.978	1.104	0.026123
R0JAZ4	ORM1-like protein 3 (Fragment) OS=Anas platyrhynchos OX=8839 GN=ORMDL3	ORMDL3	17.651	3.5463	12.4	2	3	2	0.975	0.947	0.963	1.054	1.078	1.012	0.918	0.0135163
R0JAZ7	Ras association domain family member 3 (Fragment) OS=Anas platyrhynchos OX=8839 GN=RASSF3	RASSF3	24.787	0.99995	3.7	1	1	1
R0JB41	Coiled-coil domain containing 32 (Fragment) OS=Anas platyrhynchos OX=8839 GN=CCDC32	CCDC32	20.316	0.49409	5	1	1	1
R0JB75	WD repeat-containing protein 68 (Fragment) OS=Anas platyrhynchos OX=8839 GN=DCAF7	DCAF7	33.462	3.1107	10.8	3	4	3	1.015	0.994	1.107	0.942	0.989	0.927	1.09	0.088719
R0JB99	Tetratricopeptide repeat domain 28 (Fragment) OS=Anas platyrhynchos OX=8839 GN=TTC28	TTC28	268.22	20.628	4	10	11	10	0.959	0.977	0.98	0.994	1.065	1.019	0.947	0.065098
R0JBG2	Oxidoreductase NAD binding domain containing 1 (Fragment) OS=Anas platyrhynchos OX=8839 GN=OXNAD1	OXNAD1	35.136	18.854	9.2	3	5	3	0.933	0.969	1.026	1.001	1.028	1.047	0.952	0.177602
R0JBH2	RAB8A, member RAS oncogene family (Fragment) OS=Anas platyrhynchos OX=8839 GN=RAB8A	RAB8A	23.566	8.3166	22.2	5	12	3	0.948	0.937	0.942	1.038	1.041	1.129	0.881	0.045457
R0JBP7	Transgelin (Fragment) OS=Anas platyrhynchos OX=8839 GN=TAGLN3	TAGLN3	22.461	1.4718	11.1	2	3	2
R0JBR1	Flap endonuclease 1 (Fragment) OS=Anas platyrhynchos OX=8839 GN=FEN1	FEN1	42.984	16.2	24.1	11	13	11	1.068	1.028	1.088	0.949	0.92	0.906	1.147	0.0031151
R0JBU7	Methionine adenosyltransferase 2 subunit beta (Fragment) OS=Anas platyrhynchos OX=8839 GN=MAT2B	MAT2B	35.044	17.336	21.1	5	6	5	1.154	1.059	1.036	0.916	1.007	0.94	1.135	0.043738
R0JBZ4	Coiled-coil domain containing 47 (Fragment) OS=Anas platyrhynchos OX=8839 GN=CCDC47	CCDC47	55.743	21.537	18.7	8	13	8	0.944	1.018	1.005	1.05	1.015	0.985	0.973	0.40292
R0JC25	Ribosomal protein L15 (Fragment) OS=Anas platyrhynchos OX=8839 GN=RPL15	RPL15	24.272	26.132	29.6	8	14	8	1.123	0.998	1.022	0.914	0.921	1.029	1.097	0.15124
R0JC61	IST1, ESCRT-III associated factor (Fragment) OS=Anas platyrhynchos OX=8839 GN=IST1	IST1	39.68	17.829	20.5	9	12	9	0.966	0.965	0.957	1.055	1.045	1.034	0.922	0.00023649
R0JCA9	Family with sequence similarity 32 member A (Fragment) OS=Anas platyrhynchos OX=8839 GN=FAM32A	FAM32A	10.504	4.42	12.6	1	1	1	1.059	0.944	1.149	0.952	0.962	0.925	1.11	0.156116
R0JCB3	Family with sequence similarity 162 member A (Fragment) OS=Anas platyrhynchos OX=8839 GN=FAM162A	FAM162A	17.429	7.7955	22.6	3	4	3	0.908	0.936	1.015	1.05	1.051	1.069	0.902	0.036537
R0JCC3	Solute carrier family 35 member E1 (Fragment) OS=Anas platyrhynchos OX=8839 GN=SLC35E1	SLC35E1	31.507	8.0295	8.3	2	3	2	1.013	1.048	0.978	1.067	0.964	0.936	1.024	0.60118
R0JCP8	Calcium-binding mitochondrial carrier protein SCaMC-1 (Fragment) OS=Anas platyrhynchos OX=8839 GN=SLC25A24	SLC25A24	46.212	26.781	19.4	8	10	8	0.964	0.889	0.904	1.082	1.135	1.151	0.819	0.0029398
R0JCU0	Deoxythymidylate kinase OS=Anas platyrhynchos OX=8839 GN=DTYMK	DTYMK	14.945	5.1528	25.4	4	6	3	0.972	0.929	0.91	1.041	1.02	1.047	0.904	0.0086816
R0JCU5	Cytochrome c oxidase polypeptide 7A2, mitochondrial (Fragment) OS=Anas platyrhynchos OX=8839 GN=COX7A2	COX7A2	6.8469	9.173	37.7	2	7	2	0.983	0.953	0.956	1.038	1.029	1.071	0.922	0.0064401
R0JCZ0	Dihydroorotate dehydrogenase (quinone) (Fragment) OS=Anas platyrhynchos OX=8839 GN=DHODH	DHODH	30.07	10.829	22.6	6	8	6	0.951	0.969	0.954	1.107	1.05	1.082	0.887	0.00187997
R0JD86	Cathepsin B (Fragment) OS=Anas platyrhynchos OX=8839 GN=CTSB	CTSB	37.651	43.724	30	9	21	9	0.901	0.84	0.836	1.164	1.081	1.155	0.758	0.00119652
R0JD94	3-ketodihydrosphingosine reductase (Fragment) OS=Anas platyrhynchos OX=8839 GN=KDSR	KDSR	32.443	31.424	11.5	3	5	3	1.021	1.005	1.03	1.001	0.972	0.947	1.047	0.059763
R0JDK1	Hemoglobin subunit pi (Fragment) OS=Anas platyrhynchos OX=8839 GN=HBZ	HBZ	15.673	141.79	59.2	7	10	6	1.541	1.281	1.337	0.528	0.64	0.606	2.344	0.00043967
R0JDK4	Non-specific serine/threonine protein kinase (Fragment) OS=Anas platyrhynchos OX=8839 GN=PAK2	PAK2	57.928	18.691	17	8	12	7	0.957	0.976	1.021	1.006	1.036	1.018	0.965	0.165361
R0JDP4	Guanine nucleotide-binding protein subunit gamma (Fragment) OS=Anas platyrhynchos OX=8839 GN=GNG12	GNG12	8.0904	15.456	38.4	3	5	3	0.872	0.864	0.889	1.159	1.152	1.161	0.756	2.8272e-06
R0JDR2	ADP-ribosylation factor-related protein 1 (Fragment) OS=Anas platyrhynchos OX=8839 GN=ARFRP1	ARFRP1	22.769	6.3436	10.4	2	2	2	1.108	1.011	1.139	0.873	0.883	0.961	1.199	0.0183019
R0JDR4	Pterin-4 alpha-carbinolamine dehydratase 1 (Fragment) OS=Anas platyrhynchos OX=8839 GN=PCBD1	PCBD1	11.967	1.5813	9.6	1	1	1
R0JDV1	Mitochondrial elongation factor 1 (Fragment) OS=Anas platyrhynchos OX=8839 GN=MIEF1	MIEF1	51.633	0.77656	2.2	1	1	1	0.982	0.952	0.977	1.051	1.05	1.014	0.935	0.0112404
R0JDX1	Coiled-coil domain containing 124 (Fragment) OS=Anas platyrhynchos OX=8839 GN=CCDC124	CCDC124	26.028	6.8548	13.1	4	5	4	1.073	1.047	1.08	0.984	0.924	0.906	1.137	0.0083629
R0JE14	60S ribosomal protein L23 (Fragment) OS=Anas platyrhynchos OX=8839 GN=RPL23	RPL23	11.851	10.291	52.7	6	17	6	0.996	1.043	0.981	0.98	0.974	0.939	1.044	0.133078
R0JE41	Serum deprivation-response protein (Fragment) OS=Anas platyrhynchos OX=8839 GN=CAVIN2	CAVIN2	29.677	3.3395	6.8	2	2	2	1.034	1.054	1.044	0.961	0.973	0.929	1.094	0.0037843
R0JE46	Microsomal glutathione S-transferase 3 (Fragment) OS=Anas platyrhynchos OX=8839 GN=MGST3	MGST3	15.799	2.5668	11.9	1	2	1	1.002	0.756	0.817	1.112	1.071	1.315	0.736	0.042158
R0JE61	GMP reductase 1 (Fragment) OS=Anas platyrhynchos OX=8839 GN=LOC101797084	LOC101797084	12.237	0.46411	8.8	1	1	1	0.817	0.936	1.032	1.072	1.196	0.99	0.855	0.1432
R0JE89	Protein cappuccino-like protein (Fragment) OS=Anas platyrhynchos OX=8839 GN=LOC101794266	LOC101794266	12.53	1.6815	11.8	1	1	1
R0JEF7	GDP-mannose pyrophosphorylase B (Fragment) OS=Anas platyrhynchos OX=8839 GN=GMPPB	GMPPB	19.055	2.3508	10.3	2	2	2
R0JEJ7	Negative elongation factor B (Fragment) OS=Anas platyrhynchos OX=8839 GN=NELFB	NELFB	62.444	4.098	8.4	5	5	5	0.972	1.013	0.958	1.024	1.04	1.013	0.956	0.071656
R0JEK2	Anaphase-promoting complex subunit 2 (Fragment) OS=Anas platyrhynchos OX=8839 GN=ANAPC2	ANAPC2	90.221	1.4563	2.3	2	2	2
R0JF26	GLI pathogenesis related 2 (Fragment) OS=Anas platyrhynchos OX=8839 GN=GLIPR2	GLIPR2	16.689	52.645	51	6	10	6	0.868	0.977	0.954	1.103	1.092	1.055	0.861	0.0174829
R0JF84	RING finger protein 11 (Fragment) OS=Anas platyrhynchos OX=8839 GN=RNF11	RNF11	13	2.5863	10.6	1	1	1	0.948	0.93	1.002	1.057	1.001	1.089	0.915	0.056384
R0JF99	Glutathione peroxidase (Fragment) OS=Anas platyrhynchos OX=8839 GN=GPX7	GPX7	23.507	6.6118	21.9	5	9	5	0.956	0.989	0.931	1.077	1.025	1.054	0.911	0.0146821
R0JFC2	40S ribosomal protein S28 (Fragment) OS=Anas platyrhynchos OX=8839 GN=RPS28	RPS28	4.8274	18.947	51.2	2	6	2	1.131	1.14	1.084	0.869	0.908	0.838	1.283	0.00087687
R0JFH7	Calpain-7 (Fragment) OS=Anas platyrhynchos OX=8839 GN=CAPN7	CAPN7	89.136	2.7733	3.7	3	3	3	1.068	1.055	1.024	0.944	0.995	0.908	1.105	0.026363
R0JFK5	Cytochrome b-c1 complex subunit 7 (Fragment) OS=Anas platyrhynchos OX=8839 GN=UQCRB	UQCRB	13.165	8.5903	38.9	5	8	5	0.924	0.943	0.916	1.096	1.125	1.105	0.837	0.000101567
R0JFQ9	Peroxiredoxin-6 (Fragment) OS=Anas platyrhynchos OX=8839 GN=PRDX6	PRDX6	15.976	52.13	50.7	9	13	9	1.019	1.041	1.016	0.978	0.991	1.009	1.033	0.052222
R0JFX3	Elongation factor 1-alpha (Fragment) OS=Anas platyrhynchos OX=8839 GN=EEF1A2	EEF1A2	45.399	4.0361	21.2	9	38	4	1.022	0.975	1.072	0.987	0.984	0.963	1.046	0.194524
R0JG21	DnaJ heat shock protein family (Hsp40) member B14 (Fragment) OS=Anas platyrhynchos OX=8839 GN=DNAJB14	DNAJB14	37.455	6.8505	11.3	4	4	3	0.951	0.915	0.975	1.063	1.074	1.056	0.89	0.0035987
R0JG36	LLP homolog, long-term synaptic facilitation (Fragment) OS=Anas platyrhynchos OX=8839 GN=LLPH	LLPH	10.922	1.6698	24.5	2	2	2
R0JG43	Chromosome 1 open reading frame 123 (Fragment) OS=Anas platyrhynchos OX=8839 GN=C1orf123	C1orf123	18.887	6.2309	31.9	6	6	6	0.941	1.008	0.976	1.057	1.013	1.03	0.944	0.06726
R0JG80	Cytochrome c oxidase subunit 6A, mitochondrial (Fragment) OS=Anas platyrhynchos OX=8839 GN=COX6A1	COX6A1	6.7365	9.0739	52.6	2	3	2	0.954	0.956	0.854	1.079	1.078	1.123	0.843	0.012162
R0JG98	Developmentally-regulated GTP-binding protein 1 (Fragment) OS=Anas platyrhynchos OX=8839 GN=DRG1	DRG1	34.772	16.105	27.6	8	9	7	1.013	0.999	0.972	1.005	0.987	1.001	0.997	0.8258
R0JGE8	Ankyrin repeat domain 46 (Fragment) OS=Anas platyrhynchos OX=8839 GN=ANKRD46	ANKRD46	25.265	2.9799	9.6	2	2	2	1.113	0.906	1.032	0.86	1.079	1.018	1.032	0.74022
R0JGG2	3-hydroxy-3-methylglutaryl coenzyme A synthase (Fragment) OS=Anas platyrhynchos OX=8839 GN=HMGCS1	HMGCS1	58.019	69.377	19.2	10	17	10	0.769	0.815	0.819	1.228	1.244	1.228	0.649	3.5534e-05
R0JGR8	Casein kinase II subunit alpha (Fragment) OS=Anas platyrhynchos OX=8839 GN=CSNK2A1	CSNK2A1	45.206	32.236	23.8	7	11	7	1.157	1	1.015	0.933	0.915	1	1.114	0.118364
R0JGZ6	5'-AMP-activated protein kinase subunit beta-1 (Fragment) OS=Anas platyrhynchos OX=8839 GN=PRKAB1	PRKAB1	30.592	1.7932	4	1	1	1	1.02	1.023	0.971	0.966	0.974	1.054	1.007	0.83678
R0JH19	WAPL cohesin release factor (Fragment) OS=Anas platyrhynchos OX=8839 GN=WAPL	WAPL	134.12	36.19	11.6	12	14	12	0.994	1.011	0.994	0.987	1.062	1.008	0.981	0.45224
R0JH21	2-oxoglutarate dehydrogenase E1 component-like, mitochondrial (Fragment) OS=Anas platyrhynchos OX=8839 GN=OGDHL	OGDHL	115.87	0.44148	2.5	3	4	2	0.895	0.944	0.955	1.081	1.109	1.055	0.861	0.003697
R0JH36	TP53-regulated inhibitor of apoptosis 1 (Fragment) OS=Anas platyrhynchos OX=8839 GN=TRIAP1	TRIAP1	5.2179	3.2676	41.7	2	2	2	0.963	0.933	0.992	1.056	1.023	1.06	0.92	0.016398
R0JHC4	G protein subunit alpha 13 (Fragment) OS=Anas platyrhynchos OX=8839 GN=GNA13	GNA13	35.861	14.441	23.5	7	8	7	0.895	0.916	0.87	1.09	1.133	1.157	0.793	0.00054177
R0JHI4	MAP kinase-activated protein kinase 3 (Fragment) OS=Anas platyrhynchos OX=8839 GN=MAPKAPK3	MAPKAPK3	44.09	27.04	8	3	3	1	1.045	1.007	0.994	0.998	0.999	0.965	1.028	0.21276
R0JHK5	Non-specific serine/threonine protein kinase (Fragment) OS=Anas platyrhynchos OX=8839 GN=PRKAA1	PRKAA1	59.986	7.1858	8.8	4	5	4	0.99	1.023	1.009	0.943	0.983	1.023	1.025	0.38146
R0JHP7	Cullin-5 (Fragment) OS=Anas platyrhynchos OX=8839 GN=CUL5	CUL5	90.081	36.059	9.7	7	9	7	0.992	1.014	1.015	1.009	1.018	0.973	1.007	0.67456
R0JHQ6	Peroxisomal biogenesis factor 2 (Fragment) OS=Anas platyrhynchos OX=8839 GN=PEX2	PEX2	35.322	2.3955	3.6	1	2	1	1.002	1.01	1.031	0.896	1.03	1.036	1.027	0.5784
R0JHW5	Proline synthetase co-transcribed bacterial-like protein (Fragment) OS=Anas platyrhynchos OX=8839 GN=PLPBP	PLPBP	22.642	7.7935	23.1	5	5	5	0.979	1.106	1.039	0.935	0.891	1.039	1.09	0.20282
R0JIB7	Myosin-IB (Fragment) OS=Anas platyrhynchos OX=8839 GN=MYO1B	MYO1B	131.98	78.698	21	24	34	24	0.958	0.97	0.994	1.044	1.042	1.014	0.943	0.0145968
R0JIW4	ADP-ribosylhydrolase like 2 (Fragment) OS=Anas platyrhynchos OX=8839 GN=ADPRHL2	ADPRHL2	32.605	8.3959	6.5	2	3	2	1.035	0.933	1.055	0.921	1.036	1.029	1.012	0.83074
R0JJ40	Cob(I)yrinic acid a,c-diamide adenosyltransferase, mitochondrial (Fragment) OS=Anas platyrhynchos OX=8839 GN=MMAB	MMAB	14.08	3.4652	13.5	1	1	1	0.956	0.942	1.096	0.998	1.072	0.951	0.991	0.87308
R0JJB0	Phosphate transporter (Fragment) OS=Anas platyrhynchos OX=8839 GN=SLC20A2	SLC20A2	70.538	2.7858	1.5	1	1	1	0.941	0.937	0.964	1.06	1.074	1.059	0.89	0.00030162
R0JJC4	Methylmalonyl-CoA epimerase, mitochondrial (Fragment) OS=Anas platyrhynchos OX=8839 GN=MCEE	MCEE	18.024	1.4206	15.8	3	3	3	1.147	1.174	1.181	0.798	0.839	0.801	1.436	3.9666e-05
R0JJE4	Solute carrier family 41 member 3 (Fragment) OS=Anas platyrhynchos OX=8839 GN=SLC41A3	SLC41A3	48.425	4.1903	7.7	3	6	3	0.898	0.868	0.9	1.031	1.252	1.112	0.785	0.0144405
R0JJE7	Class II histocompatibility antigen, B-L beta chain (Fragment) OS=Anas platyrhynchos OX=8839 GN=Anapl_17424	Anapl_17424	22.188	2.2712	7.4	1	1	1	0.805	0.779	0.816	1.207	1.282	1.209	0.649	5.8621e-05
R0JJR5	ATP synthase inhibitory factor subunit 1 (Fragment) OS=Anas platyrhynchos OX=8839 GN=ATP5IF1	ATP5IF1	5.9847	0.9433	23.4	1	1	1
R0JJX2	Abraxas 2, BRISC complex subunit (Fragment) OS=Anas platyrhynchos OX=8839 GN=ABRAXAS2	ABRAXAS2	44.398	3.5709	3.3	1	2	1	1.032	0.964	0.901	0.945	0.977	1.204	0.927	0.44782
R0JK38	Ovalbumin-related protein Y (Fragment) OS=Anas platyrhynchos OX=8839 GN=Anapl_17065	Anapl_17065	43.604	1.0493	5.2	2	2	2
R0JK66	Polypeptide N-acetylgalactosaminyltransferase (Fragment) OS=Anas platyrhynchos OX=8839 GN=LOC101805473	LOC101805473	60.196	0.89117	4	2	2	2	1.09	1.108	0.986	1.047	0.87	0.886	1.136	0.134642
R0JK78	Phosphate carrier protein, mitochondrial (Fragment) OS=Anas platyrhynchos OX=8839 GN=SLC25A3	SLC25A3	34.4	21.077	18.8	6	13	6	0.907	0.851	0.88	1.129	1.113	1.159	0.776	0.00031716
R0JKB8	BAG family molecular chaperone regulator 1 (Fragment) OS=Anas platyrhynchos OX=8839 GN=BAG1	BAG1	21.803	19.434	6.2	1	3	1	1.075	1.036	1.015	0.95	0.997	0.924	1.089	0.037575
R0JKM2	Catechol O-methyltransferase (Fragment) OS=Anas platyrhynchos OX=8839 GN=COMT	COMT	29.713	15.117	19.8	4	7	4	0.791	0.807	0.771	1.242	1.274	1.254	0.628	3.3612e-06
R0JKZ1	ADP ribosylation factor like GTPase 1 (Fragment) OS=Anas platyrhynchos OX=8839 GN=ARL1	ARL1	20.337	35.903	21	3	7	3	1.046	1.027	1.043	0.968	0.915	0.985	1.086	0.022123
R0JL21	VPS35, retromer complex component (Fragment) OS=Anas platyrhynchos OX=8839 GN=VPS35	VPS35	91.743	99.399	25.8	18	22	18	0.972	0.997	1.032	0.994	1.026	1.018	0.988	0.56318
R0JL28	Integrator complex subunit 9 (Fragment) OS=Anas platyrhynchos OX=8839 GN=INTS9	INTS9	73.39	0.50227	1.4	1	1	1
R0JL39	Cytochrome b-c1 complex subunit Rieske, mitochondrial (Fragment) OS=Anas platyrhynchos OX=8839 GN=UQCRFS1	UQCRFS1	22.557	49.029	20.8	4	9	4	0.941	0.951	1.013	1.054	0.987	0.985	0.96	0.27096
R0JL55	NIMA related kinase 6 (Fragment) OS=Anas platyrhynchos OX=8839 GN=NEK6	NEK6	36.347	3.0654	8.6	3	4	2	0.936	0.913	1.016	1.132	0.993	1.041	0.905	0.118064
R0JLG7	Rac/Cdc42 guanine nucleotide exchange factor 6 (Fragment) OS=Anas platyrhynchos OX=8839 GN=ARHGEF6	ARHGEF6	86.976	12.562	7.9	6	7	5	0.962	0.969	0.937	1.076	1.038	1.01	0.918	0.0152849
R0JLL8	Gap junction protein (Fragment) OS=Anas platyrhynchos OX=8839 GN=GJC2	GJC2	47.241	1.9454	3.6	1	1	1	1.175	1.13	1.158	0.815	0.819	0.849	1.395	4.1052e-05
R0JLS1	UV radiation resistance associated (Fragment) OS=Anas platyrhynchos OX=8839 GN=UVRAG	UVRAG	74.687	1.8933	1.2	1	1	1	1	1.05	1.127	0.903	0.974	0.933	1.131	0.041037
R0JLZ8	Macrophage migration inhibitory factor (Fragment) OS=Anas platyrhynchos OX=8839 GN=MIF	MIF	12.623	1.6418	20	3	6	3	1.015	1.01	1.017	0.992	0.995	0.949	1.036	0.146899
R0JM38	SRSF protein kinase 1 (Fragment) OS=Anas platyrhynchos OX=8839 GN=SRPK1	SRPK1	71.898	9.498	13.2	9	11	6	0.977	1.118	1.129	0.951	0.924	0.886	1.168	0.039661
R0JMC5	Tubulin alpha chain (Fragment) OS=Anas platyrhynchos OX=8839 GN=LOC101795602	LOC101795602	49.97	27.45	31.6	12	43	0
R0JMD9	Hydroxyacylglutathione hydrolase (Fragment) OS=Anas platyrhynchos OX=8839 GN=HAGH	HAGH	32.126	24.496	19.2	5	7	5	1.07	0.94	0.926	0.984	0.973	1.087	0.965	0.55708
R0JMM7	Kelch like family member 40 (Fragment) OS=Anas platyrhynchos OX=8839 GN=KLHL40	KLHL40	70.157	102.05	22	13	14	13	1.048	0.997	1.009	0.953	0.993	1.036	1.024	0.44214
R0JMP4	Tubulin-specific chaperone cofactor E-like protein (Fragment) OS=Anas platyrhynchos OX=8839 GN=TBCEL	TBCEL	48.302	6.1678	5.7	2	2	2
R0JMV5	Bleomycin hydrolase (Fragment) OS=Anas platyrhynchos OX=8839 GN=BLMH	BLMH	48.906	23.035	28.1	11	19	11	0.921	1.003	0.992	1.011	1.052	1.043	0.939	0.096042
R0JMZ3	NADH dehydrogenase [ubiquinone] 1 beta subcomplex subunit 10 (Fragment) OS=Anas platyrhynchos OX=8839 GN=NDUFB10	NDUFB10	9.1093	8.9144	40.5	3	6	3	0.99	1.027	0.933	1	1.032	1.008	0.97	0.3565
R0JNH4	Serine/threonine-protein kinase TAO1 (Fragment) OS=Anas platyrhynchos OX=8839 GN=TAOK1	TAOK1	115.97	13.274	9.1	9	10	8	0.924	0.949	0.928	1.151	1.079	1.075	0.848	0.0022225
R0JNL0	Adenylyl cyclase-associated protein (Fragment) OS=Anas platyrhynchos OX=8839 GN=CAP2	CAP2	53.029	19.969	26.2	12	13	11	0.994	0.9	0.907	1.055	1.044	1.139	0.865	0.026023
R0JNV1	Sphingosine-1-phosphate phosphatase 1 (Fragment) OS=Anas platyrhynchos OX=8839 GN=SGPP1	SGPP1	35.936	1.1564	4.7	2	2	2	0.873	0.9	0.911	1.102	1.033	1.232	0.797	0.0133589
R0JPD5	WD repeat domain 89 (Fragment) OS=Anas platyrhynchos OX=8839 GN=WDR89	WDR89	42.783	1.6442	6.5	3	3	3	1.084	1.081	1.093	0.858	0.911	0.931	1.207	0.0166764
R0JPF4	Zinc finger protein 330 (Fragment) OS=Anas platyrhynchos OX=8839 GN=ZNF330	ZNF330	35.993	4.0715	14	5	5	5	1.052	1.008	0.927	1.007	0.964	1.056	0.987	0.77412
R0JPH7	Arginase (Fragment) OS=Anas platyrhynchos OX=8839 GN=ARG2	ARG2	32.06	8.8405	11.3	3	4	3	1.149	1.303	1.251	0.759	0.735	0.701	1.687	0.00028004
R0JPI4	ERH, mRNA splicing and mitosis factor (Fragment) OS=Anas platyrhynchos OX=8839 GN=ERH	ERH	12.286	8.3033	33.7	3	6	3	1.229	1.074	1.081	0.862	0.827	0.883	1.316	0.0046956
R0JPI8	Rho GTPase-activating protein 5 (Fragment) OS=Anas platyrhynchos OX=8839 GN=ARHGAP5	ARHGAP5	172.35	7.8628	4.6	7	7	7	0.952	1.011	1.019	1.032	1.015	0.96	0.992	0.79924
R0JPM8	Protein kinase cAMP-activated catalytic subunit beta (Fragment) OS=Anas platyrhynchos OX=8839 GN=PRKACB	PRKACB	45.999	13.266	16.1	9	15	9	0.904	0.967	1.008	1.101	1.02	0.989	0.926	0.161438
R0JPN9	Chitobiase (Fragment) OS=Anas platyrhynchos OX=8839 GN=CTBS	CTBS	36.285	1.1721	2.5	1	1	1
R0JPU6	Serine/threonine-protein phosphatase 2A 55 kDa regulatory subunit B (Fragment) OS=Anas platyrhynchos OX=8839 GN=PPP2R2B	PPP2R2B	49.584	0.51467	7.3	3	3	1	0.976	0.994	0.922	1.013	1.036	1.084	0.923	0.056521
R0JQ22	Polypeptide N-acetylgalactosaminyltransferase (Fragment) OS=Anas platyrhynchos OX=8839 GN=GALNT16	GALNT16	57.356	1.2152	3.2	2	2	2	0.861	0.985	0.909	1.15	1.103	1.038	0.837	0.022103
R0JQM0	Transcriptional regulator Kaiso (Fragment) OS=Anas platyrhynchos OX=8839 GN=ZBTB33	ZBTB33	74.386	2.7671	2.1	1	1	1
R0JQY4	Protein yippee-like (Fragment) OS=Anas platyrhynchos OX=8839 GN=YPEL5	YPEL5	13.841	3.0945	18.2	2	2	2	1.081	1.071	1.071	0.838	0.959	0.96	1.169	0.072964
R0JR52	Makorin-1 (Fragment) OS=Anas platyrhynchos OX=8839 GN=Anapl_02840	Anapl_02840	50.224	0.50856	2.3	1	1	1
R0JR75	Trans-aconitate 3-methyltransferase (Fragment) OS=Anas platyrhynchos OX=8839 GN=LOC101795599	LOC101795599	30.181	6.8928	12.6	3	4	3	0.867	1.006	0.98	1.009	1.063	1.001	0.928	0.199898
R0JRZ4	Golgin A5 (Fragment) OS=Anas platyrhynchos OX=8839 GN=GOLGA5	GOLGA5	82.998	29.869	17.3	11	11	11	1.187	1.119	1.065	0.873	0.895	0.861	1.282	0.00174478
R0JS00	Myb/SANT DNA binding domain containing 2 (Fragment) OS=Anas platyrhynchos OX=8839 GN=MSANTD2	MSANTD2	45.034	1.9688	2.8	1	1	1	1.062	0.907	0.951	0.984	1.024	1.097	0.94	0.3299
R0JTI6	Bcl-2-like 13 protein (Fragment) OS=Anas platyrhynchos OX=8839 GN=LOC101794205	LOC101794205	17.075	2.3541	15.8	3	3	3	1.107	1.003	1.025	0.91	0.892	1.055	1.097	0.193995
R0JTR7	RAB5C, member RAS oncogene family (Fragment) OS=Anas platyrhynchos OX=8839 GN=RAB5C	RAB5C	18.111	17.405	36	5	6	2	0.908	0.969	0.94	1.128	1.112	0.984	0.874	0.047578
R0JTR9	Proteasome subunit beta type (Fragment) OS=Anas platyrhynchos OX=8839 GN=PSMB1	PSMB1	22.453	16.533	23.6	5	11	5	0.991	1.034	1.07	1.021	0.939	0.954	1.062	0.149516
R0JTS3	Component of oligomeric golgi complex 2 (Fragment) OS=Anas platyrhynchos OX=8839 GN=COG2	COG2	81.139	7.6451	4.3	3	3	3	1.072	0.994	1.056	0.997	0.917	0.959	1.087	0.067585
R0JTX4	Uncharacterized protein CXorf40-like protein (Fragment) OS=Anas platyrhynchos OX=8839 GN=LOC101805009	LOC101805009	18.19	1.5817	5.7	1	1	1	0.908	1.021	1.038	1.001	1.059	0.988	0.973	0.58198
R0JU32	Ras related GTP binding C (Fragment) OS=Anas platyrhynchos OX=8839 GN=RRAGC	RRAGC	36.729	4.8494	15.6	5	8	1
R0JU51	Anamorsin (Fragment) OS=Anas platyrhynchos OX=8839 GN=CIAPIN1	CIAPIN1	33.056	31.614	16.2	5	7	5	0.901	0.977	0.999	1.08	1.057	0.993	0.919	0.103224
R0JUE8	Pleckstrin homology and FYVE domain containing 1 (Fragment) OS=Anas platyrhynchos OX=8839 GN=PLEKHF1	PLEKHF1	31.112	5.5398	7.7	2	3	2	0.948	1.044	1.049	1.044	0.972	0.967	1.019	0.672
R0JUF0	60S ribosomal protein L34 (Fragment) OS=Anas platyrhynchos OX=8839 GN=RPL34	RPL34	7.0825	5.5123	38.7	3	10	3	0.832	1.074	0.891	1.074	1.132	0.907	0.898	0.34476
R0JUI9	Programmed cell death 2 (Fragment) OS=Anas platyrhynchos OX=8839 GN=PDCD2	PDCD2	21.373	0.46831	5.3	1	1	1
R0JUP5	Arylamine N-acetyltransferase, pineal gland isozyme NAT-3 (Fragment) OS=Anas platyrhynchos OX=8839 GN=LOC101791461	LOC101791461	33.789	12.026	22.8	6	7	6	0.974	0.979	0.954	0.999	1.065	1.034	0.938	0.034481
R0JUU9	Cytoskeleton-associated protein 4 (Fragment) OS=Anas platyrhynchos OX=8839 GN=CKAP4	CKAP4	50.589	323.31	61.5	25	75	25	1.053	1.05	1.055	0.954	0.915	0.95	1.12	0.0134804
R0JV60	MICOS complex subunit MIC13 (Fragment) OS=Anas platyrhynchos OX=8839 GN=Anapl_08926	Anapl_08926	5.3571	1.9237	19.6	1	4	1	0.949	0.962	1	1.037	1.054	1.029	0.933	0.0155791
R0JV77	Sulfide:quinone oxidoreductase, mitochondrial (Fragment) OS=Anas platyrhynchos OX=8839 GN=SQOR	SQOR	49.897	25.162	16.7	7	9	7	1.048	0.973	0.938	1.012	1.04	1.013	0.965	0.34492
R0JVP4	Crystallin zeta (Fragment) OS=Anas platyrhynchos OX=8839 GN=CRYZ	CRYZ	35.623	10.781	18.4	6	8	6	1.045	1.043	0.993	1.011	0.959	0.95	1.055	0.103358
R0JVS1	tRNA (Adenine-N(1)-)-methyltransferase non-catalytic subunit TRM6 (Fragment) OS=Anas platyrhynchos OX=8839 GN=TRMT6	TRMT6	51.645	0.42526	6.6	4	4	4	0.917	1.002	0.987	1.056	1.041	1.023	0.931	0.067982
R0JVY6	Beta-1-syntrophin (Fragment) OS=Anas platyrhynchos OX=8839 GN=SNTB1	SNTB1	49.731	0.93525	4.5	2	2	2
R0JW53	Proteasome activator complex subunit 4 (Fragment) OS=Anas platyrhynchos OX=8839 GN=PSME4	PSME4	203.04	22.531	8.1	13	14	13	1.058	1.035	1.052	0.927	0.944	0.957	1.112	0.00072027
R0JW54	BAG family molecular chaperone regulator 2 (Fragment) OS=Anas platyrhynchos OX=8839 GN=BAG2	BAG2	19.375	22.442	42.9	8	12	8	1.009	1.038	1.025	0.976	1.016	0.955	1.042	0.103597
R0JWA7	Family with sequence similarity 107 member B (Fragment) OS=Anas platyrhynchos OX=8839 GN=FAM107B	FAM107B	17.181	14.537	30.3	5	5	5	1.057	0.975	0.927	0.974	1.042	1.022	0.974	0.55986
R0JWC7	Protein transport protein Sec61 subunit alpha isoform 2 (Fragment) OS=Anas platyrhynchos OX=8839 GN=SEC61A2	SEC61A2	52.878	9.9267	13.5	7	11	3	1.048	0.934	0.936	1.04	0.987	1.081	0.939	0.23976
R0JWE5	Protein CBFA2T1 (Fragment) OS=Anas platyrhynchos OX=8839 GN=RUNX1T1	RUNX1T1	67.589	3.5932	3.6	2	2	2	0.864	0.959	0.825	1.192	1.088	1.132	0.776	0.0079199
R0JWK3	Dihydrolipoamide acetyltransferase component of pyruvate dehydrogenase complex (Fragment) OS=Anas platyrhynchos OX=8839 GN=DBT	DBT	52.303	7.6471	7.4	4	7	4	0.961	0.932	0.914	1.071	1.059	1.128	0.862	0.0036015
R0JWP5	FYVE, RhoGEF and PH domain containing 3 (Fragment) OS=Anas platyrhynchos OX=8839 GN=FGD3	FGD3	78.081	3.8896	4.7	3	4	3	0.919	0.971	0.979	1.048	1.076	1.036	0.908	0.0131781
R0JWU9	Methyltransferase like 9 (Fragment) OS=Anas platyrhynchos OX=8839 GN=METTL9	METTL9	30.396	9.9561	9.1	2	2	2	0.966	1.032	1.033	0.972	0.965	1.035	1.02	0.56526
R0JWW8	Acyl-CoA:lysophosphatidylglycerol acyltransferase 1 (Fragment) OS=Anas platyrhynchos OX=8839 GN=LPGAT1	LPGAT1	42.725	5.9881	12.2	4	4	4	0.971	1.078	0.994	0.949	1.027	0.964	1.035	0.44126
R0JWX2	DCN1-like protein (Fragment) OS=Anas platyrhynchos OX=8839 GN=DCUN1D3	DCUN1D3	34.443	2.1485	3	1	1	1
R0JX09	Deoxyguanosine kinase, mitochondrial (Fragment) OS=Anas platyrhynchos OX=8839 GN=DGUOK	DGUOK	16.848	-2	5	1	1	1	0.925	1.022	1.078	1.08	1.095	0.813	1.012	0.8648
R0JX14	MOB kinase activator 1A (Fragment) OS=Anas platyrhynchos OX=8839 GN=MOB1A	MOB1A	25.019	11.49	19.4	4	7	4	0.956	0.877	0.905	1.101	1.128	1.098	0.823	0.00183659
R0JXM5	Malate dehydrogenase (Fragment) OS=Anas platyrhynchos OX=8839 GN=MDH1	MDH1	36.554	36.745	24.3	8	19	8	1.049	1.035	1.048	0.964	0.947	0.972	1.086	0.00071773
R0JXT0	Mitochondrial import inner membrane translocase subunit Tim9 (Fragment) OS=Anas platyrhynchos OX=8839 GN=TIMM9	TIMM9	10.411	54.105	65.2	5	8	5	1.016	0.928	0.969	1.02	1.013	1.02	0.954	0.21148
R0JXZ1	COX assembly mitochondrial protein (Fragment) OS=Anas platyrhynchos OX=8839 GN=CMC1	CMC1	11.489	3.0697	9.2	1	1	1	0.905	0.885	0.9	1.136	1.088	1.141	0.799	0.000177647
R0JY08	WW domain-containing oxidoreductase (Fragment) OS=Anas platyrhynchos OX=8839 GN=WWOX	WWOX	39.885	1.3521	2.8	1	1	1	1.077	0.948	1.054	0.973	0.954	0.996	1.053	0.28804
R0JY18	Chromosome 17 open reading frame 62 (Fragment) OS=Anas platyrhynchos OX=8839 GN=C17orf62	C17orf62	21.426	15.171	21.1	4	5	4	0.953	0.876	0.969	1.071	1.064	1.07	0.873	0.04858
R0JZ12	CGG triplet repeat-binding protein 1 (Fragment) OS=Anas platyrhynchos OX=8839 GN=CGGBP1	CGGBP1	19.001	6.0087	11.4	2	2	2	0.965	1.031	1.07	0.994	0.995	0.947	1.044	0.28166
R0JZ41	Zinc finger protein 512 (Fragment) OS=Anas platyrhynchos OX=8839 GN=ZNF512	ZNF512	60.616	22.336	14.4	7	7	7	1.018	1.023	1.001	0.931	0.981	1.01	1.041	0.17444
R0JZP2	Microsomal glutathione S-transferase 1 (Fragment) OS=Anas platyrhynchos OX=8839 GN=MGST1	MGST1	17.778	10.435	15.1	2	5	2	0.975	0.992	0.939	1.018	1.064	1.031	0.934	0.029877
R0JZW8	Transmembrane anterior posterior transformation 1 (Fragment) OS=Anas platyrhynchos OX=8839 GN=TAPT1	TAPT1	57.613	3.0873	2	1	1	1
R0K012	Activator of 90 kDa heat shock protein ATPase-like protein 2 (Fragment) OS=Anas platyrhynchos OX=8839 GN=Anapl_09002	Anapl_09002	27.519	15.67	7.3	2	2	2	1.052	1.204	1.161	0.899	0.767	0.865	1.35	0.0085952
R0K051	Phosphatase and tensin homolog (Fragment) OS=Anas platyrhynchos OX=8839 GN=PTEN	PTEN	44.518	2.0071	4.2	2	2	2	0.908	0.932	1.004	1.068	1.092	1.03	0.892	0.028922
R0K0M8	Cofilin-2 (Fragment) OS=Anas platyrhynchos OX=8839 GN=CFL2	CFL2	18.674	115.61	36.7	9	22	8	1.07	1.114	1.094	0.904	0.916	0.87	1.219	0.0005183
R0K0P0	ATP synthase mitochondrial F1 complex assembly factor 2 (Fragment) OS=Anas platyrhynchos OX=8839 GN=ATPAF2	ATPAF2	28.11	19.817	12.5	3	3	3	0.914	0.931	0.97	1.069	1.107	1.048	0.873	0.0046581
R0K108	Double-stranded RNA-binding protein Staufen-like protein 1 (Fragment) OS=Anas platyrhynchos OX=8839 GN=STAU1	STAU1	78.135	74.053	21.8	13	17	11	0.988	1.007	1.017	0.99	0.998	1.011	1.004	0.70272
R0K120	TP53-regulating kinase (Fragment) OS=Anas platyrhynchos OX=8839 GN=TP53RK	TP53RK	17.018	0.78946	9.1	2	2	2	0.845	0.747	0.777	1.226	1.172	1.333	0.635	0.00097702
R0K171	Integrin beta (Fragment) OS=Anas platyrhynchos OX=8839 GN=ITGB2	ITGB2	85.86	32.491	31.9	22	28	22	0.727	0.739	0.681	1.328	1.321	1.309	0.542	1.86754e-05
R0K1I0	Non-POU domain containing octamer binding (Fragment) OS=Anas platyrhynchos OX=8839 GN=NONO	NONO	49.324	76.618	45	19	33	18	1.046	1.05	1.043	0.974	0.932	0.922	1.11	0.0251
R0K1I7	55 kDa erythrocyte membrane protein (Fragment) OS=Anas platyrhynchos OX=8839 GN=MPP1	MPP1	48.707	7.0021	9.2	4	6	4	0.832	0.838	0.837	1.228	1.177	1.17	0.701	0.00187922
R0K1K9	Translation machinery associated 16 homolog (Fragment) OS=Anas platyrhynchos OX=8839 GN=TMA16	TMA16	22.199	0.82501	5.8	1	1	1	1.159	0.919	1.133	0.963	0.887	0.924	1.158	0.142117
R0K1R4	Osteopetrosis-associated transmembrane protein 1 (Fragment) OS=Anas platyrhynchos OX=8839 GN=OSTM1	OSTM1	22.437	0.76005	6.5	1	1	1
R0K2A0	40S ribosomal protein S24 (Fragment) OS=Anas platyrhynchos OX=8839 GN=RPS24	RPS24	15.039	5.1469	33.1	4	9	4	1.015	1.009	0.919	1.032	0.983	0.969	0.986	0.71808
R0K2Q3	Dipeptidyl peptidase 8 (Fragment) OS=Anas platyrhynchos OX=8839 GN=DPP8	DPP8	91.232	1.654	3.5	3	4	2	0.965	0.979	0.929	1.091	1.067	1.001	0.909	0.035137
R0K2T5	DEAD-box helicase 17 (Fragment) OS=Anas platyrhynchos OX=8839 GN=DDX17	DDX17	66.876	71.255	46.4	28	53	18	0.973	1.006	0.997	1.031	1.015	1.034	0.966	0.04032
R0K2W7	Glycerol-3-phosphate dehydrogenase 2 (Fragment) OS=Anas platyrhynchos OX=8839 GN=GPD2	GPD2	62.73	46.815	24.9	13	20	13	0.924	0.913	0.895	1.085	1.108	1.087	0.833	9.519e-05
R0K2X9	Cation-independent mannose-6-phosphate receptor (Fragment) OS=Anas platyrhynchos OX=8839 GN=IGF2R	IGF2R	272.05	30.73	7.6	17	17	17	0.812	0.823	0.808	1.192	1.189	1.245	0.674	1.78496e-05
R0K319	39S ribosomal protein L50, mitochondrial (Fragment) OS=Anas platyrhynchos OX=8839 GN=MRPL50	MRPL50	15.335	4.6231	11.9	1	1	1
R0K326	Geranylgeranyl transferase type-1 subunit beta (Fragment) OS=Anas platyrhynchos OX=8839 GN=PGGT1B	PGGT1B	37.18	3.4018	12	4	5	4	1.076	1.04	0.961	0.937	0.984	1.003	1.052	0.26808
R0K3A7	Calcium-binding protein 39-like (Fragment) OS=Anas platyrhynchos OX=8839 GN=CAB39L	CAB39L	39.24	1.7908	8	3	3	2
R0K3B6	Fibronectin type III domain containing 3A (Fragment) OS=Anas platyrhynchos OX=8839 GN=FNDC3A	FNDC3A	131.65	2.1916	1.6	2	2	2
R0K3D3	Transmembrane protein 164 (Fragment) OS=Anas platyrhynchos OX=8839 GN=TMEM164	TMEM164	36.518	2.2083	3.4	1	1	1	0.901	0.951	0.948	1.081	1.086	1.072	0.864	0.00123691
R0K3G3	Transmembrane protein 106B (Fragment) OS=Anas platyrhynchos OX=8839 GN=TMEM106B	TMEM106B	31.022	16.924	13.8	3	5	3	0.797	0.881	0.822	1.149	1.185	1.213	0.705	0.00047672
R0K3S5	Mothers against decapentaplegic-like protein 2 (Fragment) OS=Anas platyrhynchos OX=8839 GN=Anapl_18496	Anapl_18496	7.7979	1.651	12.3	1	1	1	1.024	0.986	1.037	1.008	1.021	0.931	1.029	0.41572
R0K449	CDK-activating kinase assembly factor MAT1 (Fragment) OS=Anas platyrhynchos OX=8839 GN=MNAT1	MNAT1	32.33	2.9914	4.7	1	1	1	0.927	1.03	1.102	1.189	0.976	0.781	1.038	0.72426
R0K4C3	Glycoprotein M6B (Fragment) OS=Anas platyrhynchos OX=8839 GN=GPM6B	GPM6B	29.56	4.0699	15.2	4	5	4	0.871	0.823	0.791	1.18	1.149	1.279	0.689	0.00094325
R0K4C9	Ankyrin repeat and SOCS box containing 11 (Fragment) OS=Anas platyrhynchos OX=8839 GN=ASB11	ASB11	35.103	-2	3.7	1	1	1	0.931	0.908	0.885	1.164	1.05	1.113	0.819	0.0038846
R0K4R2	Cell division control protein 42-like protein (Fragment) OS=Anas platyrhynchos OX=8839 GN=CDC42	CDC42	21.343	19.245	16.7	3	9	2	0.905	0.894	0.909	1.107	1.109	1.151	0.804	9.5101e-05
R0K4Y1	Presenilins-associated rhomboid-like protein, mitochondrial (Fragment) OS=Anas platyrhynchos OX=8839 GN=PARL	PARL	28.415	1.2384	3.5	1	1	1
R0K5C1	Ribonucleoside-diphosphate reductase subunit M2 (Fragment) OS=Anas platyrhynchos OX=8839 GN=Anapl_08378	Anapl_08378	32.989	2.9891	4.6	1	1	1
R0K5G5	Glutamyl-tRNA amidotransferase subunit B (Fragment) OS=Anas platyrhynchos OX=8839 GN=GATB	GATB	55.347	4.6513	9.9	5	5	5	0.974	1.015	0.941	1.088	1.04	0.964	0.948	0.2706
R0K5S6	Transmembrane p24 trafficking protein 10 (Fragment) OS=Anas platyrhynchos OX=8839 GN=TMED10	TMED10	17.288	3.5871	18.2	3	13	3	0.978	1.004	1.009	0.998	1.012	1.021	0.987	0.31926
R0K5X1	Sodium/myo-inositol cotransporter (Fragment) OS=Anas platyrhynchos OX=8839 GN=SLC5A3	SLC5A3	79.552	5.0801	3.4	2	2	2	0.841	0.911	0.907	1.1	1.161	1.139	0.782	0.00125971
R0K5X3	UPF0487 protein C17orf71 (Fragment) OS=Anas platyrhynchos OX=8839 GN=SMG8	SMG8	99.956	12.008	6.9	5	5	5	0.993	0.988	0.987	1.037	1.033	0.981	0.973	0.26892
R0K6C0	Activating transcription factor 2 (Fragment) OS=Anas platyrhynchos OX=8839 GN=ATF2	ATF2	53.268	0.46374	6.9	4	4	1
R0K6M4	Peptidylprolyl isomerase (Fragment) OS=Anas platyrhynchos OX=8839 GN=FKBP9	FKBP9	55.338	18.034	21.6	11	17	11	1.004	1.011	0.985	1.03	0.984	1.004	0.994	0.72162
R0K6M6	Phosducin like 3 (Fragment) OS=Anas platyrhynchos OX=8839 GN=PDCL3	PDCL3	18.989	7.8508	30.5	5	6	5	1.014	0.903	0.951	1.016	1.103	1.09	0.894	0.055643
R0K6N9	Rho GTPase-activating protein 1 (Fragment) OS=Anas platyrhynchos OX=8839 GN=ARHGAP1	ARHGAP1	50.712	18.289	21.4	8	11	8	0.959	0.936	0.971	1.089	1.061	1.01	0.907	0.0166849
R0K6Y1	SON protein (Fragment) OS=Anas platyrhynchos OX=8839 GN=Anapl_04531	Anapl_04531	50.505	8.256	11.1	5	6	5	1.062	1.025	1.028	0.98	0.983	0.946	1.071	0.015039
R0K748	CTTNBP2 N-terminal like (Fragment) OS=Anas platyrhynchos OX=8839 GN=CTTNBP2NL	CTTNBP2NL	69.469	4.5304	4.9	3	3	3	0.949	1.113	1.031	1.014	0.909	0.977	1.067	0.32208
R0K776	Monocarboxylate transporter 1 (Fragment) OS=Anas platyrhynchos OX=8839 GN=SLC16A1	SLC16A1	54.194	39.686	11.4	5	9	5	0.836	0.837	0.848	1.146	1.191	1.16	0.721	1.5845e-05
R0K7U9	Major facilitator superfamily domain containing 9 (Fragment) OS=Anas platyrhynchos OX=8839 GN=MFSD9	MFSD9	46.454	0.57128	1.9	1	1	1	1.079	0.946	1.005	0.972	0.998	1.01	1.017	0.719
R0K7V2	Proton-coupled amino acid transporter 4 (Fragment) OS=Anas platyrhynchos OX=8839 GN=SLC36A4	SLC36A4	53.96	0.80668	2.1	1	1	1
R0K7Y6	40S ribosomal protein S6 (Fragment) OS=Anas platyrhynchos OX=8839 GN=RPS6	RPS6	28.437	120.8	26.7	7	18	7	1.049	1.051	1.021	0.961	0.994	0.9	1.093	0.042664
R0K7Z6	Leucine rich repeat containing 8 VRAC subunit A (Fragment) OS=Anas platyrhynchos OX=8839 GN=LRRC8A	LRRC8A	94.299	4.9537	3.7	3	4	3	0.977	1.048	0.954	1.063	1.057	0.919	0.98	0.75476
R0K962	F-box only protein 11 (Fragment) OS=Anas platyrhynchos OX=8839 GN=FBXO11	FBXO11	94.741	0.81643	0.9	1	1	1	1.105	1.04	1.107	0.867	0.948	0.91	1.193	0.0058047
R0K9F9	GMP synthase [glutamine-hydrolyzing] (Fragment) OS=Anas platyrhynchos OX=8839 GN=GMPS	GMPS	44.545	25.784	25.4	10	17	10	1.046	1.031	1.06	0.912	0.948	1.024	1.088	0.071536
R0KA42	Rho GDP dissociation inhibitor alpha (Fragment) OS=Anas platyrhynchos OX=8839 GN=ARHGDIA	ARHGDIA	23.218	85.102	26	6	21	6	1.026	0.994	1.006	0.98	0.98	1.036	1.01	0.64726
R0KA47	Pyrroline-5-carboxylate reductase 2 (Fragment) OS=Anas platyrhynchos OX=8839 GN=PYCR1	PYCR1	20.809	88.902	42.9	8	22	8	0.979	0.926	0.91	1.099	1.027	1.074	0.88	0.0124397
R0KA48	Histone H4 (Fragment) OS=Anas platyrhynchos OX=8839 GN=LOC110351441	LOC110351441	11.367	34.537	45.6	6	41	6	0.837	0.863	0.838	1.146	1.196	1.136	0.73	7.7084e-05
R0KAA7	Histone demethylase JARID1A (Fragment) OS=Anas platyrhynchos OX=8839 GN=KDM5A	KDM5A	186.38	3.6156	3.3	5	5	4	1.123	0.974	1.018	0.967	0.948	0.97	1.08	0.153784
R0KAE6	Protein transport protein Sec23A (Fragment) OS=Anas platyrhynchos OX=8839 GN=SEC23B	SEC23B	86.287	54.258	18.9	11	17	9	0.993	0.921	1.008	0.997	0.973	1.058	0.965	0.3928
R0KAH1	Protein SEC13-like protein (Fragment) OS=Anas platyrhynchos OX=8839 GN=SEC13	SEC13	33.438	43.206	23	6	11	6	1.073	1.009	1.005	1.037	0.952	0.979	1.04	0.29628
R0KAH7	28S ribosomal protein S25, mitochondrial (Fragment) OS=Anas platyrhynchos OX=8839 GN=MRPS25	MRPS25	10.956	1.6304	17.7	2	3	2	1.02	0.977	0.983	1.027	0.978	1.03	0.982	0.44568
R0KAJ4	UPF0160 protein C694.04c (Fragment) OS=Anas platyrhynchos OX=8839 GN=Anapl_16313	Anapl_16313	7.5295	0.79885	11.3	1	1	1	1.101	1.082	1.042	0.891	1.042	0.828	1.168	0.083758
R0KAL3	COMM domain containing 9 (Fragment) OS=Anas platyrhynchos OX=8839 GN=COMMD9	COMMD9	15.634	5.7924	29.3	4	4	4	1.032	1.012	1.037	0.968	0.985	0.967	1.055	0.0049598
R0KAY5	BCAS2, pre-mRNA processing factor (Fragment) OS=Anas platyrhynchos OX=8839 GN=BCAS2	BCAS2	16.144	3.8816	12.3	2	2	2	0.956	1.006	1.019	1.046	1.011	0.976	0.983	0.5697
R0KB12	Ubiquitin thioesterase OTU1 (Fragment) OS=Anas platyrhynchos OX=8839 GN=YOD1	YOD1	26.75	1.5817	3.8	1	1	1	1.017	0.948	1	1.036	0.959	1.055	0.972	0.48338
R0KB65	Transmembrane protein 168 (Fragment) OS=Anas platyrhynchos OX=8839 GN=TMEM168	TMEM168	79.496	2.5854	2.1	1	1	1
R0KB96	Glycoprotein-N-acetylgalactosamine 3-beta-galactosyltransferase 1 (Fragment) OS=Anas platyrhynchos OX=8839 GN=C1GALT1	C1GALT1	42.441	25.147	11.5	3	3	3	0.994	1.021	0.981	1.015	1.004	0.999	0.993	0.58866
R0KBG0	Metalloproteinase inhibitor 3 (Fragment) OS=Anas platyrhynchos OX=8839 GN=TIMP3	TIMP3	24.426	10.37	9	2	4	2	1.221	1.033	0.962	0.892	0.885	1.029	1.146	0.194778
R0KBS5	Cyclin-Y (Fragment) OS=Anas platyrhynchos OX=8839 GN=CCNY	CCNY	34.031	3.3483	13	2	2	2	0.989	0.953	1.138	0.933	0.913	1.069	1.057	0.4973
R0KBX6	Protein disulfide-isomerase (Fragment) OS=Anas platyrhynchos OX=8839 GN=PDIA4	PDIA4	69.737	102.72	38.2	26	84	26	1.016	1.019	1.01	0.998	0.97	0.972	1.036	0.020982
R0KBY1	VPS26, retromer complex component B (Fragment) OS=Anas platyrhynchos OX=8839 GN=VPS26B	VPS26B	39.303	23.671	19	6	6	5	1.016	1.093	0.995	0.946	0.969	0.998	1.066	0.124137
R0KC35	Neurocalcin-delta (Fragment) OS=Anas platyrhynchos OX=8839 GN=NCALD	NCALD	22.261	3.0196	36.3	7	10	3	1.057	0.918	0.877	1.005	0.97	1.109	0.925	0.31192
R0KC80	Antioxidant 1 copper chaperone (Fragment) OS=Anas platyrhynchos OX=8839 GN=ATOX1	ATOX1	7.9549	5.5833	36.6	2	5	2	1.017	0.975	1.034	1.006	1.011	0.989	1.007	0.75066
R0KCB2	Tumor protein p63 regulated 1 like (Fragment) OS=Anas platyrhynchos OX=8839 GN=TPRG1L	TPRG1L	20.221	0.68	4.5	1	1	1	0.832	1.097	1.051	1.018	1.055	0.959	0.983	0.80592
R0KCB5	Protein RER1 (Fragment) OS=Anas platyrhynchos OX=8839 GN=RER1	RER1	23.032	11.917	14.8	2	5	2	1.082	1.038	0.988	0.938	0.962	1.014	1.067	0.13908
R0KCF4	RAB22A, member RAS oncogene family (Fragment) OS=Anas platyrhynchos OX=8839 GN=RAB22A	RAB22A	20.532	0.46859	13.2	2	3	1	0.928	1.021	0.968	1.083	1.028	0.995	0.939	0.164605
R0KCF7	Ribonucleic acid export 1 (Fragment) OS=Anas platyrhynchos OX=8839 GN=RAE1	RAE1	40.832	34.016	28.8	8	11	8	1.02	1.033	0.992	0.943	0.982	0.969	1.052	0.039501
R0KCG2	Cleavage stimulation factor 50 kDa subunit (Fragment) OS=Anas platyrhynchos OX=8839 GN=CSTF1	CSTF1	48.345	10.547	5.6	2	2	2	1.103	1.069	1.07	0.869	0.902	0.963	1.186	0.0057039
R0KCW7	Eukaryotic translation elongation factor 1 epsilon-1 (Fragment) OS=Anas platyrhynchos OX=8839 GN=EEF1E1	EEF1E1	16.689	14.831	20	3	5	3	1.005	0.95	0.983	1.033	1.016	1.033	0.953	0.049664
R0KCX2	Coagulation factor XIII A chain (Fragment) OS=Anas platyrhynchos OX=8839 GN=F13A1	F13A1	83.768	7.7738	6.5	5	5	5	0.684	0.754	0.74	1.357	1.28	1.311	0.552	6.2429e-05
R0KD36	28S ribosomal protein S17, mitochondrial (Fragment) OS=Anas platyrhynchos OX=8839 GN=MRPS17	MRPS17	15.462	1.7051	19	3	3	3	0.876	1.018	1.075	1.171	0.948	0.924	0.976	0.82734
R0KD66	Beta-glucuronidase (Fragment) OS=Anas platyrhynchos OX=8839 GN=GUSB	GUSB	65.947	9.6095	3.6	2	4	2	0.784	0.812	0.871	1.262	1.157	1.2	0.682	0.00065711
R0KDA9	Prefoldin subunit 1 (Fragment) OS=Anas platyrhynchos OX=8839 GN=PFDN1	PFDN1	14.32	3.472	25	4	4	4	1.1	1.055	1.062	0.915	0.976	0.876	1.163	0.0111604
R0KDT9	RING finger protein unkempt-like protein (Fragment) OS=Anas platyrhynchos OX=8839 GN=UNK	UNK	85.657	8.5063	8.8	6	7	6	1.033	0.965	0.947	0.989	1.042	1.045	0.957	0.24072
R0KDU5	BRI3-binding protein (Fragment) OS=Anas platyrhynchos OX=8839 GN=BRI3BP	BRI3BP	20.505	7.1395	10.2	2	3	2	0.926	0.881	0.94	1.014	1.083	1.001	0.887	0.0184982
R0KE01	Voltage-dependent L-type calcium channel subunit beta-4 (Fragment) OS=Anas platyrhynchos OX=8839 GN=Anapl_10150	Anapl_10150	53.657	3.2445	5.2	3	5	3	0.919	0.968	0.935	1.059	1.004	1.145	0.88	0.036601
R0KE08	Fibulin-1 (Fragment) OS=Anas platyrhynchos OX=8839 GN=FBLN1	FBLN1	77.788	6.407	8.3	6	7	6	0.934	0.974	0.971	1.038	1.067	1.042	0.915	0.0051013
R0KE80	Cadherin-2 (Fragment) OS=Anas platyrhynchos OX=8839 GN=CDH2	CDH2	97.859	5.5902	1	1	1	1	0.97	0.987	0.97	1.037	1.021	1.036	0.946	0.00193844
R0KEE7	Myosin light chain 12B (Fragment) OS=Anas platyrhynchos OX=8839 GN=MYL12B	MYL12B	20.294	13.539	35.8	6	19	3	1.098	1.079	0.999	0.919	0.903	0.967	1.139	0.021905
R0KEL1	ER membrane protein complex subunit 7 (Fragment) OS=Anas platyrhynchos OX=8839 GN=EMC7	EMC7	18.795	4.5019	12	2	4	2	0.967	0.969	0.94	1.007	1.033	1.049	0.931	0.0098224
R0KER2	RING finger protein 219 (Fragment) OS=Anas platyrhynchos OX=8839 GN=RNF219	RNF219	76.327	1.6073	1.3	1	1	1	0.884	1.147	1.094	0.956	1.07	0.843	1.089	0.47134
R0KF66	STIP1 homology and U-box containing protein 1 (Fragment) OS=Anas platyrhynchos OX=8839 GN=STUB1	STUB1	29.336	14.952	31.1	8	8	8	0.995	0.945	0.977	1.003	1.025	1.06	0.945	0.061205
R0KF96	Cytochrome P450 4V2 (Fragment) OS=Anas platyrhynchos OX=8839 GN=CYP4V2	CYP4V2	61.118	2.2994	5.7	3	3	3	1.071	1.093	1.158	0.877	0.901	0.866	1.256	0.00095765
R0KFJ3	GrpE like 2, mitochondrial (Fragment) OS=Anas platyrhynchos OX=8839 GN=GRPEL2	GRPEL2	21.764	6.3269	10.2	2	3	2	1.1	1.045	1.057	0.891	0.934	0.957	1.151	0.0057201
R0KFP7	Glutathione S-transferase (Fragment) OS=Anas platyrhynchos OX=8839 GN=LOC101797566	LOC101797566	25.335	6.6031	22.6	6	13	5	1.237	1.217	1.268	0.786	0.74	0.676	1.69	0.00031786
R0KFX1	Heterogeneous nuclear ribonucleoprotein H3 (Fragment) OS=Anas platyrhynchos OX=8839 GN=HNRNPH3	HNRNPH3	36.683	25.66	27.7	8	17	7	1.038	0.988	1.076	0.988	0.954	0.965	1.067	0.074004
R0KGB3	Uronyl 2-sulfotransferase (Fragment) OS=Anas platyrhynchos OX=8839 GN=UST	UST	37.171	0.80966	4.9	2	2	2
R0KI75	Putative 39S ribosomal protein L24, mitochondrial (Fragment) OS=Anas platyrhynchos OX=8839 GN=Anapl_18699	Anapl_18699	5.2088	3.5925	22.2	1	2	1	0.926	1.016	0.975	1.008	1.028	1.068	0.94	0.120096
R0KI80	RNA-binding protein 4 (Fragment) OS=Anas platyrhynchos OX=8839 GN=LOC101799408	LOC101799408	14.335	2.7614	31.7	3	3	3	1.045	1.016	0.994	1.043	0.925	0.982	1.036	0.39254
R0KID6	FACT complex subunit SPT16 (Fragment) OS=Anas platyrhynchos OX=8839 GN=LOC101803595	LOC101803595	17.329	12.054	18.7	3	5	3	1.021	1.057	1.038	0.989	0.928	0.944	1.089	0.0163406
R0KIL7	Synaptotagmin-4 (Fragment) OS=Anas platyrhynchos OX=8839 GN=SYT4	SYT4	35.21	0.50485	2.9	1	2	1	1.16	1.035	1.069	0.964	0.925	0.827	1.202	0.031642
R0KJ09	Protein phosphatase 1K, mitochondrial (Fragment) OS=Anas platyrhynchos OX=8839 GN=PPM1K	PPM1K	41.143	1.239	4.6	2	2	2
R0KJX2	HEAT repeat containing 3 (Fragment) OS=Anas platyrhynchos OX=8839 GN=HEATR3	HEATR3	69.75	7.5061	6.8	4	4	4	0.903	0.921	0.928	1.085	1.049	1.157	0.836	0.0039769
R0KKB5	Peroxisomal trans-2-enoyl-CoA reductase (Fragment) OS=Anas platyrhynchos OX=8839 GN=PECR	PECR	28.555	3.5436	9.4	2	2	2	1.004	0.983	1.045	0.996	0.999	0.981	1.019	0.3842
R0KKU3	BRCA1-associated protein (Fragment) OS=Anas platyrhynchos OX=8839 GN=BRAP	BRAP	58.697	1.2434	5.5	3	3	3	1.122	1.065	1.002	0.917	0.972	0.911	1.139	0.028557
R0KL06	39S ribosomal protein L15, mitochondrial (Fragment) OS=Anas platyrhynchos OX=8839 GN=MRPL15	MRPL15	30.032	4.3515	27.9	7	8	7	1.025	1.036	0.997	0.985	1.034	0.97	1.023	0.36128
R0KL90	GTP binding protein overexpressed in skeletal muscle (Fragment) OS=Anas platyrhynchos OX=8839 GN=GEM	GEM	34.091	12.02	16.5	5	5	5	1.039	1.103	1.141	0.897	0.846	0.889	1.247	0.0025638
R0KLG8	RAB5A, member RAS oncogene family (Fragment) OS=Anas platyrhynchos OX=8839 GN=RAB5A	RAB5A	23.572	59.97	38.6	7	12	4	0.929	1.018	1.007	1.033	0.986	1.009	0.976	0.46984
R0KLJ7	Uncharacterized protein (Fragment) OS=Anas platyrhynchos OX=8839 GN=CEND1	CEND1	13.167	2.9512	7.7	1	1	1	1.222	1.133	1.108	0.837	0.822	0.826	1.394	0.00038486
R0KMH8	AP-3 complex subunit mu-2 (Fragment) OS=Anas platyrhynchos OX=8839 GN=AP3M2	AP3M2	37.156	0.991	8.4	3	4	1	1.002	0.915	0.956	1.061	1.118	0.982	0.909	0.107799
R0KMP4	NOP2/Sun RNA methyltransferase family member 2 (Fragment) OS=Anas platyrhynchos OX=8839 GN=NSUN2	NSUN2	81.375	32.565	14.7	10	12	10	1.043	1.053	0.975	0.983	0.963	0.965	1.055	0.102324
R0KN24	X-prolyl aminopeptidase 1 (Fragment) OS=Anas platyrhynchos OX=8839 GN=XPNPEP1	XPNPEP1	70.017	14.476	17	10	12	10	1.007	0.973	0.976	1.01	0.974	1.033	0.98	0.3758
R0KN34	60S ribosomal protein L40 (Fragment) OS=Anas platyrhynchos OX=8839 GN=UBA52	UBA52	9.6163	15.046	33.7	4	9	3	1.017	1.02	1.11	0.961	0.969	0.899	1.112	0.046221
R0KNA3	Pleckstrin homology like domain family B member 2 (Fragment) OS=Anas platyrhynchos OX=8839 GN=PHLDB2	PHLDB2	143.23	10.54	6.2	7	8	7	1.047	1.112	1.04	0.939	0.919	0.896	1.162	0.0040613
R0KNT7	Protein FAM44B (Fragment) OS=Anas platyrhynchos OX=8839 GN=Anapl_12083	Anapl_12083	12.116	2.7206	9.3	1	1	1	0.915	0.993	0.997	1.049	1.01	1.057	0.932	0.086824
R0KP04	Thioredoxin domain containing 11 (Fragment) OS=Anas platyrhynchos OX=8839 GN=TXNDC11	TXNDC11	100.06	4.272	5.3	5	5	5	1.021	0.99	1.025	1.036	0.999	0.937	1.022	0.52072
R0KP25	Calcium-binding protein 39 (Fragment) OS=Anas platyrhynchos OX=8839 GN=CAB39	CAB39	39.899	18.683	19.9	8	11	7	0.982	0.911	0.973	1.039	1.036	1.079	0.909	0.023624
R0KPM3	Thy-1 cell surface antigen (Fragment) OS=Anas platyrhynchos OX=8839 GN=THY1	THY1	18.065	8.2667	14.3	2	3	2	0.624	0.772	0.886	1.465	1.416	0.959	0.594	0.039181
R0KPT5	Vacuolar protein sorting-associated protein 29 (Fragment) OS=Anas platyrhynchos OX=8839 GN=VPS29	VPS29	20.901	18.619	32.3	6	10	6	1.029	1.03	1.039	0.966	0.922	1.006	1.07	0.113541
R0KPX1	Alpha-L-fucosidase 1 (Fragment) OS=Anas platyrhynchos OX=8839 GN=FUCA1	FUCA1	38.06	3.1308	5.4	2	2	2	0.952	0.743	0.797	1.127	1.275	1.197	0.692	0.0105021
R0KRB8	SEC22 homolog B, vesicle trafficking protein (gene/pseudogene) (Fragment) OS=Anas platyrhynchos OX=8839 GN=SEC22B	SEC22B	22.199	61.154	33	6	14	6	1.008	0.951	0.969	1.029	1.06	1.033	0.938	0.030016
R0KRY1	Mesencephalic astrocyte derived neurotrophic factor (Fragment) OS=Anas platyrhynchos OX=8839 GN=MANF	MANF	12.424	29.143	51.4	6	17	6	1.018	0.998	1.024	0.995	0.972	1.029	1.015	0.4637
R0KSC2	Protein-L-isoaspartate (D-aspartate) O-methyltransferase domain containing 2 (Fragment) OS=Anas platyrhynchos OX=8839 GN=PCMTD2	PCMTD2	41.091	0.82308	3.3	1	1	1
R0KSN0	Malectin (Fragment) OS=Anas platyrhynchos OX=8839 GN=MLEC	MLEC	24.247	2.8005	22.4	5	5	5	1.046	1.018	1.036	0.971	0.98	1.054	1.032	0.30696
R0KT09	ADP-ribosylation factor 4 (Fragment) OS=Anas platyrhynchos OX=8839 GN=ARF4	ARF4	18.933	50.321	38.6	6	14	6	0.981	1.023	1	1.021	1.035	0.989	0.987	0.49694
R0KT43	Cullin-3 (Fragment) OS=Anas platyrhynchos OX=8839 GN=CUL3	CUL3	86.524	52.795	25.3	18	22	18	0.989	1.014	1.01	1.009	0.988	0.995	1.007	0.52048
R0KT76	Iron-sulfur cluster assembly enzyme ISCU, mitochondrial (Fragment) OS=Anas platyrhynchos OX=8839 GN=ISCU	ISCU	14.272	0.43982	6.1	1	1	1	0.925	0.945	0.932	1.162	1.016	1.059	0.866	0.070904
R0KTK3	Zinc finger protein 652 (Fragment) OS=Anas platyrhynchos OX=8839 GN=ZNF652	ZNF652	70.104	10.479	5.6	3	3	2	0.884	0.814	0.928	1.167	1.358	0.925	0.761	0.090556
R0KTL6	Ubiquitin-conjugating enzyme E2 Z (Fragment) OS=Anas platyrhynchos OX=8839 GN=UBE2Z	UBE2Z	29.103	1.3169	3.9	1	2	1	0.929	0.968	0.99	1.038	1.044	1.057	0.92	0.0122959
R0KTS6	Poly(U) binding splicing factor 60 (Fragment) OS=Anas platyrhynchos OX=8839 GN=PUF60	PUF60	56.394	32.012	24.1	12	21	12	1.045	0.994	1.018	0.994	0.959	0.986	1.04	0.095479
R0KTZ1	Polypeptide N-acetylgalactosaminyltransferase (Fragment) OS=Anas platyrhynchos OX=8839 GN=GALNT1	GALNT1	64.072	35.877	13.2	6	8	6	0.973	0.919	0.942	1.072	1.079	1.072	0.879	0.016323
R0KUH3	1-O-acylceramide synthase (Fragment) OS=Anas platyrhynchos OX=8839 GN=PLA2G15	PLA2G15	42.828	3.5152	7.6	3	3	3	0.862	0.827	0.888	1.177	1.165	1.154	0.737	0.000140151
R0KUI4	Hydroxysteroid dehydrogenase like 1 (Fragment) OS=Anas platyrhynchos OX=8839 GN=HSDL1	HSDL1	37.499	20.364	12.1	4	5	4	0.989	0.965	0.966	1.028	1.012	1.063	0.941	0.021595
R0KUW5	Stress-induced-phosphoprotein 1 (Fragment) OS=Anas platyrhynchos OX=8839 GN=Anapl_18648	Anapl_18648	12.988	3.8761	31.8	4	10	4	1.149	1.038	1.048	0.88	0.955	0.93	1.17	0.0178805
R0KV10	Serine/threonine-protein phosphatase 2A 65 kDa regulatory subunit A alpha isoform (Fragment) OS=Anas platyrhynchos OX=8839 GN=Anapl_18497	Anapl_18497	8.8713	14.718	33.3	2	2	2	1.115	1.018	0.944	1.027	0.913	0.986	1.052	0.45294
R0KVT7	LSM3 homolog, U6 small nuclear RNA and mRNA degradation associated (Fragment) OS=Anas platyrhynchos OX=8839 GN=LSM3	LSM3	11.07	3.0754	12.6	1	2	1	1.036	1.073	0.969	0.922	1.03	0.971	1.053	0.30236
R0KWN0	Phosphatidylinositol 5-phosphate 4-kinase type-2 alpha (Fragment) OS=Anas platyrhynchos OX=8839 GN=PIP4K2A	PIP4K2A	40.996	14.788	23.5	8	10	7	0.955	0.967	0.981	1.014	1.012	1.112	0.925	0.074284
R0KWS0	Serine/threonine-protein phosphatase 2A 55 kDa regulatory subunit B (Fragment) OS=Anas platyrhynchos OX=8839 GN=PPP2R2A	PPP2R2A	51.758	92.145	21	11	12	9	1.047	1.05	1.076	0.969	0.949	0.901	1.126	0.0070188
R0KWV7	Rab GTPase-activating protein 1 (Fragment) OS=Anas platyrhynchos OX=8839 GN=RABGAP1	RABGAP1	121.89	5.9945	5	5	5	4	0.981	1.012	0.979	1.016	1.014	0.955	0.996	0.868
R0KXA1	RUN and FYVE domain containing 1 (Fragment) OS=Anas platyrhynchos OX=8839 GN=RUFY1	RUFY1	77.673	15.611	6.6	5	5	5	0.967	1.036	1.023	0.954	0.988	1.002	1.028	0.3494
R0KXC4	Parkinsonism associated deglycase (Fragment) OS=Anas platyrhynchos OX=8839 GN=PARK7	PARK7	20.011	36.7	60.8	11	16	11	1.002	1.029	0.993	1.001	0.984	0.971	1.023	0.17646
R0KXH1	DnaJ heat shock protein family (Hsp40) member A2 (Fragment) OS=Anas platyrhynchos OX=8839 GN=DNAJA2	DNAJA2	42.868	15.795	27	9	17	9	1.058	1.059	1.044	0.942	0.924	0.925	1.133	8.436e-05
R0KXL0	Adipogenesis associated Mth938 domain containing (Fragment) OS=Anas platyrhynchos OX=8839 GN=AAMDC	AAMDC	13.185	1.8561	16.4	1	1	1	1.117	0.954	0.944	0.845	1.011	1.139	1.007	0.91904
R0KY39	Integrin linked kinase (Fragment) OS=Anas platyrhynchos OX=8839 GN=ILK	ILK	50.719	25.726	28.5	13	29	13	1	0.971	1.037	1	1.053	0.996	0.987	0.63078
R0KYA4	ATP-binding cassette sub-family F member 1 (Fragment) OS=Anas platyrhynchos OX=8839 GN=LOC101794715	LOC101794715	8.8436	5.2237	31.6	3	3	3	1.037	1.019	0.967	0.926	0.977	1.002	1.041	0.27164
R0KYB1	Putative saccharopine dehydrogenase (Fragment) OS=Anas platyrhynchos OX=8839 GN=SCCPDH	SCCPDH	33.048	47.746	24.9	7	11	7	0.955	0.905	0.89	1.06	0.983	1.172	0.855	0.049241
R0KYC2	Nucleoporin p54 (Fragment) OS=Anas platyrhynchos OX=8839 GN=LOC101789442	LOC101789442	38.487	15.915	25.7	8	9	8	1.07	1.047	0.993	0.926	0.948	0.961	1.097	0.020199
R0KYC6	Pre-mRNA processing factor 3 (Fragment) OS=Anas platyrhynchos OX=8839 GN=PRPF3	PRPF3	77.368	18.306	16.2	10	12	10	1.071	1.068	1.004	0.932	0.909	0.939	1.131	0.0062419
R0KYD1	Profilin (Fragment) OS=Anas platyrhynchos OX=8839 GN=PFN2	PFN2	10.48	68.742	54.6	5	12	5	1.009	0.997	1.015	0.998	0.985	1.012	1.009	0.4089
R0KYK5	Charged multivesicular body protein 2a (Fragment) OS=Anas platyrhynchos OX=8839 GN=Anapl_18796	Anapl_18796	5.0907	-2	18.6	1	1	1	1.085	1.049	0.999	0.971	0.928	0.962	1.095	0.030819
R0KYM1	Translocator protein (Fragment) OS=Anas platyrhynchos OX=8839 GN=TSPO	TSPO	18.452	0.59794	4.8	1	1	1	1.145	1.022	0.903	0.91	1.028	0.998	1.046	0.6237
R0KYM2	Cytospin-A (Fragment) OS=Anas platyrhynchos OX=8839 GN=SPECC1L	SPECC1L	125.13	18.502	8	9	9	9	1.052	1.063	1.062	0.953	0.929	0.928	1.131	0.00018499
R0KYM8	BTB domain containing 9 (Fragment) OS=Anas platyrhynchos OX=8839 GN=BTBD9	BTBD9	73.054	1.7022	1.7	1	1	1
R0KYN2	Raftlin, lipid raft linker 1 (Fragment) OS=Anas platyrhynchos OX=8839 GN=RFTN1	RFTN1	64.41	10.715	9.4	5	5	4	0.965	1.195	1.112	0.913	0.979	0.808	1.212	0.085479
R0KYN8	Dermatopontin (Fragment) OS=Anas platyrhynchos OX=8839 GN=DPT	DPT	23.676	3.3587	5.5	1	1	1
R0KYQ7	WD repeat and FYVE domain containing 3 (Fragment) OS=Anas platyrhynchos OX=8839 GN=WDFY3	WDFY3	304.55	4.9353	2.6	6	6	6	0.907	0.97	1.084	1.068	1.058	1.015	0.943	0.3206
R0KYR3	1-acylglycerophosphocholine O-acyltransferase 1 (Fragment) OS=Anas platyrhynchos OX=8839 GN=Anapl_17548	Anapl_17548	55.621	3.3601	12.1	6	6	5	1.085	1.036	1.01	0.966	0.926	0.952	1.101	0.0170357
R0KYY1	60S ribosomal protein L18a (Fragment) OS=Anas platyrhynchos OX=8839 GN=RPL18A	RPL18A	18.819	48.518	33.3	5	18	5	1.039	1.092	1.026	0.958	0.959	0.94	1.105	0.0077751
R0KZ49	NADH dehydrogenase [ubiquinone] iron-sulfur protein 2, mitochondrial (Fragment) OS=Anas platyrhynchos OX=8839 GN=NDUFS2	NDUFS2	10.781	12.751	23.4	2	7	2	1.025	1	1.026	0.969	0.947	0.983	1.052	0.020396
R0KZA3	Leucine rich repeat containing 8 VRAC subunit D (Fragment) OS=Anas platyrhynchos OX=8839 GN=LRRC8D	LRRC8D	97.671	8.0115	5.5	5	5	5	0.985	1.022	1.068	0.955	0.948	0.976	1.068	0.058838
R0KZS1	Protein canopy-like protein 3 (Fragment) OS=Anas platyrhynchos OX=8839 GN=CNPY3	CNPY3	12.14	3.0375	16.5	2	3	2	0.979	0.992	1.019	1.044	0.968	1.009	0.99	0.70834
R0KZW3	Myotubularin-related protein 9 (Fragment) OS=Anas platyrhynchos OX=8839 GN=MTMR9	MTMR9	63.378	5.3913	6.4	3	3	3	0.969	0.884	1.006	1.127	1.078	0.972	0.9	0.14586
R0KZX8	DET1 and DDB1 associated 1 (Fragment) OS=Anas platyrhynchos OX=8839 GN=DDA1	DDA1	11.881	2.7443	11.8	1	1	1	1.127	1.097	1.106	0.902	0.806	0.926	1.264	0.0054968
R0L0P0	Creatine kinase B-type (Fragment) OS=Anas platyrhynchos OX=8839 GN=CKB	CKB	42.673	243.65	46.2	14	37	14	1.198	1.179	1.176	0.782	0.794	0.792	1.5	3.4455e-07
R0L163	B cell CLL/lymphoma 10 (Fragment) OS=Anas platyrhynchos OX=8839 GN=BCL10	BCL10	24.505	5.6719	17.4	4	5	4	0.976	1.107	1.045	1.012	0.923	0.908	1.1	0.127104
R0L181	Putative U3 small nucleolar RNA-associated protein 11 (Fragment) OS=Anas platyrhynchos OX=8839 GN=UTP11	UTP11	25.328	1.491	7.5	2	2	2	1.093	1.051	1.082	0.867	0.918	0.969	1.171	0.0096416
R0L1J6	C1GALT1-specific chaperone 1 (Fragment) OS=Anas platyrhynchos OX=8839 GN=C1GALT1C1	C1GALT1C1	36.274	3.9518	10.7	3	3	3	1.084	1.021	0.936	0.986	0.985	0.996	1.025	0.64668
R0L1V6	Uncharacterized protein (Fragment) OS=Anas platyrhynchos OX=8839 GN=Anapl_15307	Anapl_15307	6.6408	1.4672	16.1	1	1	1	1.044	1.026	1.09	0.956	0.977	0.897	1.117	0.024177
R0L1Y3	60 kDa heat shock protein, mitochondrial (Fragment) OS=Anas platyrhynchos OX=8839 GN=HSPD1	HSPD1	61.026	161.64	38	19	52	19	1.003	0.981	1.014	1.012	1.012	0.993	0.994	0.61214
R0L275	Transmembrane protein 35A (Fragment) OS=Anas platyrhynchos OX=8839 GN=TMEM35A	TMEM35A	18.431	1.8302	15.6	2	2	2	1.014	0.962	0.994	1.011	0.995	1.04	0.975	0.2754
R0L2D9	Protein SMG5 (Fragment) OS=Anas platyrhynchos OX=8839 GN=SMG5	SMG5	115.44	2.7367	1.2	1	1	1	1.015	1.054	0.972	0.961	1.032	0.973	1.025	0.48114
R0L2J7	Ras homolog family member J (Fragment) OS=Anas platyrhynchos OX=8839 GN=RHOJ	RHOJ	24.93	3.214	12.1	2	3	1	1.112	0.989	1.097	0.903	0.928	0.956	1.147	0.028082
R0L2N5	PAP-associated domain-containing protein 5 (Fragment) OS=Anas platyrhynchos OX=8839 GN=PAPD5	PAPD5	56.158	2.579	2	1	1	1
R0L2Q7	Nicastrin (Fragment) OS=Anas platyrhynchos OX=8839 GN=NCSTN	NCSTN	75.705	30.549	14.7	8	10	8	0.993	0.937	0.954	1.018	1.018	1.096	0.921	0.05194
R0L318	Protein transport protein Sec23A (Fragment) OS=Anas platyrhynchos OX=8839 GN=SEC23A	SEC23A	86.216	37.983	16.6	10	21	8	1.025	1.011	0.971	1.003	0.995	0.981	1.009	0.62902
R0L3H5	E3 ubiquitin-protein ligase HACE1 (Fragment) OS=Anas platyrhynchos OX=8839 GN=LOC101796839	LOC101796839	72.042	18.69	8.2	4	4	4	1.141	1.019	1.003	0.905	0.977	0.947	1.118	0.075481
R0L3P7	60S ribosomal protein L14 (Fragment) OS=Anas platyrhynchos OX=8839 GN=RPL14	RPL14	9.9767	4.7392	11.9	1	3	1	0.905	1.017	1.033	1.064	0.997	0.975	0.973	0.59942
R0L3Q8	Importin subunit alpha-1 (Fragment) OS=Anas platyrhynchos OX=8839 GN=KPNA1	KPNA1	60.152	54.946	15.1	6	8	3	0.952	0.89	0.877	1.133	1.109	1.093	0.815	0.00169931
R0L3S9	Cytochrome c oxidase polypeptide VIc-2 (Fragment) OS=Anas platyrhynchos OX=8839 GN=COX6C	COX6C	8.4039	0.90889	19.2	2	3	2	0.959	0.886	0.908	1.056	1.07	1.167	0.836	0.0102826
R0L459	LEM domain containing 2 (Fragment) OS=Anas platyrhynchos OX=8839 GN=LEMD2	LEMD2	40.442	48.042	31.8	11	15	11	0.859	0.897	0.855	1.199	1.128	1.153	0.75	0.00025845
R0L479	General transcription factor IIH subunit 1 (Fragment) OS=Anas platyrhynchos OX=8839 GN=GTF2H1	GTF2H1	62.072	0.63141	2.7	2	2	2	1.019	1.119	1.04	1.084	0.861	0.864	1.131	0.189101
R0L4B6	Equilibrative nucleoside transporter 3 (Fragment) OS=Anas platyrhynchos OX=8839 GN=SLC29A3	SLC29A3	49.248	0.88761	2	1	1	1
R0L4D9	Protein unc-119-like protein B (Fragment) OS=Anas platyrhynchos OX=8839 GN=UNC119B	UNC119B	20.028	1.4936	11.2	2	2	2
R0L4E3	Transcriptional repressor protein YY1 (Fragment) OS=Anas platyrhynchos OX=8839 GN=YY1	YY1	22.104	0.93255	8.2	2	2	2	1.032	1.123	0.959	1.007	1.025	0.853	1.079	0.35426
R0L4H2	Adenosine deaminase 2 (Fragment) OS=Anas platyrhynchos OX=8839 GN=ADA2	ADA2	58.099	1.8975	2.5	1	2	1	0.858	0.958	0.85	1.045	1.139	1.205	0.787	0.01322
R0L4K0	Heat shock cognate 71 kDa protein (Fragment) OS=Anas platyrhynchos OX=8839 GN=HSPA8	HSPA8	70.998	297.32	53.5	30	103	20	1.014	1.066	1.081	0.961	0.95	0.913	1.119	0.010583
R0L4N8	Arginine and serine rich coiled-coil 2 (Fragment) OS=Anas platyrhynchos OX=8839 GN=RSRC2	RSRC2	47.791	7.5398	5.1	2	2	2	0.831	0.981	0.953	1.159	1.072	1.046	0.844	0.045555
R0L4P6	DDHD domain containing 1 (Fragment) OS=Anas platyrhynchos OX=8839 GN=DDHD1	DDHD1	59.911	0.89288	4.9	2	2	2	0.778	0.777	0.746	1.297	1.272	1.242	0.604	1.55285e-05
R0L513	Eukaryotic translation initiation factor 3 subunit I (Fragment) OS=Anas platyrhynchos OX=8839 GN=EIF3I	EIF3I	36.486	52.207	33.5	10	22	10	1.056	1.024	1.038	0.91	0.89	1.022	1.105	0.081279
R0L5A6	Family with sequence similarity 114 member A2 (Fragment) OS=Anas platyrhynchos OX=8839 GN=FAM114A2	FAM114A2	54.763	9.951	8	3	4	3	1.016	1.077	0.986	0.975	0.942	1.002	1.055	0.167477
R0L5F4	Chaperonin containing TCP1 subunit 5 (Fragment) OS=Anas platyrhynchos OX=8839 GN=CCT5	CCT5	40.613	34.805	35.2	15	35	15	1.096	1.06	1.014	0.95	0.908	0.945	1.131	0.0100046
R0L5I0	Chromosome 1 open reading frame 198 OS=Anas platyrhynchos OX=8839 GN=C1orf198	C1orf198	21.902	0.90364	4.5	1	1	1
R0L5J2	Zinc binding alcohol dehydrogenase domain containing 2 (Fragment) OS=Anas platyrhynchos OX=8839 GN=ZADH2	ZADH2	33.624	52.273	35.5	10	12	10	1.044	0.985	0.98	1	0.956	1.076	0.992	0.87256
R0L5J9	Serine protease 23 (Fragment) OS=Anas platyrhynchos OX=8839 GN=PRSS23	PRSS23	41.815	29.423	6.5	2	2	2	1.075	0.973	0.972	1.009	0.984	0.999	1.009	0.8214
R0L5M5	60S ribosomal protein L21 (Fragment) OS=Anas platyrhynchos OX=8839 GN=RPL21	RPL21	18.879	6.723	25.8	5	11	5	1.011	0.997	1.028	0.99	0.981	0.969	1.033	0.041237
R0L5P8	RAP2A, member of RAS oncogene family (Fragment) OS=Anas platyrhynchos OX=8839 GN=RAP2A	RAP2A	20.654	1.4631	16.4	3	4	1	0.972	0.85	0.878	1.131	1.111	1.114	0.805	0.03294
R0L5R2	Zinc finger and BTB domain containing 21 (Fragment) OS=Anas platyrhynchos OX=8839 GN=ZBTB21	ZBTB21	118.98	1.8279	3.4	3	3	3
R0L5U9	Troponin C, skeletal muscle (Fragment) OS=Anas platyrhynchos OX=8839 GN=TNNC2	TNNC2	10.801	18.167	38.3	4	10	4	0.894	0.845	0.819	1.166	1.115	1.186	0.738	0.00064332
R0L669	Glutathione peroxidase (Fragment) OS=Anas platyrhynchos OX=8839 GN=GPX8	GPX8	24.248	6.454	10	2	2	2	0.948	0.972	0.985	1.067	1.022	1.03	0.931	0.014982
R0L699	RNA binding motif protein 17 (Fragment) OS=Anas platyrhynchos OX=8839 GN=RBM17	RBM17	44.915	11.162	15.2	5	8	5	1.046	1.044	0.978	0.97	0.983	0.967	1.051	0.096717
R0L6B1	72 kDa type IV collagenase (Fragment) OS=Anas platyrhynchos OX=8839 GN=LOC101802059	LOC101802059	37.007	67.64	20.3	7	7	7	1.209	1.181	1.203	0.72	0.755	0.783	1.591	5.5805e-05
R0L6C3	Protein arginine N-methyltransferase 7 (Fragment) OS=Anas platyrhynchos OX=8839 GN=PRMT7	PRMT7	78.17	0.84381	2.8	2	2	2	1.037	1.021	1.103	0.921	0.936	0.97	1.118	0.0166951
R0L6I7	Ankyrin repeat domain 13A (Fragment) OS=Anas platyrhynchos OX=8839 GN=ANKRD13A	ANKRD13A	63.82	10.096	4.8	3	3	3	1.001	0.996	0.971	0.999	1.047	1.002	0.974	0.21256
R0L6N6	Protein disulfide-isomerase (Fragment) OS=Anas platyrhynchos OX=8839 GN=PDIA3	PDIA3	47.635	167.41	42.8	17	51	17	1.041	1.01	1.006	0.98	0.96	0.99	1.043	0.039603
R0L6P6	Mago homolog B, exon junction complex core component (Fragment) OS=Anas platyrhynchos OX=8839 GN=MAGOHB	MAGOHB	17.192	14.815	26.5	4	8	4	1.118	1.073	1.115	0.851	0.92	0.872	1.251	0.00108079
R0L6S9	SRP receptor alpha subunit (Fragment) OS=Anas platyrhynchos OX=8839 GN=SRPRA	SRPRA	66.97	69.48	30.9	18	25	18	1.025	1	1.036	0.989	0.979	0.97	1.042	0.02614
R0L6U2	Proteasome inhibitor PI31 subunit (Fragment) OS=Anas platyrhynchos OX=8839 GN=PSMF1	PSMF1	24.822	2.7128	11	3	4	3	0.959	1.042	1.02	0.98	1.008	0.998	1.012	0.69364
R0L6V1	Cbl proto-oncogene (Fragment) OS=Anas platyrhynchos OX=8839 GN=CBL	CBL	94.401	6.292	5.4	4	4	3	0.919	0.924	0.979	1.053	1.138	1.026	0.877	0.024596
R0L6X5	26S protease regulatory subunit 8 (Fragment) OS=Anas platyrhynchos OX=8839 GN=PSMC5	PSMC5	42.57	73.579	39.1	15	37	14	1.057	1.053	1.097	0.943	0.938	0.915	1.147	0.00102308
R0L6Y8	Trafficking protein particle complex 3 (Fragment) OS=Anas platyrhynchos OX=8839 GN=TRAPPC3	TRAPPC3	18.741	0.98048	4.8	1	1	1	0.939	1.066	1.032	0.99	1.05	0.93	1.023	0.69118
R0L733	Transcription initiation factor TFIID subunit 9 (Fragment) OS=Anas platyrhynchos OX=8839 GN=LOC101791459	LOC101791459	18.249	1.537	6.5	1	1	1
R0L752	Dermatan-sulfate epimerase (Fragment) OS=Anas platyrhynchos OX=8839 GN=DSE	DSE	109.99	1.4042	2.6	3	3	3	0.848	0.785	0.937	1.536	1.032	0.94	0.733	0.142016
R0L765	DTW domain containing 1 (Fragment) OS=Anas platyrhynchos OX=8839 GN=DTWD1	DTWD1	35.559	5.8159	3.6	1	1	1	1.06	1.008	1.051	0.942	0.919	1.013	1.085	0.067478
R0L777	Folliculin (Fragment) OS=Anas platyrhynchos OX=8839 GN=FLCN	FLCN	56.053	16.99	7.9	4	4	4	0.958	0.895	0.902	1.107	1.078	1.108	0.837	0.00155626
R0L7B9	Apolipoprotein B mRNA editing enzyme catalytic subunit 2 (Fragment) OS=Anas platyrhynchos OX=8839 GN=APOBEC2	APOBEC2	26.387	9.6389	15.9	4	5	4	0.831	0.832	0.824	1.286	1.212	1.115	0.688	0.0122355
R0L7C1	Propionyl-CoA carboxylase beta chain, mitochondrial (Fragment) OS=Anas platyrhynchos OX=8839 GN=PCCB	PCCB	51.879	33.72	27.5	10	16	10	0.962	0.892	0.955	1.048	1.08	1.092	0.872	0.0071242
R0L7J0	Alpha-(1,6)-fucosyltransferase (Fragment) OS=Anas platyrhynchos OX=8839 GN=FUT8	FUT8	66.429	10.28	9.2	5	7	5	1.08	1.01	0.998	0.904	0.913	1.091	1.062	0.39114
R0L7M1	Methionine sulfoxide reductase B3 (Fragment) OS=Anas platyrhynchos OX=8839 GN=MSRB3	MSRB3	20.102	0.60859	16.8	3	3	3	0.942	1.003	0.961	1.115	1.031	0.974	0.931	0.1823
R0L7M4	Coenzyme Q5, methyltransferase (Fragment) OS=Anas platyrhynchos OX=8839 GN=COQ5	COQ5	29.989	26.116	10	2	2	2	0.88	0.998	0.873	1.12	1.149	1.027	0.835	0.030037
R0L7Q0	Fumarate hydratase, mitochondrial (Fragment) OS=Anas platyrhynchos OX=8839 GN=FH	FH	50.278	41.146	30.3	14	23	14	1.013	0.964	0.974	1.013	1.028	1.033	0.96	0.064555
R0L7S4	Histone deacetylase 3 (Fragment) OS=Anas platyrhynchos OX=8839 GN=HDAC3	HDAC3	43.64	8.3991	8.9	3	3	3
R0L7V9	Glucosamine 6-phosphate N-acetyltransferase (Fragment) OS=Anas platyrhynchos OX=8839 GN=GNPNAT1	GNPNAT1	21.405	3.7863	9.5	2	3	2	1.065	1.164	1.013	0.922	0.903	0.909	1.186	0.05446
R0L810	GDP-fucose protein O-fucosyltransferase 2 (Fragment) OS=Anas platyrhynchos OX=8839 GN=POFUT2	POFUT2	50.707	8.2842	11.2	5	7	5	1.028	1.042	1.052	0.967	0.978	0.944	1.081	0.003319
R0L8B7	Myotubularin-related protein 3 (Fragment) OS=Anas platyrhynchos OX=8839 GN=MTMR3	MTMR3	134.02	4.7123	2.2	3	3	3	1.005	1.18	1.073	0.857	0.897	0.957	1.202	0.031964
R0L8I2	Prohibitin (Fragment) OS=Anas platyrhynchos OX=8839 GN=PHB	PHB	30.229	61.461	45.8	13	24	13	0.977	0.984	0.97	1.024	1.024	1.022	0.955	0.0080621
R0L8I7	SNF8, ESCRT-II complex subunit (Fragment) OS=Anas platyrhynchos OX=8839 GN=SNF8	SNF8	25.514	4.5361	12.8	3	4	3	1.079	1.025	1.056	0.95	0.895	0.974	1.121	0.017138
R0L8K3	60S ribosomal protein L35 (Fragment) OS=Anas platyrhynchos OX=8839 GN=RPL35	RPL35	9.3952	7.9453	25	2	4	2	0.815	0.812	0.762	1.194	1.349	1.172	0.643	0.00086285
R0L8L1	Carboxymethylenebutenolidase-like protein (Fragment) OS=Anas platyrhynchos OX=8839 GN=CMBL	CMBL	28.218	3.2104	9.4	2	2	2	1.048	1.031	1.176	0.956	0.91	0.856	1.196	0.027143
R0L8M0	Chloride channel protein (Fragment) OS=Anas platyrhynchos OX=8839 GN=CLCN3	CLCN3	96.594	2.102	1.8	1	1	1
R0L951	3'(2'), 5'-bisphosphate nucleotidase 1 (Fragment) OS=Anas platyrhynchos OX=8839 GN=BPNT1	BPNT1	33.038	18.458	21.1	6	10	6	0.995	0.946	0.955	1.045	0.98	1.046	0.943	0.092561
R0L978	TNF alpha induced protein 8 (Fragment) OS=Anas platyrhynchos OX=8839 GN=TNFAIP8	TNFAIP8	21.716	4.1018	12.2	2	2	2	0.815	1.189	0.882	0.976	1.191	0.972	0.919	0.52314
R0L982	Exostosin like glycosyltransferase 3 (Fragment) OS=Anas platyrhynchos OX=8839 GN=EXTL3	EXTL3	105.4	5.1814	3.4	3	3	3	0.948	1.088	0.973	1.014	0.986	1	1.003	0.97812
R0L9D7	Proteasome subunit beta 4 (Fragment) OS=Anas platyrhynchos OX=8839 GN=PSMB4	PSMB4	16.368	3.1101	6.2	1	2	1	1.131	1.074	1.045	0.89	0.843	0.991	1.193	0.028003
R0L9I2	GID complex subunit 8 homolog (Fragment) OS=Anas platyrhynchos OX=8839 GN=GID8	GID8	26.798	1.7414	6.6	2	3	2	0.997	1.031	1.054	1.013	0.996	0.911	1.055	0.20936
R0L9J3	Nuclear factor of activated T cells 3 (Fragment) OS=Anas platyrhynchos OX=8839 GN=NFATC3	NFATC3	114.12	2.7769	3.7	4	5	4	0.852	1.027	0.957	1.038	1.095	1.063	0.887	0.097039
R0L9L2	Glucoside xylosyltransferase 2 (Fragment) OS=Anas platyrhynchos OX=8839 GN=GXYLT2	GXYLT2	41.966	4.7803	7.9	3	3	2	0.912	0.922	0.946	1.094	1.005	1.159	0.853	0.021398
R0L9T8	Protein AHNAK2 (Fragment) OS=Anas platyrhynchos OX=8839 GN=Anapl_15125	Anapl_15125	25.454	2.1816	6.7	1	1	1	0.715	0.945	1.064	1.117	1.196	1.012	0.819	0.173804
R0L9U5	IBA57, iron-sulfur cluster assembly (Fragment) OS=Anas platyrhynchos OX=8839 GN=IBA57	IBA57	27.416	1.3244	4.4	1	1	1
R0L9U8	26S proteasome non-ATPase regulatory subunit 5 (Fragment) OS=Anas platyrhynchos OX=8839 GN=PSMD5	PSMD5	50.117	22.3	22.3	9	11	9	0.96	0.965	0.994	1.007	1.035	0.995	0.961	0.067664
R0L9V9	Transforming growth factor beta-2 (Fragment) OS=Anas platyrhynchos OX=8839 GN=TGFB2	TGFB2	28.006	1.6519	3.7	1	1	1	0.752	0.815	0.89	1.209	1.238	1.185	0.676	0.00144216
R0L9Y9	COX20, cytochrome c oxidase assembly factor (Fragment) OS=Anas platyrhynchos OX=8839 GN=COX20	COX20	11.978	1.0937	20	2	2	2	0.947	0.969	0.99	1.06	1.058	1.001	0.932	0.036143
R0LA20	M-phase phosphoprotein 10 (Fragment) OS=Anas platyrhynchos OX=8839 GN=MPHOSPH10	MPHOSPH10	73.787	3.0216	5.8	4	5	4	1.066	1.072	1.133	0.927	0.872	0.91	1.207	0.002084
R0LA79	D-dopachrome decarboxylase (Fragment) OS=Anas platyrhynchos OX=8839 GN=DDT	DDT	12.739	15.512	25.4	3	5	3	1.076	0.973	0.989	1.002	0.921	1.06	1.018	0.731
R0LAM8	Integral membrane protein 2B (Fragment) OS=Anas platyrhynchos OX=8839 GN=ITM2B	ITM2B	26.891	2.9156	8.2	1	2	1	0.966	1.158	1.162	0.816	0.867	0.992	1.228	0.070737
R0LAP6	Integrator complex subunit 10 (Fragment) OS=Anas platyrhynchos OX=8839 GN=INTS10	INTS10	74.341	1.1358	1.6	1	1	1	0.964	1.036	1.011	0.992	0.97	1.035	1.005	0.87994
R0LAY6	Tubulin alpha chain (Fragment) OS=Anas platyrhynchos OX=8839 GN=Anapl_00940	Anapl_00940	42.148	2.568	30.1	11	43	1	1.016	1.04	1.019	1.036	0.922	0.988	1.044	0.27332
R0LB09	L-seryl-tRNA(Sec) kinase (Fragment) OS=Anas platyrhynchos OX=8839 GN=PSTK	PSTK	25.09	0.53091	3.7	1	1	1
R0LB66	L-2-hydroxyglutarate dehydrogenase, mitochondrial (Fragment) OS=Anas platyrhynchos OX=8839 GN=L2HGDH	L2HGDH	42.023	4.0466	9.8	3	3	3	0.901	1.087	0.87	1.001	1.135	1.036	0.901	0.24272
R0LB91	Gap junction protein (Fragment) OS=Anas platyrhynchos OX=8839 GN=GJA1	GJA1	43.177	108.44	19.7	6	11	6	1.127	0.983	0.98	0.935	0.875	1.072	1.072	0.3993
R0LBD6	Calsequestrin (Fragment) OS=Anas platyrhynchos OX=8839 GN=CASQ2	CASQ2	38.082	5.9826	11.9	4	7	4	0.72	0.725	0.732	1.368	1.288	1.306	0.549	2.926e-06
R0LBH9	Peptidyl-prolyl cis-trans isomerase (Fragment) OS=Anas platyrhynchos OX=8839 GN=PPIB	PPIB	14.85	29.508	50	7	22	7	1.001	0.961	0.994	1.044	1.022	1.016	0.959	0.049884
R0LBS6	Malignant fibrous histiocytoma-amplified sequence 1-like protein (Fragment) OS=Anas platyrhynchos OX=8839 GN=Anapl_08493	Anapl_08493	25.614	0.89568	3.7	1	1	1	0.923	1.004	0.974	1.041	1.04	1.042	0.929	0.094281
R0LBU5	Dihydropyrimidinase like 2 (Fragment) OS=Anas platyrhynchos OX=8839 GN=DPYSL2	DPYSL2	73.437	130.08	28.7	16	48	12	0.975	0.968	0.973	1.016	1.032	1.02	0.95	0.00059838
R0LBU9	KH domain containing 4, pre-mRNA splicing factor (Fragment) OS=Anas platyrhynchos OX=8839 GN=KHDC4	KHDC4	56.319	2.259	3.8	2	2	2	1.013	1.045	1.07	0.919	1.006	0.941	1.091	0.048658
R0LBZ7	Rap1 GTPase-GDP dissociation stimulator 1 (Fragment) OS=Anas platyrhynchos OX=8839 GN=RAP1GDS1	RAP1GDS1	66.434	51.738	27.1	14	18	14	0.981	1.006	1.019	1.012	0.999	1.027	0.989	0.48108
R0LC09	DnaJ heat shock protein family (Hsp40) member A1 (Fragment) OS=Anas platyrhynchos OX=8839 GN=DNAJA1	DNAJA1	33.17	14.661	17.7	5	7	5	1.07	1.014	1.055	0.899	0.945	0.961	1.119	0.0118362
R0LC19	Heat shock 70 kDa protein (Fragment) OS=Anas platyrhynchos OX=8839 GN=HSPA2	HSPA2	69.97	108.97	47.6	29	72	19	1.023	1.058	1.069	0.926	0.95	0.916	1.128	0.0021403
R0LC45	Protein tyrosine phosphatase type IVA 2 (Fragment) OS=Anas platyrhynchos OX=8839 GN=PTP4A2	PTP4A2	19.447	4.9034	21.8	3	3	2	0.959	1.022	1.079	0.992	0.982	0.967	1.04	0.3308
R0LCC1	Twist-related protein 2 (Fragment) OS=Anas platyrhynchos OX=8839 GN=LOC101800446	LOC101800446	18.202	2.4502	14.4	2	2	2	0.962	0.944	0.905	1.046	1.057	1.124	0.871	0.0087376
R0LCK1	Cathepsin C (Fragment) OS=Anas platyrhynchos OX=8839 GN=CTSC	CTSC	46.393	15.95	15.4	5	8	5	0.886	0.885	0.883	1.131	1.15	1.164	0.77	0.00103751
R0LCR0	Rho-related GTP-binding protein RhoG (Fragment) OS=Anas platyrhynchos OX=8839 GN=LOC101795517	LOC101795517	21.28	20.748	25.7	4	7	3	0.957	0.876	0.887	1.118	1.068	1.161	0.813	0.0048042
R0LD44	Fatty acid binding protein 5 (Fragment) OS=Anas platyrhynchos OX=8839 GN=FABP5	FABP5	12.242	4.9537	33.9	5	6	5	0.663	0.712	0.687	1.401	1.369	1.314	0.505	1.81686e-05
R0LD91	Exportin-6 (Fragment) OS=Anas platyrhynchos OX=8839 GN=XPO6	XPO6	128.94	3.1728	1.8	2	2	2	0.917	0.985	1.013	1.046	1.06	1.003	0.938	0.128378
R0LDC7	Reticulocalbin-1 (Fragment) OS=Anas platyrhynchos OX=8839 GN=RCN1	RCN1	29.468	45.604	37	8	15	8	1.04	0.988	1.002	1.024	0.997	1.006	1.001	0.96438
R0LDD0	Membrane metalloendopeptidase (Fragment) OS=Anas platyrhynchos OX=8839 GN=MME	MME	85.644	1.8004	2.1	2	2	2	0.979	0.967	0.93	0.997	1.023	1.132	0.912	0.096339
R0LDD8	COMM domain containing 2 (Fragment) OS=Anas platyrhynchos OX=8839 GN=COMMD2	COMMD2	17.291	4.7408	12.7	2	3	2	0.974	0.987	1.007	1.016	1.03	1.003	0.973	0.094499
R0LDD9	Mitochondrial inner membrane protease subunit (Fragment) OS=Anas platyrhynchos OX=8839 GN=IMMP1L	IMMP1L	18.213	4.0354	13.5	2	2	2	0.918	0.981	0.973	1.013	1.139	1.007	0.909	0.106044
R0LDE1	VPS37B, ESCRT-I subunit (Fragment) OS=Anas platyrhynchos OX=8839 GN=VPS37B	VPS37B	27.753	42.855	22.3	4	4	4	1.073	0.996	0.973	0.977	0.966	1.002	1.033	0.37078
R0LDE2	Cleavage stimulation factor 77 kDa subunit (Fragment) OS=Anas platyrhynchos OX=8839 GN=CSTF3	CSTF3	82.119	5.7779	4	3	4	3	1.049	1.019	1.042	0.941	0.985	0.966	1.075	0.0101635
R0LDH3	EH domain containing 3 (Fragment) OS=Anas platyrhynchos OX=8839 GN=EHD3	EHD3	60.881	44.99	25.6	13	19	10	1.042	1.011	1.02	0.986	0.997	0.965	1.042	0.03396
R0LDU3	26S proteasome non-ATPase regulatory subunit 11 (Fragment) OS=Anas platyrhynchos OX=8839 GN=PSMD11	PSMD11	44.392	35.562	27.5	11	18	11	1.04	1.035	1.045	0.96	0.9	0.977	1.1	0.062478
R0LE39	cAMP-dependent protein kinase inhibitor alpha (Fragment) OS=Anas platyrhynchos OX=8839 GN=PKIA	PKIA	8.0075	0.93038	10.5	1	1	1	1.13	1.206	1.095	0.839	0.824	0.856	1.362	0.00053906
R0LE80	COX14, cytochrome c oxidase assembly factor (Fragment) OS=Anas platyrhynchos OX=8839 GN=COX14	COX14	2.8593	0.86466	29.6	1	1	1	0.989	0.894	0.919	1.028	1.017	1.191	0.866	0.07406
R0LE86	Intraflagellar transport protein 20-like protein (Fragment) OS=Anas platyrhynchos OX=8839 GN=IFT20	IFT20	7.8551	1.0345	20	1	1	1
R0LEH8	Notchless homolog 1 (Fragment) OS=Anas platyrhynchos OX=8839 GN=NLE1	NLE1	50.308	26.292	17.6	6	9	6	1.062	1.06	1.028	0.912	0.914	0.96	1.131	0.0034167
R0LEH9	Ataxin-3 (Fragment) OS=Anas platyrhynchos OX=8839 GN=Anapl_03281	Anapl_03281	40.644	1.5507	4.8	2	3	2	0.954	0.972	0.949	1.059	1.027	1.068	0.912	0.0026753
R0LEL7	Myotrophin (Fragment) OS=Anas platyrhynchos OX=8839 GN=MTPN	MTPN	10.56	66.3	26.5	2	3	2	1.064	1.066	1.046	0.916	0.881	0.955	1.154	0.0039372
R0LET4	Glycogen [starch] synthase (Fragment) OS=Anas platyrhynchos OX=8839 GN=GYS2	GYS2	80.988	5.4521	3	2	3	2	1.035	0.982	1.013	0.934	1.072	0.989	1.012	0.77658
R0LF03	WD repeat domain 37 (Fragment) OS=Anas platyrhynchos OX=8839 GN=WDR37	WDR37	54.854	6.3449	11.9	6	7	6	0.892	0.943	0.944	1.038	1.131	1.066	0.859	0.0085774
R0LFF0	Prostaglandin E synthase 2 (Fragment) OS=Anas platyrhynchos OX=8839 GN=PTGES2	PTGES2	32.87	1.5759	8.9	3	3	3	1.12	1.032	1.113	0.897	0.923	0.891	1.204	0.0028588
R0LFH3	Testis expressed 264 (Fragment) OS=Anas platyrhynchos OX=8839 GN=TEX264	TEX264	35.034	16.469	19.6	5	5	5	1.008	0.955	0.934	1.021	1.074	1.08	0.912	0.033416
R0LFK1	KH RNA binding domain containing, signal transduction associated 1 (Fragment) OS=Anas platyrhynchos OX=8839 GN=KHDRBS1	KHDRBS1	36.3	12.457	9.7	4	5	4	1.142	0.994	0.999	0.933	0.932	0.995	1.096	0.147677
R0LFK8	Mannosyltransferase (Fragment) OS=Anas platyrhynchos OX=8839 GN=ALG12	ALG12	55.734	18.018	11.2	5	7	5	0.887	0.985	0.969	1.111	1.14	0.997	0.875	0.063756
R0LFR8	Fibronectin leucine rich transmembrane protein 2 (Fragment) OS=Anas platyrhynchos OX=8839 GN=FLRT2	FLRT2	74.689	0.47133	2.1	1	1	1
R0LFS2	24-dehydrocholesterol reductase (Fragment) OS=Anas platyrhynchos OX=8839 GN=DHCR24	DHCR24	51.17	1.8853	5.9	3	3	3	1.075	1.115	1.038	0.955	0.872	0.923	1.174	0.0088023
R0LFU2	Programmed cell death 10 (Fragment) OS=Anas platyrhynchos OX=8839 GN=PDCD10	PDCD10	24.701	20.864	10.4	2	3	2	1.074	1.068	1.036	0.961	0.885	0.962	1.132	0.0140016
R0LFX8	Glucocorticoid receptor (Fragment) OS=Anas platyrhynchos OX=8839 GN=NR3C1	NR3C1	84.363	4.0281	6.9	6	8	6	0.894	1.014	0.962	1.072	1.09	0.999	0.908	0.098219
R0LG13	RAB9A, member RAS oncogene family (Fragment) OS=Anas platyrhynchos OX=8839 GN=RAB9A	RAB9A	22.871	29.24	25.9	5	8	4	1.004	0.984	0.997	0.932	1.017	1.035	1	0.9695
R0LG86	Small nuclear ribonucleoprotein U5 subunit 200 (Fragment) OS=Anas platyrhynchos OX=8839 GN=SNRNP200	SNRNP200	242.76	83.192	16.6	33	39	33	1.047	1.038	1.035	0.955	0.957	0.952	1.089	2.1286e-05
R0LGB2	Integral membrane protein GPR177 (Fragment) OS=Anas platyrhynchos OX=8839 GN=WLS	WLS	58.507	15.743	12.1	7	13	7	1.124	1.146	1.126	0.892	0.843	0.852	1.313	0.000120723
R0LGB7	Family with sequence similarity 91 member A1 (Fragment) OS=Anas platyrhynchos OX=8839 GN=FAM91A1	FAM91A1	91.586	3.9183	7.9	6	6	6	0.932	0.945	0.984	1.062	1.14	1.061	0.877	0.0104168
R0LGE6	NF-kappa-B-repressing factor (Fragment) OS=Anas platyrhynchos OX=8839 GN=NKRF	NKRF	78.851	15.055	10.2	7	7	7	1.007	1.099	1.057	0.946	1.007	0.947	1.091	0.056841
R0LGS2	Neural precursor cell expressed, developmentally down-regulated 1 (Fragment) OS=Anas platyrhynchos OX=8839 GN=NEDD1	NEDD1	72.848	1.404	3.4	2	2	2
R0LH41	Tyrosine--tRNA ligase (Fragment) OS=Anas platyrhynchos OX=8839 GN=YARS2	YARS2	29.624	1.2676	4.9	1	1	1	1.132	0.948	1.065	1.041	0.87	0.939	1.104	0.25146
R0LH42	ATP-binding cassette sub-family E member 1 (Fragment) OS=Anas platyrhynchos OX=8839 GN=ABCE1	ABCE1	68.624	44.109	18	9	19	9	1.004	1.066	1.015	0.997	0.956	0.95	1.063	0.063721
R0LH43	Phospholipid-transporting ATPase (Fragment) OS=Anas platyrhynchos OX=8839 GN=ATP11A	ATP11A	128.52	1.121	3.7	5	5	1	0.94	1.001	0.879	1.106	1.073	1.039	0.876	0.033002
R0LH91	Protein kinase cAMP-dependent type I regulatory subunit beta (Fragment) OS=Anas platyrhynchos OX=8839 GN=PRKAR1B	PRKAR1B	43.002	1.0727	9.7	4	9	1	1.08	0.99	1.038	0.87	0.997	1.021	1.076	0.24918
R0LH97	Mitotic arrest deficient 1 like 1 (Fragment) OS=Anas platyrhynchos OX=8839 GN=MAD1L1	MAD1L1	78.125	83.026	11.7	7	7	7	1.146	1.126	1.129	0.868	0.799	0.881	1.335	0.00071998
R0LHE2	GTP-binding protein RAD (Fragment) OS=Anas platyrhynchos OX=8839 GN=RRAD	RRAD	18.366	21.062	13.1	2	3	2	1.064	1.051	1.079	0.932	0.925	0.945	1.14	0.000182421
R0LHF7	Palmitoyltransferase (Fragment) OS=Anas platyrhynchos OX=8839 GN=ZDHHC6	ZDHHC6	37.739	2.5394	11.2	3	3	3	0.952	0.95	0.945	1.081	0.99	1.113	0.894	0.088323
R0LHK8	ENY2, transcription and export complex 2 subunit (Fragment) OS=Anas platyrhynchos OX=8839 GN=ENY2	ENY2	11.458	0.72705	14	2	2	2
R0LHQ1	B-Raf proto-oncogene serine/threonine-protein kinase (Fragment) OS=Anas platyrhynchos OX=8839 GN=BRAF	BRAF	84.951	1.3846	3.8	3	3	1	0.9	1.014	1.06	0.954	1.083	1.003	0.978	0.72684
R0LHZ1	3-ketoacyl-CoA thiolase, mitochondrial (Fragment) OS=Anas platyrhynchos OX=8839 GN=ACAA2	ACAA2	41.502	142.55	41.8	12	33	12	0.96	0.935	0.939	1.082	1.071	1.096	0.872	0.00020262
R0LIA0	Exoribonuclease 1 (Fragment) OS=Anas platyrhynchos OX=8839 GN=ERI1	ERI1	35.678	4.5782	6.4	2	3	2	1.153	0.996	1.094	0.892	0.982	0.866	1.184	0.042401
R0LIA5	5'-nucleotidase (Fragment) OS=Anas platyrhynchos OX=8839 GN=NT5C3A	NT5C3A	32.748	5.293	13.3	4	4	4	1.028	0.945	1.021	1.051	0.976	0.994	0.991	0.80558
R0LIC4	Stromal cell derived factor 2 like 1 (Fragment) OS=Anas platyrhynchos OX=8839 GN=SDF2L1	SDF2L1	17.62	5.1322	14.5	3	4	3	1.031	1.002	0.939	1.048	1	1.015	0.97	0.3766
R0LII4	COP9 signalosome complex subunit 3 (Fragment) OS=Anas platyrhynchos OX=8839 GN=COPS3	COPS3	41.346	10.281	15	5	8	5	1.028	0.969	1.01	1.004	1.051	0.935	1.006	0.87306
R0LIK7	CCR4-NOT transcription complex subunit 9 (Fragment) OS=Anas platyrhynchos OX=8839 GN=CNOT9	CNOT9	33.33	9.0406	15.9	5	8	5	0.966	0.977	1.028	0.994	1.004	1.002	0.99	0.65494
R0LIL9	ATP synthase subunit O, mitochondrial (Fragment) OS=Anas platyrhynchos OX=8839 GN=ATP5PO	ATP5PO	20.243	15.22	37.5	7	19	7	0.894	0.937	0.959	1.075	1.057	1.068	0.872	0.0029219
R0LIS4	RAS related 2 (Fragment) OS=Anas platyrhynchos OX=8839 GN=RRAS2	RRAS2	20.08	25.751	46.2	7	9	7	0.955	0.919	0.946	1.097	1.076	1.084	0.866	0.00036006
R0LIV0	26S protease regulatory subunit 6A (Fragment) OS=Anas platyrhynchos OX=8839 GN=PSMC3	PSMC3	43.346	84.376	44.3	15	34	15	1.044	1.068	1.051	0.939	0.921	0.938	1.13	0.000182277
R0LJ20	Ribosomal RNA processing protein 1-like protein B (Fragment) OS=Anas platyrhynchos OX=8839 GN=Anapl_17572	Anapl_17572	79.729	6.8645	8.1	6	6	6	1.071	1.109	1.067	0.894	0.931	0.884	1.199	0.00081809
R0LJ39	Peroxiredoxin 1 (Fragment) OS=Anas platyrhynchos OX=8839 GN=PRDX1	PRDX1	22.558	49.383	49.3	10	26	9	1.063	1.085	1.097	0.917	0.873	0.916	1.199	0.00062021
R0LJ54	Nucampholin-like protein (Fragment) OS=Anas platyrhynchos OX=8839 GN=CWC22	CWC22	81.978	0.76448	2.4	2	2	2	1.043	1.01	1.04	0.936	1.033	0.939	1.064	0.138755
R0LJ97	Enolase-phosphatase 1 (Fragment) OS=Anas platyrhynchos OX=8839 GN=ENOPH1	ENOPH1	21.915	4.2283	10.5	2	4	2	1.014	1.024	0.928	1.038	0.935	1.075	0.973	0.63906
R0LJC4	Transmembrane protein 126A (Fragment) OS=Anas platyrhynchos OX=8839 GN=TMEM126A	TMEM126A	23.165	2.8666	12	3	4	3	0.964	0.969	0.989	1.043	1.011	1.068	0.936	0.020304
R0LJL9	Frataxin, mitochondrial (Fragment) OS=Anas platyrhynchos OX=8839 GN=FXN	FXN	13.79	6.9089	33.6	4	5	4	0.967	0.928	0.964	1.055	1.055	1.05	0.905	0.0172178
R0LJQ6	Iduronate 2-sulfatase (Fragment) OS=Anas platyrhynchos OX=8839 GN=IDS	IDS	59.661	2.389	4.6	2	2	2	0.918	0.96	0.971	1.069	0.951	1.159	0.896	0.149785
R0LJR6	ALG14, UDP-N-acetylglucosaminyltransferase subunit (Fragment) OS=Anas platyrhynchos OX=8839 GN=ALG14	ALG14	19.333	2.1263	11.2	2	2	2
R0LJW6	Carbonyl reductase 4 (Fragment) OS=Anas platyrhynchos OX=8839 GN=CBR4	CBR4	25.444	2.5364	13.3	3	4	3	1.108	0.966	0.855	1.016	0.973	1.106	0.946	0.5181
R0LJZ9	UMP-CMP kinase 2, mitochondrial (Fragment) OS=Anas platyrhynchos OX=8839 GN=CMPK2	CMPK2	16.432	0.65033	5.4	1	1	1
R0LK35	Cyclin dependent kinase 17 (Fragment) OS=Anas platyrhynchos OX=8839 GN=CDK17	CDK17	59.987	1.4148	4.8	3	3	2	1.042	1.084	1.003	0.977	0.939	0.948	1.093	0.025617
R0LK53	Glycerophosphodiester phosphodiesterase 1 (Fragment) OS=Anas platyrhynchos OX=8839 GN=GDE1	GDE1	30.251	3.3143	7.3	2	2	2	0.974	0.847	0.965	1.086	1.149	1.026	0.854	0.046721
R0LKA3	3-hydroxymethyl-3-methylglutaryl-CoA lyase (Fragment) OS=Anas platyrhynchos OX=8839 GN=HMGCL	HMGCL	25.32	10.04	21.1	4	4	4
R0LKC0	Mothers against decapentaplegic homolog (Fragment) OS=Anas platyrhynchos OX=8839 GN=SMAD9	SMAD9	53.453	3.8828	4.4	2	3	2	0.925	1.096	1.058	0.976	0.99	0.952	1.055	0.38808
R0LKE5	Mitochondrial poly(A) polymerase (Fragment) OS=Anas platyrhynchos OX=8839 GN=MTPAP	MTPAP	59.008	10.947	10.4	6	7	6	0.955	0.93	0.95	1.09	1.091	1.015	0.887	0.0091353
R0LKG1	Transmembrane protein 11 (Fragment) OS=Anas platyrhynchos OX=8839 GN=TMEM11	TMEM11	19.563	1.2574	5.2	1	1	1	1.055	0.819	0.771	1.049	0.991	1.374	0.775	0.141897
R0LKH5	Estradiol 17-beta-dehydrogenase 2 (Fragment) OS=Anas platyrhynchos OX=8839 GN=HSD17B2	HSD17B2	42.117	0.68441	2.1	1	1	1	0.935	0.888	0.864	1.119	1.093	1.157	0.798	0.00134337
R0LKV6	VPS54, GARP complex subunit (Fragment) OS=Anas platyrhynchos OX=8839 GN=VPS54	VPS54	110.85	0.53501	0.8	1	1	1	0.98	1.184	0.957	0.918	1.058	0.898	1.086	0.39572
R0LKZ6	ADP-ribose pyrophosphatase, mitochondrial (Fragment) OS=Anas platyrhynchos OX=8839 GN=NUDT9	NUDT9	35.179	6.0611	13.4	4	4	4	1.032	1.031	0.994	1.033	0.941	0.972	1.038	0.27852
R0LL58	RNA binding motif protein 12 (Fragment) OS=Anas platyrhynchos OX=8839 GN=RBM12	RBM12	93.242	19.256	16.1	13	16	13	1.032	0.99	0.983	1.001	0.968	0.987	1.017	0.41668
R0LL68	28S ribosomal protein S23, mitochondrial (Fragment) OS=Anas platyrhynchos OX=8839 GN=MRPS23	MRPS23	13.586	2.8741	26.3	3	3	3	1.027	1.007	1.029	0.989	0.974	0.976	1.042	0.0079561
R0LLG6	MOB kinase activator 2 (Fragment) OS=Anas platyrhynchos OX=8839 GN=MOB2	MOB2	26.399	1.534	11.7	3	3	3	1.108	0.997	0.993	0.963	0.961	0.978	1.068	0.21954
R0LLK8	Decorin (Fragment) OS=Anas platyrhynchos OX=8839 GN=DCN	DCN	39.643	105.98	39.8	12	22	12	1.307	1.212	1.266	0.689	0.72	0.726	1.773	3.5153e-05
R0LLX6	NADH dehydrogenase [ubiquinone] 1 alpha subcomplex subunit 6 (Fragment) OS=Anas platyrhynchos OX=8839 GN=NDUFA6	NDUFA6	9.9464	1.1315	9.6	1	1	1	1.045	1.044	1.099	0.925	0.859	1.009	1.141	0.053541
R0LM44	Muscle RAS oncogene homolog (Fragment) OS=Anas platyrhynchos OX=8839 GN=MRAS	MRAS	23.789	1.8929	5.3	1	1	1
R0LM55	Translin (Fragment) OS=Anas platyrhynchos OX=8839 GN=TSN	TSN	20.204	26.073	24.4	4	7	4	0.967	1.062	1.001	0.991	0.972	1.033	1.011	0.75674
R0LM85	Myosin light chain kinase, smooth muscle (Fragment) OS=Anas platyrhynchos OX=8839 GN=MYLK	MYLK	210.63	40.574	9.9	17	21	17	0.942	0.957	0.942	1.057	1.092	1.032	0.893	0.002799
R0LMF1	Neuronal growth regulator 1 (Fragment) OS=Anas platyrhynchos OX=8839 GN=NEGR1	NEGR1	32.462	4.2003	6.1	2	3	2	0.767	0.835	0.833	1.192	1.232	1.155	0.68	0.00032402
R0LMH6	RNA transcription, translation and transport factor (Fragment) OS=Anas platyrhynchos OX=8839 GN=RTRAF	RTRAF	25.621	9.4094	30.4	7	13	7	1.031	1.05	1.061	0.932	0.975	0.927	1.109	0.004621
R0LMH9	ADP-ribosylation factor 6 (Fragment) OS=Anas platyrhynchos OX=8839 GN=ARF6	ARF6	20.485	6.4967	20.7	3	6	3	0.887	0.948	0.907	1.139	1.092	1.102	0.823	0.00111872
R0LMN8	Nucleoredoxin (Fragment) OS=Anas platyrhynchos OX=8839 GN=NXN	NXN	35.82	14.017	13.8	4	7	4	1.075	1.065	1.099	0.928	0.92	0.904	1.177	0.000177804
R0LMS4	Cathepsin L1 (Fragment) OS=Anas platyrhynchos OX=8839 GN=CTSL	CTSL	34.327	54.852	34.2	8	13	7	1.311	1.169	1.069	0.765	0.829	0.826	1.467	0.0041766
R0LMW9	RAB28, member RAS oncogene family (Fragment) OS=Anas platyrhynchos OX=8839 GN=RAB28	RAB28	22.187	0.95878	4.6	1	1	1
R0LMX0	Eukaryotic translation initiation factor 2D (Fragment) OS=Anas platyrhynchos OX=8839 GN=EIF2D	EIF2D	64.91	6.269	10.7	6	6	6	1.062	1.069	1.03	0.969	0.988	0.884	1.113	0.040736
R0LMZ0	Mitochondrial translational initiation factor 2 (Fragment) OS=Anas platyrhynchos OX=8839 GN=MTIF2	MTIF2	81.129	4.1151	5.1	4	4	4	0.932	0.939	0.871	1.117	1.136	1.057	0.828	0.0043224
R0LN18	Spectrin beta chain, brain 1 (Fragment) OS=Anas platyrhynchos OX=8839 GN=SPTBN1	SPTBN1	274.37	323.31	31.2	70	107	69	0.979	0.972	0.972	1.045	1.035	1.03	0.94	0.00022017
R0LNA6	RIC8 guanine nucleotide exchange factor B (Fragment) OS=Anas platyrhynchos OX=8839 GN=RIC8B	RIC8B	55.455	4.0744	7.7	4	6	3	0.972	0.973	0.958	1.026	1.029	1.042	0.937	0.00072172
R0LNI3	Elongation factor 1-beta (Fragment) OS=Anas platyrhynchos OX=8839 GN=EEF1B2	EEF1B2	21.863	105.69	46.2	9	18	7	1.08	1.027	1.047	0.933	0.896	0.933	1.142	0.0026393
R0LNL3	Alpha-aspartyl dipeptidase (Fragment) OS=Anas platyrhynchos OX=8839 GN=LOC101798742	LOC101798742	19.936	25.252	21	3	5	3	1.045	0.991	0.999	0.964	1.002	1.007	1.021	0.39344
R0LNL5	Acyl-CoA synthetase medium chain family member 3 (Fragment) OS=Anas platyrhynchos OX=8839 GN=ACSM3	ACSM3	65.407	3.0723	1.9	1	1	1	0.918	0.889	0.886	1.081	1.14	1.142	0.801	0.00047799
R0LP01	BUD31 homolog (Fragment) OS=Anas platyrhynchos OX=8839 GN=BUD31	BUD31	17.026	4.6273	6.9	1	1	1	1.141	1.013	0.995	0.96	0.881	1.001	1.108	0.148165
R0LP22	C-4 methylsterol oxidase (Fragment) OS=Anas platyrhynchos OX=8839 GN=MSMO1	MSMO1	35.415	11.546	11.8	3	5	3	0.903	0.954	0.849	1.1	1.072	1.095	0.828	0.0054175
R0LP27	Hexosyltransferase (Fragment) OS=Anas platyrhynchos OX=8839 GN=CHSY1	CHSY1	80.516	0.99995	1.1	1	1	1	1.18	1.007	0.942	0.859	0.92	1.086	1.092	0.4107
R0LP49	Desmuslin (Fragment) OS=Anas platyrhynchos OX=8839 GN=SYNM	SYNM	171.99	8.8595	5.3	9	10	9	1.024	1.039	1.05	0.944	0.964	0.957	1.087	0.00095626
R0LPA1	Coiled-coil-helix-coiled-coil-helix domain-containing protein 5 (Fragment) OS=Anas platyrhynchos OX=8839 GN=Anapl_10633	Anapl_10633	3.9945	9.4623	29.7	1	1	1	0.825	0.836	0.816	1.203	1.219	1.188	0.686	1.614e-06
R0LPB0	D-aspartate oxidase (Fragment) OS=Anas platyrhynchos OX=8839 GN=DDO	DDO	37.158	2.3356	2.9	1	1	1	0.818	0.957	1.002	1.144	1.154	0.97	0.85	0.121879
R0LPD8	E3 SUMO-protein ligase NSE2 (Fragment) OS=Anas platyrhynchos OX=8839 GN=NSMCE2	NSMCE2	12.154	0.93142	8.5	1	1	1
R0LPE8	39S ribosomal protein L53, mitochondrial (Fragment) OS=Anas platyrhynchos OX=8839 GN=MRPL53	MRPL53	8.9914	18.213	31.2	2	2	2	0.859	0.963	1.035	1.197	1.037	0.943	0.899	0.3019
R0LPH1	Serine/threonine kinase 4 (Fragment) OS=Anas platyrhynchos OX=8839 GN=STK4	STK4	54.194	4.8085	10.3	5	5	4	0.84	0.97	0.97	1.096	1.061	1.107	0.852	0.030639
R0LPK7	Galectin (Fragment) OS=Anas platyrhynchos OX=8839 GN=LGALSL	LGALSL	12.178	13.064	18.7	2	3	2	0.884	0.902	0.937	1.074	1.143	1.038	0.837	0.0057022
R0LPL6	Asparagine synthetase (glutamine-hydrolyzing) (Fragment) OS=Anas platyrhynchos OX=8839 GN=ASNS	ASNS	64.15	32.109	16.6	8	13	8	1.026	0.973	0.972	0.988	1.006	1.026	0.984	0.47284
R0LPX2	Serine/threonine-protein kinase receptor (Fragment) OS=Anas platyrhynchos OX=8839 GN=TGFBR2	TGFBR2	60.491	31.37	24.7	12	13	12	0.936	0.936	0.958	1.051	1.076	1.113	0.873	0.00181698
R0LPZ6	Thioredoxin domain containing 5 (Fragment) OS=Anas platyrhynchos OX=8839 GN=TXNDC5	TXNDC5	39.42	121.2	50.6	15	41	15	1.074	1.028	1.049	0.921	0.917	0.987	1.115	0.0153023
R0LQ01	LYR motif-containing protein 4 (Fragment) OS=Anas platyrhynchos OX=8839 GN=Anapl_03799	Anapl_03799	5.6946	1.4917	17	1	1	1	1.086	0.952	1.046	0.972	0.954	0.99	1.058	0.24984
R0LQ12	23 kDa cortical cytoskeleton-associated protein (Fragment) OS=Anas platyrhynchos OX=8839 GN=BASP1	BASP1	25.414	101.02	68.9	18	35	18	0.944	0.953	0.96	1.076	1.045	1.07	0.895	0.00041553
R0LQ88	Phosphoserine phosphatase (Fragment) OS=Anas platyrhynchos OX=8839 GN=PSPH	PSPH	25.143	4.0056	15.9	3	4	3	0.999	1.033	1.037	1.005	0.982	0.946	1.046	0.098859
R0LQE3	KH RNA binding domain containing, signal transduction associated 3 (Fragment) OS=Anas platyrhynchos OX=8839 GN=KHDRBS3	KHDRBS3	35.339	2.8831	5.4	2	2	2
R0LQH8	Platelet-derived growth factor D (Fragment) OS=Anas platyrhynchos OX=8839 GN=PDGFD	PDGFD	38.063	1.7326	8.7	3	3	3	0.967	0.896	0.977	1.112	1.012	1.07	0.889	0.038417
R0LQK3	ATP synthase F1 subunit epsilon (Fragment) OS=Anas platyrhynchos OX=8839 GN=ATP5F1E	ATP5F1E	5.7928	5.3681	64.7	4	4	4	0.937	0.882	0.893	1.056	1.132	1.153	0.812	0.0030552
R0LQQ0	Phosphoenolpyruvate carboxykinase 1 (Fragment) OS=Anas platyrhynchos OX=8839 GN=PCK1	PCK1	69.594	2.632	1.6	1	1	1	1.085	0.976	0.933	0.948	0.923	1.145	0.993	0.95714
R0LQS9	DNA-directed RNA polymerases I and III subunit RPAC1 (Fragment) OS=Anas platyrhynchos OX=8839 GN=POLR1C	POLR1C	33.86	24.705	12.3	3	5	3	1.138	1.12	0.973	0.85	0.911	1.001	1.17	0.084823
R0LQU1	60 kDa SS-A/Ro ribonucleoprotein (Fragment) OS=Anas platyrhynchos OX=8839 GN=TROVE2	TROVE2	60.405	6.5553	5.2	3	4	3	1.022	1.013	1.06	0.996	0.933	0.962	1.071	0.043362
R0LQU7	Adenosine kinase (Fragment) OS=Anas platyrhynchos OX=8839 GN=ADK	ADK	37.991	24.94	19.1	6	11	6	0.97	0.989	1.015	0.991	1.022	1.047	0.972	0.24028
R0LQW8	Cilia and flagella associated protein 57 (Fragment) OS=Anas platyrhynchos OX=8839 GN=CFAP57	CFAP57	93.524	0.42845	1.3	1	2	1	0.474	0.496	0.511	1.633	1.612	1.504	0.312	2.0685e-06
R0LQX8	Exosome complex exonuclease RRP40 (Fragment) OS=Anas platyrhynchos OX=8839 GN=EXOSC3	EXOSC3	17.784	2.3552	6.7	1	1	1
R0LR17	S-adenosylmethionine synthase (Fragment) OS=Anas platyrhynchos OX=8839 GN=MAT1A	MAT1A	43.896	7.6491	17.4	7	7	7	0.72	0.745	0.704	1.371	1.34	1.29	0.542	1.72621e-05
R0LR90	Riboflavin kinase (Fragment) OS=Anas platyrhynchos OX=8839 GN=Anapl_14432	Anapl_14432	14.698	0.85301	14.7	2	2	2	0.877	1.011	0.982	1.092	1.071	0.996	0.909	0.133362
R0LR97	RNA binding motif protein 43 (Fragment) OS=Anas platyrhynchos OX=8839 GN=RBM43	RBM43	39.995	1.176	4	1	1	1
R0LRB1	Exosome complex exonuclease RRP42 (Fragment) OS=Anas platyrhynchos OX=8839 GN=EXOSC7	EXOSC7	23.937	30.149	13.2	2	3	2	1.12	1.026	1.066	0.861	0.826	0.947	1.219	0.013979
R0LRC7	Protein sprouty-like protein 1 (Fragment) OS=Anas platyrhynchos OX=8839 GN=SPRY1	SPRY1	34.86	1.1761	5	2	2	2	0.914	0.915	1.05	1.049	1.095	1.007	0.914	0.152239
R0LRH2	60S ribosomal protein L4 (Fragment) OS=Anas platyrhynchos OX=8839 GN=RPL4	RPL4	33.966	61.74	28.6	8	20	8	0.995	1.04	1.045	0.928	0.964	0.964	1.078	0.0199404
R0LRI8	NADH dehydrogenase [ubiquinone] 1 alpha subcomplex subunit 2 (Fragment) OS=Anas platyrhynchos OX=8839 GN=NDUFA2	NDUFA2	7.4445	18.535	55.4	3	5	3	0.958	1.023	1.009	0.954	1.063	0.986	0.996	0.92654
R0LRK1	Ubiquitin domain containing 2 (Fragment) OS=Anas platyrhynchos OX=8839 GN=UBTD2	UBTD2	23.942	29.878	17.5	3	3	3	0.879	0.956	0.91	1.055	1.11	1.136	0.832	0.0048624
R0LRM7	Destrin, actin depolymerizing factor (Fragment) OS=Anas platyrhynchos OX=8839 GN=DSTN	DSTN	18.542	27.325	41.2	9	33	8	0.971	1.014	1.014	1.018	0.994	0.963	1.008	0.72738
R0LRP0	Mitochondrial inner membrane protease ATP23 (Fragment) OS=Anas platyrhynchos OX=8839 GN=ATP23	ATP23	20.913	3.631	20.7	3	3	3	0.857	0.996	0.94	1.107	1.108	1.033	0.86	0.037159
R0LS15	Mitochondrial tRNA translation optimization 1 (Fragment) OS=Anas platyrhynchos OX=8839 GN=MTO1	MTO1	64.336	7.3377	5.9	3	3	3	0.838	0.898	0.877	1.097	1.146	1.208	0.757	0.00128366
R0LS18	RCC1 and BTB domain-containing protein 1 (Fragment) OS=Anas platyrhynchos OX=8839 GN=RCBTB1	RCBTB1	58.428	1.9013	2.1	1	1	1	1.142	1.054	1.086	0.852	0.94	0.901	1.219	0.0057834
R0LSD9	Phosphotriesterase related (Fragment) OS=Anas platyrhynchos OX=8839 GN=PTER	PTER	38.933	15.322	21.2	7	7	7	1.02	0.944	1	1.056	1.001	1.011	0.966	0.28892
R0LSH5	Visinin like 1 (Fragment) OS=Anas platyrhynchos OX=8839 GN=VSNL1	VSNL1	22.142	2.8951	10.5	2	2	2	0.928	0.989	0.976	1.051	1.074	1.009	0.923	0.039861
R0LSK5	Aflatoxin B1 aldehyde reductase member 2 (Fragment) OS=Anas platyrhynchos OX=8839 GN=Anapl_04369	Anapl_04369	29.797	34.506	30	6	9	6	0.933	0.905	0.904	1.036	1.091	1.13	0.842	0.0032581
R0LSM5	KH RNA binding domain containing, signal transduction associated 2 (Fragment) OS=Anas platyrhynchos OX=8839 GN=KHDRBS2	KHDRBS2	38.743	1.6746	2.6	1	2	1	1.177	1.026	1.023	0.917	0.895	0.943	1.171	0.032799
R0LSP4	Tyrosine-protein kinase (Fragment) OS=Anas platyrhynchos OX=8839 GN=YES1	YES1	60.794	6.8096	10.5	6	8	1
R0LSQ0	E3 ubiquitin-protein ligase MIB1 (Fragment) OS=Anas platyrhynchos OX=8839 GN=MIB1	MIB1	108.52	35.317	8.5	8	9	8	1.063	1.044	1.09	0.928	0.944	0.896	1.155	0.00189632
R0LSU6	Sorting nexin-12 (Fragment) OS=Anas platyrhynchos OX=8839 GN=SNX12	SNX12	12.954	18.139	34.9	5	9	5	1.002	0.98	1.004	0.998	0.98	1.017	0.997	0.834
R0LSZ8	Chromosome 6 open reading frame 203 (Fragment) OS=Anas platyrhynchos OX=8839 GN=C6orf203	C6orf203	26.561	0.46558	4.8	1	1	1	1.001	1.008	0.86	1.081	1.075	1.009	0.906	0.149441
R0LT21	Sorting nexin-3 (Fragment) OS=Anas platyrhynchos OX=8839 GN=SNX3	SNX3	12.894	8.0468	38.5	4	6	4	1.145	1.04	1.126	0.9	0.902	0.89	1.23	0.020479
R0LTD4	Exocyst complex component 4 (Fragment) OS=Anas platyrhynchos OX=8839 GN=EXOC4	EXOC4	108.02	10.572	8.8	8	8	8	1.041	0.977	0.932	1.011	1.032	1.038	0.957	0.24988
R0LTH4	Transmembrane emp24 domain-containing protein 2 (Fragment) OS=Anas platyrhynchos OX=8839 GN=TMED2	TMED2	17.173	11.082	16.9	3	8	3	0.955	0.962	0.973	1.063	1.05	1.048	0.914	0.00021866
R0LTR8	YEATS domain containing 4 (Fragment) OS=Anas platyrhynchos OX=8839 GN=YEATS4	YEATS4	25.003	8.6543	12.7	3	3	3	0.954	1.005	1.07	0.996	0.996	0.985	1.017	0.6749
R0LTX0	Cyclin L2 (Fragment) OS=Anas platyrhynchos OX=8839 GN=CCNL2	CCNL2	49.541	0.52727	1.9	1	1	1
R0LU69	Gamma-taxilin (Fragment) OS=Anas platyrhynchos OX=8839 GN=TXLNG	TXLNG	56.981	5.2492	5.7	3	4	3	1.027	0.989	1.001	0.953	0.961	1.077	1.009	0.81736
R0LUM4	Eukaryotic translation initiation factor 2B subunit beta (Fragment) OS=Anas platyrhynchos OX=8839 GN=EIF2B2	EIF2B2	32.045	1.69	5.6	1	1	1	1.009	0.993	1.032	1.011	1.002	0.961	1.02	0.35474
R0LUP7	AP-3 complex subunit mu-1 (Fragment) OS=Anas platyrhynchos OX=8839 GN=AP3M1	AP3M1	47.06	7.3085	14.8	6	8	4	1.028	0.998	0.971	0.966	1.012	1.048	0.99	0.76166
R0LUR2	SNW domain containing 1 (Fragment) OS=Anas platyrhynchos OX=8839 GN=SNW1	SNW1	62.061	7.6742	11.5	5	6	5	1.026	1.001	0.988	0.948	1.045	1.003	1.006	0.82892
R0LUR8	Zinc finger CCHC domain-containing protein 24 (Fragment) OS=Anas platyrhynchos OX=8839 GN=ZCCHC24	ZCCHC24	18.222	3.1864	10.6	1	1	1
R0LV52	Centrin-1 (Fragment) OS=Anas platyrhynchos OX=8839 GN=LOC101797893	LOC101797893	19.987	3.5334	12	2	2	2	1.118	1.113	1.14	0.878	0.832	0.877	1.303	0.000160143
R0LVC7	Protein-L-isoaspartate (D-aspartate) O-methyltransferase domain containing 1 (Fragment) OS=Anas platyrhynchos OX=8839 GN=PCMTD1	PCMTD1	40.923	0.47979	2.5	1	1	1	1.096	1.006	0.944	0.956	1	1.005	1.029	0.5937
R0LVK4	COX15, cytochrome c oxidase assembly homolog (Fragment) OS=Anas platyrhynchos OX=8839 GN=COX15	COX15	36.303	10.454	16.9	5	6	5	0.955	0.89	0.899	1.073	1.035	1.161	0.839	0.012519
R0LVQ1	Chronic lymphocytic leukemia deletion region gene 6 protein-like protein (Fragment) OS=Anas platyrhynchos OX=8839 GN=SPRYD7	SPRYD7	17.905	4.0723	15.5	2	2	2
R0LVR4	Calpain 6 (Fragment) OS=Anas platyrhynchos OX=8839 GN=CAPN6	CAPN6	73.869	9.7359	6.8	5	6	5	0.839	0.973	0.968	1.005	1.11	1.014	0.888	0.108321
R0LVR8	Acyl-CoA synthetase long chain family member 4 (Fragment) OS=Anas platyrhynchos OX=8839 GN=ACSL4	ACSL4	79.15	19.646	14.3	9	11	9	1.001	1.032	1.011	0.969	0.968	1.016	1.031	0.170903
R0LW58	Potassium voltage-gated channel modifier subfamily V member 1 (Fragment) OS=Anas platyrhynchos OX=8839 GN=KCNV1	KCNV1	56.476	0.44351	1.4	1	1	1	1.142	1.163	1.126	0.879	0.828	0.814	1.361	0.00025565
R0LWV1	Activating transcription factor 3 (Fragment) OS=Anas platyrhynchos OX=8839 GN=ATF3	ATF3	20.705	1.7505	5	1	1	1	1.258	1.267	1.223	0.671	0.762	0.725	1.737	0.000138414
R0LXM8	Tubulin polymerization-promoting protein family member 3 (Fragment) OS=Anas platyrhynchos OX=8839 GN=TPPP3	TPPP3	18.956	1.3924	9.9	2	3	2	1.195	1.149	1.17	0.832	0.783	0.811	1.448	5.9876e-05
R0LXV8	Sarcalumenin (Fragment) OS=Anas platyrhynchos OX=8839 GN=SRL	SRL	52.163	91.222	30.8	12	29	12	0.781	0.778	0.787	1.241	1.209	1.222	0.639	3.5301e-07
R0LY36	Histone H3 (Fragment) OS=Anas platyrhynchos OX=8839 GN=LOC110351439	LOC110351439	15.388	6.1521	24.3	5	14	2	0.862	0.954	0.893	1.157	1.085	1.101	0.81	0.0040394
R0LY83	DNA mismatch repair protein (Fragment) OS=Anas platyrhynchos OX=8839 GN=MSH2	MSH2	96.894	42.854	13.5	10	11	10	1.084	1.061	1.05	0.924	0.906	0.953	1.148	0.00137876
R0LYE5	Caveolin (Fragment) OS=Anas platyrhynchos OX=8839 GN=CAV3	CAV3	17.544	2.3553	6.6	1	1	1	0.948	0.987	0.919	1.074	1.032	1.071	0.898	0.0115423
R0LYH4	Serine palmitoyltransferase 2 (Fragment) OS=Anas platyrhynchos OX=8839 GN=SPTLC2	SPTLC2	58.591	8.5218	10	5	7	5	0.932	0.939	0.962	1.051	1.088	1.026	0.895	0.0047847
R0LYJ7	ATP synthase peripheral stalk subunit d (Fragment) OS=Anas platyrhynchos OX=8839 GN=ATP5PD	ATP5PD	13.799	25.626	68.6	7	23	7	0.885	0.932	0.915	1.13	1.071	1.067	0.836	0.00170356
R0LYS8	RuvB-like helicase (Fragment) OS=Anas platyrhynchos OX=8839 GN=RUVBL1	RUVBL1	45.337	39.541	36.4	11	21	11	1.088	1.06	1.066	0.936	0.955	0.942	1.134	0.00021893
R0LZD6	39S ribosomal protein L30, mitochondrial (Fragment) OS=Anas platyrhynchos OX=8839 GN=MRPL30	MRPL30	13.513	4.6059	29.9	4	6	4	0.842	0.915	0.886	1.142	1.141	1.068	0.789	0.00193999
R0LZG8	Thioredoxin domain containing 9 (Fragment) OS=Anas platyrhynchos OX=8839 GN=TXNDC9	TXNDC9	26.558	2.0587	8.4	2	2	2
R0LZX7	Chromosome 5 open reading frame 15 (Fragment) OS=Anas platyrhynchos OX=8839 GN=C5orf15	C5orf15	27.234	2.7717	9.8	2	3	2	1.058	1.111	1.089	0.935	0.926	0.857	1.199	0.0042224
R0LZY9	Chromosome 5 open reading frame 24 (Fragment) OS=Anas platyrhynchos OX=8839 GN=C5orf24	C5orf24	19.961	0.52782	5.3	1	1	1
R0M0E4	Microtubule-associated protein RP/EB family member 1 (Fragment) OS=Anas platyrhynchos OX=8839 GN=MAPRE1	MAPRE1	25.331	17.23	38.5	9	12	7	0.95	0.976	0.985	1.081	0.973	0.982	0.959	0.31064
R0M0G5	Base methyltransferase of 25S rRNA 2 homolog (Fragment) OS=Anas platyrhynchos OX=8839 GN=BMT2	BMT2	40.695	0.91415	6.7	2	2	2
R0M0Q9	Insulin-like growth factor-binding protein 5 (Fragment) OS=Anas platyrhynchos OX=8839 GN=IGFBP5	IGFBP5	18.472	2.76	11.3	2	3	2
R0M0S7	CWC15 spliceosome associated protein homolog (Fragment) OS=Anas platyrhynchos OX=8839 GN=CWC15	CWC15	26.676	3.1147	7.4	2	2	2	0.797	0.781	0.804	1.256	1.172	1.288	0.641	0.000116767
R0M0T3	RAS p21 protein activator 2 (Fragment) OS=Anas platyrhynchos OX=8839 GN=RASA2	RASA2	91.044	2.9938	3.7	3	3	3	0.916	1.013	0.896	0.993	1.108	1.108	0.88	0.072141
R0M0Y0	G3BP stress granule assembly factor 2 (Fragment) OS=Anas platyrhynchos OX=8839 GN=G3BP2	G3BP2	54.065	6.6542	11.8	7	10	5	0.999	0.887	0.943	1.044	1.1	1.082	0.877	0.024579
R0M170	DEAH-box helicase 33 (Fragment) OS=Anas platyrhynchos OX=8839 GN=DHX33	DHX33	68.732	2.5499	4.4	3	3	3
R0M1C8	40S ribosomal protein S7 (Fragment) OS=Anas platyrhynchos OX=8839 GN=RPS7	RPS7	22.92	10.195	20.9	5	13	5	1.048	1.024	1.007	0.922	1.045	0.953	1.054	0.23834
R0M1D6	Trafficking protein particle complex subunit 10 (Fragment) OS=Anas platyrhynchos OX=8839 GN=TRAPPC10	TRAPPC10	131.7	1.5595	1	1	1	1
R0M1K0	65 kDa Yes-associated protein (Fragment) OS=Anas platyrhynchos OX=8839 GN=YAP1	YAP1	43.269	10.618	24.7	6	7	6	0.957	0.964	0.968	1.044	1.049	1.072	0.913	0.00049503
R0M1N0	Ras related GTP binding D (Fragment) OS=Anas platyrhynchos OX=8839 GN=RRAGD	RRAGD	40.533	-2	15.1	5	8	1	1.073	1.029	0.988	0.96	1.054	0.899	1.061	0.3084
R0M1N5	Receptor protein-tyrosine kinase (Fragment) OS=Anas platyrhynchos OX=8839 GN=EPHA7	EPHA7	111.36	0.9589	2.9	3	5	1
R0M1N7	Cathepsin Z (Fragment) OS=Anas platyrhynchos OX=8839 GN=CTSZ	CTSZ	28.628	33.302	21.8	5	7	5	0.72	0.722	0.692	1.341	1.292	1.403	0.529	2.0287e-05
R0M1S6	VAMP associated protein B and C (Fragment) OS=Anas platyrhynchos OX=8839 GN=VAPB	VAPB	25.427	62.874	28.1	8	10	8	1.032	1.026	1.024	0.965	0.968	0.948	1.07	0.00061826
R0M1U5	Monocyte to macrophage differentiation associated (Fragment) OS=Anas platyrhynchos OX=8839 GN=MMD	MMD	26.793	2.9623	8.2	2	3	2	1.193	0.951	0.965	0.943	0.948	1.001	1.075	0.42466
R0M1W9	Importin subunit alpha-2 (Fragment) OS=Anas platyrhynchos OX=8839 GN=KPNA2	KPNA2	58.11	14.283	12.9	5	7	5	1.055	1.033	1.072	0.922	0.974	0.902	1.129	0.0084171
R0M1Z4	Putative RNA-binding protein Luc7-like 2 (Fragment) OS=Anas platyrhynchos OX=8839 GN=LOC101802533	LOC101802533	44.999	61.564	36.2	13	22	9	1.04	1.032	1.069	0.979	0.92	0.924	1.113	0.009219
R0M211	Hydroxypyruvate isomerase (putative) (Fragment) OS=Anas platyrhynchos OX=8839 GN=HYI	HYI	19.612	13.31	6.2	1	1	1	0.952	0.871	0.957	1.091	1.148	1.028	0.851	0.021724
R0M237	Ubiquitin conjugating enzyme E2 V2 (Fragment) OS=Anas platyrhynchos OX=8839 GN=UBE2V2	UBE2V2	16.041	3.5346	30.5	4	5	2	1.111	0.982	0.942	1.013	0.935	1.026	1.021	0.76162
R0M269	Coiled-coil-helix-coiled-coil-helix domain containing 7 OS=Anas platyrhynchos OX=8839 GN=CHCHD7	CHCHD7	10.3	5.9532	44	4	4	4	1.03	1.02	1.014	1.003	0.984	0.953	1.042	0.056323
R0M2P9	RAB27A, member RAS oncogene family (Fragment) OS=Anas platyrhynchos OX=8839 GN=RAB27A	RAB27A	25.121	5.3386	15.4	3	3	3	0.962	1.006	0.994	0.989	1.034	1.031	0.97	0.194424
R0M2S4	Eukaryotic elongation factor, selenocysteine-tRNA specific (Fragment) OS=Anas platyrhynchos OX=8839 GN=EEFSEC	EEFSEC	47.277	9.9202	9.6	4	5	4	0.968	1.022	0.951	1.04	1.057	0.984	0.955	0.20358
R0M2X4	Suppressor of IKBKE 1 (Fragment) OS=Anas platyrhynchos OX=8839 GN=SIKE1	SIKE1	13.202	3.0113	16.8	2	2	2	1.039	1.036	0.996	0.975	1.014	0.944	1.047	0.135462
R0M310	Eukaryotic translation initiation factor 2 subunit 1 (Fragment) OS=Anas platyrhynchos OX=8839 GN=EIF2S1	EIF2S1	36.193	44.536	45.7	16	35	16	1.076	1.058	1.066	0.947	0.905	0.937	1.147	0.00069764
R0M328	Protein S100-A13 (Fragment) OS=Anas platyrhynchos OX=8839 GN=S100A13	S100A13	5.6354	53.782	23.9	1	2	1	1.087	1.088	1.135	0.941	0.905	0.815	1.244	0.008265
R0M352	PEST proteolytic signal-containing nuclear protein (Fragment) OS=Anas platyrhynchos OX=8839 GN=PCNP	PCNP	17.296	12.693	32.5	4	5	4	0.895	0.887	0.883	1.131	1.068	1.127	0.801	0.00030425
R0M3C5	Monocarboxylate transporter 4 (Fragment) OS=Anas platyrhynchos OX=8839 GN=SLC16A3	SLC16A3	51.075	9.3024	12.9	7	9	7	0.915	0.961	0.979	1.034	1.12	1.022	0.899	0.039161
R0M3N5	NGFI-A-binding protein 1 (Fragment) OS=Anas platyrhynchos OX=8839 GN=NAB1	NAB1	55.482	1.0798	1.8	1	1	1
R0M3Z3	Myristoylated alanine-rich C-kinase substrate (Fragment) OS=Anas platyrhynchos OX=8839 GN=Anapl_13618	Anapl_13618	3.1775	8.9102	54.5	1	3	1	0.933	1.037	0.951	1.056	1.008	1.036	0.942	0.161579
R0M408	Tetratricopeptide repeat domain 1 (Fragment) OS=Anas platyrhynchos OX=8839 GN=TTC1	TTC1	33.58	9.3582	20.9	5	7	5	1.035	1.088	1.085	0.954	0.921	0.911	1.151	0.0027356
R0M413	Pterin-4-alpha-carbinolamine dehydratase 2 (Fragment) OS=Anas platyrhynchos OX=8839 GN=PCBD2	PCBD2	11.72	0.62674	7.8	1	1	1
R0M462	Tubulin gamma chain (Fragment) OS=Anas platyrhynchos OX=8839 GN=TUBG1	TUBG1	45.098	7.218	15.6	6	8	6	0.975	0.965	1.009	0.967	1.068	0.998	0.972	0.44342
R0M4A0	1-acyl-sn-glycerol-3-phosphate acyltransferase epsilon (Fragment) OS=Anas platyrhynchos OX=8839 GN=AGPAT5	AGPAT5	42.484	6.5327	12.3	5	7	5	1.02	1.101	1.036	0.931	1.021	0.957	1.085	0.084584
R0M4A9	Pleckstrin homology and FYVE domain containing 2 (Fragment) OS=Anas platyrhynchos OX=8839 GN=PLEKHF2	PLEKHF2	27.745	2.2607	7.2	2	2	2	1.016	0.909	0.926	0.945	1.063	1.171	0.897	0.20836
R0M4F8	VPS26, retromer complex component A (Fragment) OS=Anas platyrhynchos OX=8839 GN=VPS26A	VPS26A	38.219	23.063	20.5	6	8	5	1.021	0.993	1.042	0.916	0.953	0.959	1.081	0.0179607
R0M4R3	Cell division protein kinase 6 (Fragment) OS=Anas platyrhynchos OX=8839 GN=CDK6	CDK6	36.904	14.8	19.9	6	7	5	0.911	0.943	1	1.172	1.092	1.096	0.849	0.010118
R0M4X3	Katanin catalytic subunit A1 (Fragment) OS=Anas platyrhynchos OX=8839 GN=KATNA1	KATNA1	55.943	1.6707	3.5	2	2	1	0.957	0.972	0.999	1.042	1.05	1.002	0.946	0.045318
R0M4X6	5'-3' exoribonuclease 1 (Fragment) OS=Anas platyrhynchos OX=8839 GN=XRN1	XRN1	194.61	10.893	5.6	9	11	9	1.079	1.006	1.026	0.88	0.971	0.929	1.119	0.032937
R0M552	39S ribosomal protein L20, mitochondrial (Fragment) OS=Anas platyrhynchos OX=8839 GN=MRPL20	MRPL20	17.805	2.1907	17.9	3	5	3	0.958	0.994	0.975	1.038	1.055	1.04	0.934	0.0045023
R0M5F8	Rab GTPase-binding effector protein 1 (Fragment) OS=Anas platyrhynchos OX=8839 GN=RABEP1	RABEP1	98.106	51.129	16.3	12	12	12	1.004	1.005	1.037	0.96	1.009	0.965	1.038	0.119455
R0M5X6	Aminopeptidase like 1 (Fragment) OS=Anas platyrhynchos OX=8839 GN=NPEPL1	NPEPL1	51.057	79.066	19.3	8	12	8	1.092	1.02	1.014	0.929	0.935	1	1.091	0.059099
R0M6H9	TNF alpha induced protein 6 (Fragment) OS=Anas platyrhynchos OX=8839 GN=TNFAIP6	TNFAIP6	30.778	1.2778	3.3	1	1	1
R0M765	Elongation factor 1-alpha (Fragment) OS=Anas platyrhynchos OX=8839 GN=EEF1A1	EEF1A1	50.156	90.03	36.8	16	72	11	1.06	1.059	1.058	0.936	0.92	0.966	1.126	0.0141984
R0M7S9	Ceroid-lipofuscinosis neuronal protein 5 (Fragment) OS=Anas platyrhynchos OX=8839 GN=Anapl_12643	Anapl_12643	35.012	4.5831	12	4	4	4	0.811	0.844	0.81	1.208	1.14	1.272	0.681	0.00036443
R0M884	Glutathione S-transferase (Fragment) OS=Anas platyrhynchos OX=8839 GN=LOC101798048	LOC101798048	25.641	2.8578	15.3	4	6	3	0.977	0.985	0.947	1.043	0.997	1.074	0.934	0.051915
R0M896	Integrator complex subunit 8 (Fragment) OS=Anas platyrhynchos OX=8839 GN=INTS8	INTS8	108.34	0.47223	1.7	2	2	2
R0M8G7	Zinc finger MYND domain-containing protein 11 (Fragment) OS=Anas platyrhynchos OX=8839 GN=ZMYND11	ZMYND11	70.904	-2	1.8	1	1	1	1.089	1.129	1.037	0.873	0.954	0.895	1.196	0.007742
R0M8W8	Uncharacterized protein (Fragment) OS=Anas platyrhynchos OX=8839 GN=LOC101797871	LOC101797871	28.799	0.93038	3.1	1	1	1
S4SLQ0	NLR family member X1 (Fragment) OS=Anas platyrhynchos OX=8839 GN=NLRX1	NLRX1	103.48	1.6355	2.7	3	3	3	0.845	0.825	0.848	1.146	1.162	1.252	0.707	0.00027812
S4SLT1	Nucleotide-binding oligomerization domain containing 1 OS=Anas platyrhynchos OX=8839 GN=NOD1	NOD1	108.68	0.60211	0.9	1	1	1
S4SLT4	Dicer 1, ribonuclease III (Fragment) OS=Anas platyrhynchos OX=8839 GN=DICER1	DICER1	219.16	4.9728	2.5	5	7	5	0.988	1.032	1.03	1.035	0.934	1.011	1.023	0.52148
S4SM19	ATP-dependent RNA helicase (Fragment) OS=Anas platyrhynchos OX=8839 GN=LGP2	LGP2	73.485	4.3483	7.3	4	4	4	1.282	1.558	1.453	0.484	0.533	0.513	2.806	8.253e-05
S4SM24	Eukaryotic initiation factor 4A-III (Fragment) OS=Anas platyrhynchos OX=8839 GN=eIF4A-III	eIF4A-III	40.306	20.645	26.1	11	26	9	1.074	1.105	1.085	0.922	0.96	0.896	1.175	0.00173556
U3HYD3	Chromosome 3 open reading frame 58 OS=Anas platyrhynchos OX=8839 GN=C3orf58	C3orf58	31.41	1.2876	10.3	2	2	2
U3HYD9	Uncharacterized protein OS=Anas platyrhynchos OX=8839	---	75.315	3.5165	3.1	2	3	2	0.931	0.936	0.938	1.088	1.079	1.119	0.854	0.00014394
U3HYE8	Pyruvate dehyrogenase phosphatase catalytic subunit 2 OS=Anas platyrhynchos OX=8839 GN=PDP2	PDP2	60.73	1.5526	4.5	2	2	2	1.079	0.973	0.943	0.944	0.992	1.082	0.992	0.8987
U3HYH7	CDGSH iron sulfur domain 2 OS=Anas platyrhynchos OX=8839 GN=CISD2	CISD2	12.628	6.585	42.7	4	6	4	1.079	1.062	1.08	0.918	0.884	0.924	1.182	0.00035726
U3HYI7	Uncharacterized protein OS=Anas platyrhynchos OX=8839	---	3.4028	5.4402	75.8	2	2	2	1.095	1.064	0.941	0.949	1.026	0.926	1.069	0.30782
U3HYK1	Uncharacterized protein OS=Anas platyrhynchos OX=8839 GN=UBB	UBB	27.234	77.082	58.3	5	18	1	1.086	1.008	1.089	0.94	0.974	0.962	1.107	0.021098
U3HYM6	Uncharacterized protein OS=Anas platyrhynchos OX=8839	---	18.401	16.166	28.5	4	6	4	0.974	1.008	1.002	0.998	1.016	0.988	0.994	0.67394
U3HYM9	Uncharacterized protein OS=Anas platyrhynchos OX=8839 GN=LOC101797274	LOC101797274	9.829	7.0263	44.3	3	4	3	1.138	1.088	1.064	0.831	0.866	0.968	1.235	0.0128984
U3HYQ3	Tyrosine 3-monooxygenase/tryptophan 5-monooxygenase activation protein eta OS=Anas platyrhynchos OX=8839 GN=YWHAH	YWHAH	25.117	46.653	38.4	10	35	6	0.918	1.015	1.038	1.005	0.976	1.028	0.987	0.74972
U3HYQ8	Uncharacterized protein OS=Anas platyrhynchos OX=8839	---	40.47	23.458	36	10	11	10	1.081	1.071	1.052	0.956	0.916	0.921	1.147	0.00092107
U3HYS6	Threonine synthase like 2 OS=Anas platyrhynchos OX=8839 GN=THNSL2	THNSL2	53.084	10.127	5.9	3	3	3	0.959	1.01	1.031	1.046	0.949	1.014	0.997	0.94492
U3HYS7	EF-hand domain family member D1 OS=Anas platyrhynchos OX=8839 GN=EFHD1	EFHD1	16.232	13.935	33.1	4	7	4	1.007	0.964	0.981	0.978	1.007	1.047	0.974	0.32178
U3HYT7	Cellular retinoic acid binding protein 1 OS=Anas platyrhynchos OX=8839 GN=CRABP1	CRABP1	15.148	19.57	27.4	4	5	4	0.903	0.958	0.93	1.127	1.066	1.057	0.859	0.0044824
U3HYT9	Ribosomal protein L23a OS=Anas platyrhynchos OX=8839 GN=RPL23A	RPL23A	17.661	42.452	32.1	5	17	5	1.089	1.062	1.073	0.935	0.904	0.941	1.16	0.0005022
U3HYW4	Solute carrier family 30 member 1 OS=Anas platyrhynchos OX=8839 GN=SLC30A1	SLC30A1	32.9	5.9414	4	1	1	1	0.881	0.984	0.962	1.108	1.094	1.007	0.881	0.048096
U3HZ45	Uncharacterized protein OS=Anas platyrhynchos OX=8839	---	3.3657	0.99995	26.7	1	1	1	0.887	0.814	0.815	1.092	1.215	1.256	0.706	0.0024193
U3HZ51	Trafficking protein particle complex 12 OS=Anas platyrhynchos OX=8839 GN=TRAPPC12	TRAPPC12	87.992	10.796	8.6	6	7	6	1.022	1.006	1.068	0.989	0.957	0.966	1.063	0.040216
U3HZ62	Uncharacterized protein OS=Anas platyrhynchos OX=8839	---	14.047	1.9494	11.5	1	1	1	1.139	0.939	0.996	1.012	0.885	1.032	1.05	0.56142
U3HZ68	Uncharacterized protein OS=Anas platyrhynchos OX=8839	---	4.3218	5.1334	59.5	2	5	2	0.904	0.911	0.898	1.071	1.067	1.136	0.829	0.00082213
U3HZ86	CDKN1A interacting zinc finger protein 1 OS=Anas platyrhynchos OX=8839 GN=CIZ1	CIZ1	74.52	1.5081	1.5	1	1	1	0.987	0.91	1.073	1.048	1.038	0.964	0.974	0.63212
U3HZB2	Cyclin dependent kinase 3 OS=Anas platyrhynchos OX=8839 GN=CDK3	CDK3	35.344	1.8929	6.2	2	2	1	1.032	0.927	0.94	1.064	0.949	1.113	0.927	0.27068
U3HZC5	ADP ribosylation factor interacting protein 1 OS=Anas platyrhynchos OX=8839 GN=ARFIP1	ARFIP1	41.671	8.9392	14.7	5	6	5	1.001	0.985	0.991	0.988	1.015	0.962	1.004	0.80546
U3HZC6	Small glutamine rich tetratricopeptide repeat containing alpha OS=Anas platyrhynchos OX=8839 GN=SGTA	SGTA	30.464	33.44	25.9	7	9	7	1.067	1.024	0.974	0.954	0.931	1.047	1.045	0.36892
U3HZD4	Myotubularin related protein 1 OS=Anas platyrhynchos OX=8839 GN=MTMR1	MTMR1	66.502	0.66051	4.5	2	2	2	1.009	1.039	1.042	0.967	1.012	0.931	1.062	0.082244
U3HZD9	Regulator of microtubule dynamics 1 OS=Anas platyrhynchos OX=8839 GN=RMDN1	RMDN1	29.839	9.3724	7.7	2	2	2	0.89	1.005	0.976	1.086	1.023	1.047	0.91	0.077662
U3HZE3	Transmembrane protein 251 OS=Anas platyrhynchos OX=8839 GN=TMEM251	TMEM251	15.363	2.0511	8.4	1	1	1	0.957	0.967	1.026	1.037	0.984	1.045	0.962	0.24982
U3HZF9	Uncharacterized protein OS=Anas platyrhynchos OX=8839	---	60.025	0.88192	2	1	1	1
U3HZG6	Uncharacterized protein OS=Anas platyrhynchos OX=8839	---	27.08	34.205	15.8	3	5	3	1.001	0.952	1.073	1.038	1.003	0.981	1.001	0.99244
U3HZG8	Family with sequence similarity 49 member B OS=Anas platyrhynchos OX=8839 GN=FAM49B	FAM49B	36.777	26.883	28.7	8	10	7	0.896	0.92	0.895	1.019	1.086	1.177	0.826	0.0113234
U3HZH2	Zinc finger FYVE-type containing 19 OS=Anas platyrhynchos OX=8839 GN=ZFYVE19	ZFYVE19	47.576	1.4496	6.8	3	3	3	0.998	1.008	1.049	0.938	0.919	1.087	1.038	0.5114
U3HZH4	Uncharacterized protein OS=Anas platyrhynchos OX=8839 GN=LOC101801942	LOC101801942	214.7	323.31	38.5	66	101	66	1.143	1.131	1.13	0.85	0.856	0.846	1.334	2.7515e-07
U3HZH5	Uncharacterized protein OS=Anas platyrhynchos OX=8839 GN=SLC9B2	SLC9B2	58.973	1.2603	1.8	1	1	1	0.993	1.007	0.9	1.055	1.034	1.036	0.928	0.102081
U3HZI2	STEAP3 metalloreductase OS=Anas platyrhynchos OX=8839 GN=STEAP3	STEAP3	55.115	-2	1.4	1	1	1
U3HZJ2	Uncharacterized protein OS=Anas platyrhynchos OX=8839	---	4.1496	1.3159	28.6	1	2	1	1.056	1.038	0.927	0.974	0.967	1.046	1.011	0.84034
U3HZJ9	Ribosome binding protein 1 OS=Anas platyrhynchos OX=8839 GN=RRBP1	RRBP1	106.45	304.3	43.7	42	66	42	1.084	1.081	1.066	0.91	0.924	0.899	1.182	6.015e-05
U3HZK1	Sulfotransferase OS=Anas platyrhynchos OX=8839 GN=LOC106020652	LOC106020652	13.154	4.5324	20.9	2	2	2	1.041	1.13	0.992	0.913	0.937	0.973	1.12	0.05616
U3HZK5	Sulfiredoxin 1 OS=Anas platyrhynchos OX=8839 GN=SRXN1	SRXN1	7.5353	1.4108	29.9	2	3	2	1.106	1.104	1.069	0.949	0.924	0.822	1.217	0.0121387
U3HZL4	Small nuclear ribonucleoprotein 13 OS=Anas platyrhynchos OX=8839 GN=SNU13	SNU13	9.5122	3.5425	20.7	1	2	1	1.049	1.028	0.983	0.975	0.95	1.016	1.04	0.22118
U3HZL5	Peptidyl-prolyl cis-trans isomerase OS=Anas platyrhynchos OX=8839 GN=PPIC	PPIC	18.957	9.1377	7.5	1	1	1	0.777	0.967	1.018	1.161	1.086	1.033	0.842	0.118382
U3HZL7	Phosphatidylinositol glycan anchor biosynthesis class H OS=Anas platyrhynchos OX=8839 GN=PIGH	PIGH	15.452	1.6897	7.2	1	1	1	0.965	0.906	1.041	1.02	1.105	0.991	0.935	0.25724
U3HZL9	Collagen type VI alpha 2 chain OS=Anas platyrhynchos OX=8839 GN=COL6A2	COL6A2	47.829	72.198	24.1	12	25	7	1.089	1.033	1.031	0.942	0.914	0.955	1.122	0.0065972
U3HZM5	Protein phosphatase 1 regulatory subunit 8 OS=Anas platyrhynchos OX=8839 GN=PPP1R8	PPP1R8	38.781	3.5128	6.3	2	3	2	0.796	0.866	0.824	1.263	1.203	1.134	0.691	0.00073594
U3HZM6	Coagulation factor II thrombin receptor OS=Anas platyrhynchos OX=8839 GN=F2R	F2R	46.222	2.2798	4.2	2	2	2
U3HZM9	Glutathione reductase OS=Anas platyrhynchos OX=8839 GN=GSR	GSR	53.026	11.488	7.5	4	6	4	1.012	0.924	1.002	0.976	1	1.051	0.971	0.45032
U3HZN0	WD repeat domain 61 OS=Anas platyrhynchos OX=8839 GN=WDR61	WDR61	33.199	1.9303	8.9	3	3	3
U3HZN1	Uncharacterized protein OS=Anas platyrhynchos OX=8839	---	7.5421	1.6303	15.9	1	1	1	0.979	0.84	0.904	1.087	1.118	1.126	0.817	0.0110811
U3HZN4	Ras association (RalGDS/AF-6) and pleckstrin homology domains 1 OS=Anas platyrhynchos OX=8839 GN=RAPH1	RAPH1	143.08	12.377	4.9	6	7	5	1.069	1.018	0.991	0.946	0.967	1.065	1.034	0.47122
U3HZP0	Uncharacterized protein OS=Anas platyrhynchos OX=8839	---	25.33	39.15	5.7	1	2	1	0.807	0.791	0.769	1.192	1.229	1.313	0.634	0.000138969
U3HZP3	Collagen type VI alpha 2 chain OS=Anas platyrhynchos OX=8839 GN=COL6A2	COL6A2	96.559	66.096	22.1	19	30	14	0.942	0.988	0.927	0.998	1.067	1.028	0.924	0.04338
U3HZP4	Uncharacterized protein OS=Anas platyrhynchos OX=8839	---	7.2091	1.3231	27.7	2	4	2	0.939	0.983	0.961	1.06	1.006	1.027	0.932	0.025197
U3HZP6	Uncharacterized protein OS=Anas platyrhynchos OX=8839 GN=CHORDC1	CHORDC1	37.393	6.5207	12.1	4	4	4	1.031	0.956	1.005	1.023	0.963	1.036	0.99	0.76854
U3HZS2	Crystallin mu OS=Anas platyrhynchos OX=8839 GN=CRYM	CRYM	27.597	11.175	12.1	3	3	3	1.021	0.954	1.043	1.007	1.024	0.962	1.008	0.82012
U3HZT0	Uncharacterized protein OS=Anas platyrhynchos OX=8839	---	14.75	6.1438	22.9	2	3	2	0.854	0.863	0.849	1.175	1.183	1.175	0.726	2.2438e-07
U3HZU4	CDV3 homolog OS=Anas platyrhynchos OX=8839 GN=CDV3	CDV3	16.502	38.845	27.4	3	5	3	0.927	0.947	0.895	1.081	1.033	1.158	0.846	0.0109801
U3HZU7	Drebrin like OS=Anas platyrhynchos OX=8839 GN=DBNL	DBNL	39.384	28.512	15.4	5	6	5	0.956	0.965	0.93	1.081	1.067	1.014	0.902	0.0100244
U3HZV9	Growth arrest specific 2 OS=Anas platyrhynchos OX=8839 GN=GAS2	GAS2	35.217	20.327	13	3	3	3	0.966	0.984	0.878	1.128	1.116	0.969	0.88	0.104176
U3HZX1	Uncharacterized protein OS=Anas platyrhynchos OX=8839	---	9.468	3.5476	22.5	2	3	2	1.079	1.101	1.071	0.936	0.945	0.847	1.192	0.0079987
U3HZX9	Pyruvate dehyrogenase phosphatase catalytic subunit 1 OS=Anas platyrhynchos OX=8839 GN=PDP1	PDP1	66.767	23.053	12.2	6	9	6	0.942	0.975	0.941	1.038	1.052	1.08	0.902	0.0032751
U3HZY3	Tripartite motif containing 13 OS=Anas platyrhynchos OX=8839 GN=TRIM13	TRIM13	46.703	5.644	12	5	5	5	1.084	1.064	1.066	0.95	0.92	0.898	1.161	0.00099641
U3HZZ3	Protein lin-7 homolog OS=Anas platyrhynchos OX=8839 GN=LIN7A	LIN7A	24.082	10.018	19	4	4	2
U3I002	Uncharacterized protein OS=Anas platyrhynchos OX=8839	---	6.8609	16.297	19	1	3	1	0.928	0.917	0.911	1.075	1.063	1.09	0.854	6.1552e-05
U3I003	Ubiquitin specific peptidase 14 OS=Anas platyrhynchos OX=8839 GN=USP14	USP14	55.647	67.211	21.5	10	14	10	1.044	1.01	1.003	0.957	0.983	1.009	1.037	0.140478
U3I004	Chloride intracellular channel protein OS=Anas platyrhynchos OX=8839 GN=CLIC4	CLIC4	28.586	16.16	16.6	3	8	3	1.146	0.888	0.84	0.896	0.922	1.204	0.951	0.72574
U3I008	Uncharacterized protein OS=Anas platyrhynchos OX=8839	---	313.66	8.1646	3.5	10	11	10	1.043	1.079	1.07	0.89	0.971	0.932	1.143	0.007835
U3I027	Glutamine--fructose-6-phosphate transaminase 1 OS=Anas platyrhynchos OX=8839 GN=GFPT1	GFPT1	78.491	94.643	19.4	11	20	10	1.098	1.035	1.023	0.948	0.919	0.966	1.114	0.0148967
U3I028	Uncharacterized protein OS=Anas platyrhynchos OX=8839	---	178.65	16.208	5.9	9	9	9	1.434	1.467	1.475	0.468	0.482	0.39	3.266	0.003144
U3I029	Zwilch kinetochore protein OS=Anas platyrhynchos OX=8839 GN=ZWILCH	ZWILCH	67.077	1.1773	1.7	1	1	1	0.894	0.933	1.112	0.942	1.139	1	0.954	0.60732
U3I031	Uncharacterized protein OS=Anas platyrhynchos OX=8839	---	9.1656	3.6866	46.8	3	5	3	1.005	1.036	1.132	0.98	0.978	1	1.073	0.131161
U3I043	Rho guanine nucleotide exchange factor 7 OS=Anas platyrhynchos OX=8839 GN=ARHGEF7	ARHGEF7	72.526	5.1849	9.4	6	7	5	0.958	0.985	1.055	1.073	1.065	0.987	0.959	0.34792
U3I046	Glutathione peroxidase 1 OS=Anas platyrhynchos OX=8839 GN=GPX1	GPX1	13.692	2.73	8.5	1	1	1	0.895	0.902	0.887	1.137	1.152	1.085	0.795	0.00026209
U3I047	Isovaleryl-CoA dehydrogenase OS=Anas platyrhynchos OX=8839 GN=IVD	IVD	41.612	34.993	26.3	11	18	11	0.994	0.955	0.982	1.026	1.022	1.057	0.944	0.022278
U3I049	Uncharacterized protein OS=Anas platyrhynchos OX=8839	---	7.016	0.82501	18.3	1	1	1
U3I062	Eukaryotic translation initiation factor 1B OS=Anas platyrhynchos OX=8839 GN=EIF1B	EIF1B	12.895	72.632	47.4	3	5	3	1.05	0.974	1.003	0.93	0.924	1.107	1.022	0.7107
U3I063	Splicing factor 3b subunit 4 OS=Anas platyrhynchos OX=8839 GN=SF3B4	SF3B4	13.195	0.44386	6.7	1	1	1	1.054	1.198	1.05	0.893	0.876	0.895	1.239	0.039944
U3I068	Rap guanine nucleotide exchange factor 2 OS=Anas platyrhynchos OX=8839 GN=RAPGEF2	RAPGEF2	164.5	4.492	2.5	4	4	3	0.995	1.009	1.008	0.977	1.094	0.929	1.004	0.9082
U3I074	Uncharacterized protein OS=Anas platyrhynchos OX=8839 GN=LOC101800853	LOC101800853	5.3678	7.1509	26.7	2	2	2	1.036	1.096	1.064	0.939	0.897	0.951	1.147	0.0047155
U3I078	Beta-galactosidase OS=Anas platyrhynchos OX=8839 GN=GLB1	GLB1	74.401	8.0096	7.1	4	5	4	0.783	0.823	0.902	1.117	1.272	1.185	0.702	0.0031756
U3I090	Uncharacterized protein OS=Anas platyrhynchos OX=8839 GN=LOC106014693	LOC106014693	33.009	2.1561	7.1	2	2	2	1.021	0.91	1.006	1.05	1.131	0.909	0.95	0.54996
U3I0A3	Keratin 7 OS=Anas platyrhynchos OX=8839 GN=KRT7	KRT7	53.702	62.982	33.3	18	15	8	0.966	0.94	0.888	1.064	1.063	1.07	0.874	0.032181
U3I0A6	Short chain dehydrogenase/reductase family 39U member 1 OS=Anas platyrhynchos OX=8839 GN=SDR39U1	SDR39U1	15.572	0.87569	6.1	1	1	1
U3I0C5	Lymphocyte cytosolic protein 1 OS=Anas platyrhynchos OX=8839 GN=LCP1	LCP1	70.023	75.74	31.3	18	31	14	0.68	0.706	0.693	1.383	1.32	1.35	0.513	1.3409e-06
U3I0D2	ER membrane protein complex subunit 3 OS=Anas platyrhynchos OX=8839 GN=EMC3	EMC3	29.946	9.2461	20.7	3	4	3	0.973	1.03	1.066	0.95	0.843	1.129	1.05	0.56538
U3I0D3	Uncharacterized protein OS=Anas platyrhynchos OX=8839	---	6.6464	29.329	21	1	1	1	1.058	1.074	1.038	0.943	0.908	0.965	1.126	0.0042796
U3I0D6	Clathrin heavy chain OS=Anas platyrhynchos OX=8839 GN=CLTCL1	CLTCL1	191.15	47.778	24.5	40	77	17	1.043	1.031	0.991	0.954	0.986	0.99	1.046	0.081702
U3I0D9	Cilia and flagella associated protein 20 OS=Anas platyrhynchos OX=8839 GN=CFAP20	CFAP20	19.587	1.9562	4.8	1	1	1	0.664	1.128	0.695	1.018	1.456	1.121	0.692	0.125796
U3I0E9	Ubiquitin conjugating enzyme E2 O OS=Anas platyrhynchos OX=8839 GN=UBE2O	UBE2O	127.46	50.694	19.4	20	26	20	1.018	1.035	1.03	0.983	0.96	0.941	1.069	0.0078382
U3I0F9	Pyruvate kinase OS=Anas platyrhynchos OX=8839 GN=PKM	PKM	58.897	217.08	49	26	93	26	1.03	1.035	1.018	0.96	0.972	0.973	1.061	0.00081717
U3I0G4	Oxysterol-binding protein OS=Anas platyrhynchos OX=8839 GN=OSBPL9	OSBPL9	83.013	10.864	7.5	5	7	5	0.982	0.965	0.98	1.025	0.983	1.042	0.96	0.088002
U3I0I1	Cartilage associated protein OS=Anas platyrhynchos OX=8839 GN=CRTAP	CRTAP	28.958	23.646	42.5	9	12	9	0.973	1.01	1.006	1.014	1.011	0.959	1.002	0.9356
U3I0I3	PR/SET domain 6 OS=Anas platyrhynchos OX=8839 GN=PRDM6	PRDM6	40.706	0.88956	2.5	1	1	1	1.11	1.228	0.373	0.919	1.309	1.12	0.81	0.457
U3I0I4	COP9 signalosome subunit 7A OS=Anas platyrhynchos OX=8839 GN=COPS7A	COPS7A	25.338	8.8947	4.8	1	1	1	1.055	0.99	1.027	1.015	0.959	0.958	1.048	0.153442
U3I0K5	Uncharacterized protein OS=Anas platyrhynchos OX=8839	---	5.9758	3.7238	55.4	2	2	2	0.938	0.828	1.01	1.135	1.216	0.925	0.847	0.181659
U3I0N1	Ubiquinol-cytochrome c reductase complex III subunit VII OS=Anas platyrhynchos OX=8839 GN=UQCRQ	UQCRQ	3.6691	7.2053	33.3	2	5	2	0.929	0.932	0.923	1.106	1.022	1.129	0.855	0.036118
U3I0Q1	Myosin light chain 10 OS=Anas platyrhynchos OX=8839 GN=MYL10	MYL10	22.383	36.63	22.4	4	6	4	0.638	0.649	0.639	1.461	1.405	1.424	0.449	1.8933e-07
U3I0Q4	SIK family kinase 3 OS=Anas platyrhynchos OX=8839 GN=SIK3	SIK3	141.5	1.1501	1.4	2	2	2
U3I0Q5	Cytochrome P450 family 1 subfamily B member 1 OS=Anas platyrhynchos OX=8839 GN=CYP1B1	CYP1B1	22.561	1.2293	10.8	2	2	2
U3I0Q8	Dynactin subunit 4 OS=Anas platyrhynchos OX=8839 GN=DCTN4	DCTN4	53.505	14.266	8.9	3	4	3	1.014	1.034	1.014	0.962	0.917	1.013	1.059	0.12094
U3I0R3	Uncharacterized protein OS=Anas platyrhynchos OX=8839	---	3.1866	8.0825	67.9	2	2	2	0.835	0.886	0.867	1.106	1.162	1.211	0.744	0.00071633
U3I0R6	Neurolysin OS=Anas platyrhynchos OX=8839 GN=NLN	NLN	81.079	3.1796	4.5	4	4	4	0.961	0.9	0.922	1.08	1.109	1.064	0.856	0.0023188
U3I0U1	Protein phosphatase 1 regulatory subunit 21 OS=Anas platyrhynchos OX=8839 GN=PPP1R21	PPP1R21	88.839	39.47	13.1	9	10	9	1.037	1.09	1.059	0.958	0.918	0.93	1.135	0.002702
U3I0W3	Dynamin 1 OS=Anas platyrhynchos OX=8839 GN=DNM1	DNM1	91.538	36.989	18.9	15	17	12	0.889	0.925	0.927	1.079	1.089	1.078	0.844	0.0002637
U3I0W4	Cullin 4A OS=Anas platyrhynchos OX=8839 GN=CUL4A	CUL4A	83.065	0.94245	11.2	9	11	3
U3I0W5	Polyadenylate-binding protein OS=Anas platyrhynchos OX=8839 GN=PABPC1	PABPC1	63.706	72.773	30	18	47	12	1.036	1.052	1.04	0.968	0.955	0.931	1.096	0.00173642
U3I0Y2	Uncharacterized protein OS=Anas platyrhynchos OX=8839 GN=LOC101804745	LOC101804745	13.53	9.9445	24.8	3	5	3	0.971	0.973	1.035	1.049	0.988	0.98	0.987	0.69468
U3I106	Uncharacterized protein OS=Anas platyrhynchos OX=8839	---	25.075	7.9046	22.3	6	6	6	0.983	1.045	0.981	0.941	0.959	0.963	1.051	0.0875
U3I124	Uncharacterized protein OS=Anas platyrhynchos OX=8839	---	2.2806	2.4666	60	1	2	1	0.992	0.98	0.965	1.039	1.041	1.004	0.952	0.0265
U3I126	BCL2 interacting protein 1 OS=Anas platyrhynchos OX=8839 GN=BNIP1	BNIP1	21.308	6.599	5.9	1	2	1	1.048	1.03	1.03	0.995	0.976	0.92	1.075	0.039819
U3I145	Uncharacterized protein OS=Anas platyrhynchos OX=8839 GN=BAG4	BAG4	12.817	0.96379	7	1	1	1	1.028	1.024	1.028	0.922	1.054	0.948	1.053	0.3189
U3I151	Uncharacterized protein OS=Anas platyrhynchos OX=8839	---	6.2882	5.0178	20.4	1	1	1	0.968	0.974	0.881	1.117	0.988	1.107	0.879	0.065685
U3I177	Endoplasmic reticulum oxidoreductase 1 alpha OS=Anas platyrhynchos OX=8839 GN=ERO1A	ERO1A	54.084	16.233	16.2	7	11	7	1.084	1.037	1.033	0.936	0.961	0.947	1.109	0.0039017
U3I1B1	Uncharacterized protein OS=Anas platyrhynchos OX=8839 GN=LOC101797569	LOC101797569	54.937	28.549	24.2	11	16	11	1.663	1.659	1.705	0.213	0.207	0.171	8.506	0.00104384
U3I1C2	Histone H2B OS=Anas platyrhynchos OX=8839 GN=LOC101800596	LOC101800596	13.934	13.576	50.8	7	32	7	0.883	0.836	0.859	1.08	1.13	1.188	0.759	0.00096328
U3I1D3	Frizzled class receptor 7 OS=Anas platyrhynchos OX=8839 GN=FZD7	FZD7	40.932	1.2641	4.2	2	2	2	0.896	0.909	0.954	1.079	1.099	1.108	0.84	0.00103807
U3I1D8	ATP synthase, H+ transporting, mitochondrial Fo complex subunit s (factor B) OS=Anas platyrhynchos OX=8839 GN=ATP5S	ATP5S	8.5876	1.9229	19.7	1	1	1	0.93	1.008	0.895	0.963	1.039	1.195	0.886	0.177643
U3I1F4	Uncharacterized protein OS=Anas platyrhynchos OX=8839	---	8.9257	0.78898	11.8	1	1	1	0.891	0.836	0.743	1.162	1.233	1.224	0.683	0.0024199
U3I1F5	R-spondin 3 OS=Anas platyrhynchos OX=8839 GN=RSPO3	RSPO3	31.733	0.52113	3.2	1	1	1
U3I1F6	DnaJ heat shock protein family (Hsp40) member A4 OS=Anas platyrhynchos OX=8839 GN=DNAJA4	DNAJA4	39.727	10.952	11.8	5	5	5	1.037	1.114	1.089	0.896	0.925	0.928	1.179	0.0023635
U3I1F7	Uncharacterized protein OS=Anas platyrhynchos OX=8839	---	193.55	9.3123	2.6	5	5	4	1.009	1.038	1.034	1.005	0.974	0.947	1.053	0.055101
U3I1G5	Fermitin family member 1 OS=Anas platyrhynchos OX=8839 GN=FERMT1	FERMT1	78.295	5.1828	5.3	4	4	3	0.982	0.94	0.939	1.057	1.065	1.05	0.902	0.0025033
U3I1H4	Transmembrane protein 177 OS=Anas platyrhynchos OX=8839 GN=TMEM177	TMEM177	34.151	5.071	17.1	4	4	4	0.966	0.928	0.966	1.057	1.041	1.098	0.895	0.0058793
U3I1H7	Uncharacterized protein OS=Anas platyrhynchos OX=8839 GN=LOC101793763	LOC101793763	15.938	29.338	15.2	2	7	2	0.981	0.992	0.968	1.049	1.01	1.002	0.961	0.065416
U3I1J8	Uncharacterized protein OS=Anas platyrhynchos OX=8839	---	5.4353	1.1667	12.3	1	2	1	0.799	0.833	0.834	1.258	1.185	1.181	0.68	0.0001011
U3I1L8	Tripartite motif containing 59 OS=Anas platyrhynchos OX=8839 GN=TRIM59	TRIM59	46.627	6.1386	11.5	4	5	4	1.102	1.187	1.159	0.835	0.815	0.848	1.38	0.00020094
U3I1M8	Sulfurtransferase OS=Anas platyrhynchos OX=8839 GN=MPST	MPST	33.573	25.38	30.8	9	12	9	0.98	0.954	0.942	1.058	1.04	1.092	0.902	0.0049425
U3I1N5	Sulfurtransferase OS=Anas platyrhynchos OX=8839 GN=TST	TST	26.57	18.119	23.7	4	6	4	1.026	0.892	0.916	1.008	1.037	1.161	0.884	0.112724
U3I1P0	Uncharacterized protein OS=Anas platyrhynchos OX=8839	---	4.5953	0.53948	28.9	1	1	1
U3I1P8	TNF alpha induced protein 8 like 3 OS=Anas platyrhynchos OX=8839 GN=TNFAIP8L3	TNFAIP8L3	22.89	0.88595	4.6	1	1	1
U3I1T1	MRE11 homolog, double strand break repair nuclease OS=Anas platyrhynchos OX=8839 GN=MRE11	MRE11	79.962	10.919	8.5	6	6	6	0.96	1.119	1.105	0.927	0.929	0.942	1.138	0.123918
U3I1U1	Uncharacterized protein OS=Anas platyrhynchos OX=8839	---	5.19	0.66593	36.4	2	2	2
U3I1U3	Tsukushi, small leucine rich proteoglycan OS=Anas platyrhynchos OX=8839 GN=TSKU	TSKU	38.238	1.505	4.9	1	1	1
U3I1V3	AP complex subunit sigma OS=Anas platyrhynchos OX=8839 GN=AP4S1	AP4S1	17.065	1.0426	6.2	1	1	1	0.997	0.96	0.972	1.016	1.053	1.026	0.946	0.023257
U3I1W5	Translocase of inner mitochondrial membrane 10 OS=Anas platyrhynchos OX=8839 GN=TIMM10	TIMM10	7.8581	6.172	51.5	4	10	4	0.987	0.92	0.974	1.027	1.08	1.028	0.919	0.035856
U3I225	Uncharacterized protein OS=Anas platyrhynchos OX=8839	---	8.2711	5.2742	29.4	2	2	2	1.059	0.962	1.104	0.892	0.999	0.98	1.088	0.1916
U3I234	Signal peptide peptidase like 3 OS=Anas platyrhynchos OX=8839 GN=SPPL3	SPPL3	42.158	2.6818	6.2	2	2	2
U3I239	Uncharacterized protein OS=Anas platyrhynchos OX=8839	---	9.501	0.61589	14	1	1	1
U3I242	Uncharacterized protein OS=Anas platyrhynchos OX=8839	---	3.423	0.99834	27.6	1	3	1	0.853	0.875	0.882	1.076	1.178	1.136	0.77	0.00075848
U3I250	ADP ribosylation factor like GTPase 6 interacting protein 4 OS=Anas platyrhynchos OX=8839 GN=ARL6IP4	ARL6IP4	22.953	1.5518	5.9	1	1	1
U3I251	Uncharacterized protein OS=Anas platyrhynchos OX=8839	---	4.8265	2.388	55.8	2	2	2	0.96	0.92	0.94	1.108	1.066	1.045	0.876	0.0033235
U3I252	ADP ribosylation factor guanine nucleotide exchange factor 1 OS=Anas platyrhynchos OX=8839 GN=ARFGEF1	ARFGEF1	196.75	15.068	6.4	11	12	8	1.04	0.977	1.027	1.029	1.015	0.929	1.024	0.5509
U3I255	Septin 12 OS=Anas platyrhynchos OX=8839 GN=SEPT12	SEPT12	39.798	2.3035	9.7	4	4	3	1.045	0.971	0.988	0.981	1.027	1.001	0.998	0.94254
U3I262	Ubiquitin specific peptidase 8 OS=Anas platyrhynchos OX=8839 GN=USP8	USP8	122.16	11.587	6.3	7	7	7	0.991	0.957	0.965	1.028	1.061	0.988	0.947	0.078342
U3I265	Uncharacterized protein OS=Anas platyrhynchos OX=8839 GN=LOC101795810	LOC101795810	20.017	5.2624	9.9	2	2	2
U3I267	Uncharacterized protein OS=Anas platyrhynchos OX=8839 GN=TLK2	TLK2	82.026	5.743	3.3	3	3	3	1.13	1.051	1.096	0.843	0.884	0.967	1.216	0.0122363
U3I275	Uncharacterized protein OS=Anas platyrhynchos OX=8839	---	55.517	0.84159	2.1	1	2	1	0.914	1.168	1.04	0.946	0.973	0.948	1.089	0.3776
U3I284	Transcription elongation factor spt6 OS=Anas platyrhynchos OX=8839 GN=SUPT6H	SUPT6H	199.71	32.619	6.4	9	9	9	0.968	1.002	0.983	0.98	1.062	1.009	0.968	0.27568
U3I2B1	ATPase family, AAA domain containing 1 OS=Anas platyrhynchos OX=8839 GN=ATAD1	ATAD1	41.645	12.666	18.2	7	10	7	1.124	1.101	1.066	0.89	0.876	0.864	1.251	0.00022058
U3I2C0	NFU1 iron-sulfur cluster scaffold OS=Anas platyrhynchos OX=8839 GN=NFU1	NFU1	28.634	19.688	22.7	4	6	4	0.985	0.946	0.926	1.094	1.042	1.077	0.889	0.0070428
U3I2D1	Ubiquinol-cytochrome c reductase core protein 1 OS=Anas platyrhynchos OX=8839 GN=UQCRC1	UQCRC1	50.94	65.364	34.9	17	29	17	0.945	0.947	0.922	1.096	1.066	1.059	0.874	0.00057727
U3I2D5	BCL2 associated athanogene 5 OS=Anas platyrhynchos OX=8839 GN=BAG5	BAG5	51.261	3.2558	6	3	3	3	1.017	1.056	1.047	0.991	0.923	0.959	1.086	0.02436
U3I2E3	Poly(A) binding protein interacting protein 1 OS=Anas platyrhynchos OX=8839 GN=PAIP1	PAIP1	42.273	11.918	14.1	5	6	5	1.034	1.057	1.044	0.988	0.988	0.891	1.093	0.061104
U3I2F8	Uncharacterized protein OS=Anas platyrhynchos OX=8839	---	5.341	13.825	49	2	4	2	1.689	1.618	1.636	0.214	0.254	0.311	6.345	0.0034035
U3I2G0	Proteasome 26S subunit, non-ATPase 4 OS=Anas platyrhynchos OX=8839 GN=PSMD4	PSMD4	22.475	6.2424	20.6	4	4	4	1.01	1.097	1.048	1.009	0.881	0.999	1.092	0.146916
U3I2G2	Uncharacterized protein OS=Anas platyrhynchos OX=8839 GN=MYOG	MYOG	25.195	0.77429	5.8	1	1	1
U3I2G3	Ribonuclease H1 OS=Anas platyrhynchos OX=8839	---	28.738	1.3828	3.9	1	1	1
U3I2H5	Tripartite motif containing 2 OS=Anas platyrhynchos OX=8839 GN=TRIM2	TRIM2	82.808	5.9533	5.3	4	4	4	0.947	0.931	0.958	1.061	1.021	1.029	0.912	0.002999
U3I2H6	RNA binding motif protein 12B OS=Anas platyrhynchos OX=8839 GN=RBM12B	RBM12B	78.222	46.843	14.3	9	13	9	1.048	1.041	1.081	0.894	0.944	0.943	1.14	0.0035959
U3I2H8	Exportin 5 OS=Anas platyrhynchos OX=8839 GN=XPO5	XPO5	136.1	57.708	15.4	17	28	17	1.02	1.026	1.016	1	0.987	0.976	1.033	0.0122152
U3I2I2	Uncharacterized protein OS=Anas platyrhynchos OX=8839	---	17.168	3.1814	12.8	2	2	2	1.003	1.094	1.148	0.867	0.967	0.897	1.188	0.028002
U3I2J9	Uncharacterized protein OS=Anas platyrhynchos OX=8839	---	46.992	8.3021	10.8	3	3	3	1.059	1.131	1.155	0.87	0.82	0.923	1.28	0.0045229
U3I2K6	GPI inositol-deacylase OS=Anas platyrhynchos OX=8839 GN=PGAP1	PGAP1	93.672	0.67744	2.2	2	2	2	0.919	1.008	0.96	0.987	1.103	1.051	0.919	0.114865
U3I2K7	Ribonuclease P/MRP subunit p38 OS=Anas platyrhynchos OX=8839 GN=RPP38	RPP38	31.391	2.8467	3.9	1	1	1	1.026	1.073	0.976	0.881	1.114	0.933	1.05	0.52038
U3I2L3	Epithelial membrane protein 1 OS=Anas platyrhynchos OX=8839 GN=EMP1	EMP1	17.69	20.574	8.2	1	1	1	0.573	0.544	0.498	1.563	1.471	1.559	0.352	2.0577e-05
U3I2L4	Interferon gamma receptor 1 OS=Anas platyrhynchos OX=8839 GN=IFNGR1	IFNGR1	46.403	9.6457	4.3	2	3	2	0.899	1.011	0.989	1.041	1.09	1.029	0.917	0.095359
U3I2L6	Receptor-like tyrosine kinase OS=Anas platyrhynchos OX=8839 GN=RYK	RYK	60.344	1.332	2	1	1	1	0.991	1.01	1.044	1.044	1.037	0.882	1.028	0.62706
U3I2L9	C2 calcium dependent domain containing 2 OS=Anas platyrhynchos OX=8839 GN=C2CD2	C2CD2	65.663	21.857	6.4	3	3	3	0.886	1.075	1.056	1.034	0.98	0.974	1.01	0.92702
U3I2M1	Importin 13 OS=Anas platyrhynchos OX=8839 GN=IPO13	IPO13	108.35	15.182	8.2	6	8	6	1.029	1.039	1.058	0.94	1	1.03	1.053	0.139236
U3I2M8	3-hydroxybutyrate dehydrogenase 2 OS=Anas platyrhynchos OX=8839 GN=BDH2	BDH2	27.042	7.4779	8.9	2	2	2	1.008	0.975	0.905	1.082	1.04	1.02	0.919	0.079176
U3I2N1	Uncharacterized protein OS=Anas platyrhynchos OX=8839	---	75.002	43.776	19.3	11	18	11	1.137	1.136	1.103	0.869	0.885	0.831	1.306	0.00022396
U3I2P1	Isocitrate dehydrogenase [NAD] subunit, mitochondrial OS=Anas platyrhynchos OX=8839 GN=IDH3A	IDH3A	39.848	23.828	14.7	6	12	6	0.942	0.987	1.015	1.08	1.001	1.041	0.943	0.130323
U3I2Q8	Zinc finger protein 687 OS=Anas platyrhynchos OX=8839 GN=ZNF687	ZNF687	135.37	8.3542	2.8	3	3	3	0.833	0.893	0.862	1.177	1.17	1.135	0.743	0.000204
U3I2Q9	Uncharacterized protein OS=Anas platyrhynchos OX=8839	---	60.136	5.3089	8.8	5	5	5	1.379	1.398	1.371	0.564	0.568	0.569	2.439	7.864e-09
U3I2T2	Suppressor of glucose, autophagy associated 1 OS=Anas platyrhynchos OX=8839 GN=SOGA1	SOGA1	145	15.468	9.3	11	12	11	0.863	0.927	0.946	1.046	1.094	1.095	0.846	0.0060645
U3I2V9	Methyltransferase like 14 OS=Anas platyrhynchos OX=8839 GN=METTL14	METTL14	46.685	2.2192	4.2	2	2	2	1.007	0.977	0.968	1.012	1.019	1.036	0.963	0.05008
U3I2X7	NDC1 transmembrane nucleoporin OS=Anas platyrhynchos OX=8839 GN=NDC1	NDC1	75.49	41.468	10.6	7	9	7	0.941	0.995	0.954	1.103	1.01	1.035	0.918	0.052384
U3I2Y4	Frizzled class receptor 2 OS=Anas platyrhynchos OX=8839 GN=FZD2	FZD2	41.74	3.2447	5.4	2	2	2	1.08	0.868	0.938	1.056	0.95	1.138	0.918	0.35188
U3I321	2',3'-cyclic nucleotide 3' phosphodiesterase OS=Anas platyrhynchos OX=8839 GN=CNP	CNP	47.703	13.44	23	10	15	10	1.1	1.066	1.073	0.926	0.875	0.921	1.19	0.00103943
U3I334	Uncharacterized protein OS=Anas platyrhynchos OX=8839	---	4.9556	1.3985	23.8	1	1	1
U3I340	Exosome component 4 OS=Anas platyrhynchos OX=8839 GN=EXOSC4	EXOSC4	12.268	2.5324	17.6	2	2	2	1.136	1.013	1.244	0.785	0.682	1.086	1.329	0.115856
U3I342	Ubiquinol-cytochrome c reductase core protein 2 OS=Anas platyrhynchos OX=8839 GN=UQCRC2	UQCRC2	48.899	208.85	46.8	18	39	18	0.942	0.956	0.939	1.065	1.05	1.046	0.898	0.000157673
U3I350	Aspartyl-tRNA synthetase OS=Anas platyrhynchos OX=8839 GN=DARS	DARS	57.245	64.128	42.6	21	35	21	1.038	1.041	1.025	0.929	0.973	0.95	1.088	0.0039237
U3I357	Uncharacterized protein OS=Anas platyrhynchos OX=8839 GN=LOC101793511	LOC101793511	183.32	8.2445	4.2	7	7	7	1.569	1.454	1.485	0.499	0.478	0.361	3.369	0.00029911
U3I361	Uncharacterized protein OS=Anas platyrhynchos OX=8839	---	3.4317	10.491	33.3	1	4	1	0.779	0.969	1.014	1.242	1.142	0.903	0.84	0.24296
U3I383	AP2 associated kinase 1 OS=Anas platyrhynchos OX=8839 GN=AAK1	AAK1	98.104	14.572	8.8	6	7	6	0.929	0.928	0.926	1.077	1.069	1.071	0.865	2.3799e-07
U3I388	Ribosomal L24 domain containing 1 OS=Anas platyrhynchos OX=8839 GN=RSL24D1	RSL24D1	16.739	0.86924	5.1	1	1	1	0.956	1.016	1.007	0.92	0.974	1.136	0.983	0.8495
U3I390	Serine and arginine repetitive matrix 1 OS=Anas platyrhynchos OX=8839 GN=SRRM1	SRRM1	102.31	5.158	5	4	7	4	1.076	1.047	1.031	0.954	0.944	0.96	1.104	0.00184002
U3I396	Guanine nucleotide-binding protein subunit gamma OS=Anas platyrhynchos OX=8839 GN=GNG7	GNG7	7.6088	12.391	54.4	3	9	3	0.772	0.895	0.93	1.18	1.176	1.146	0.742	0.0062836
U3I3A3	Polypeptide N-acetylgalactosaminyltransferase OS=Anas platyrhynchos OX=8839 GN=GALNT2	GALNT2	61.685	12.158	17	11	15	11	1.06	1.059	1.104	0.942	0.919	0.921	1.159	0.00074393
U3I3B4	Atypical chemokine receptor 3 OS=Anas platyrhynchos OX=8839 GN=ACKR3	ACKR3	41.257	5.2184	6.6	2	2	2	0.859	0.798	0.837	1.199	1.164	1.226	0.695	0.000158699
U3I3C7	Uncharacterized protein OS=Anas platyrhynchos OX=8839 GN=LOC101800358	LOC101800358	6.9318	1.2385	16.7	1	1	1	1.28	1.219	1.266	0.694	0.714	0.731	1.76	1.57379e-05
U3I3C9	Cytoplasmic linker associated protein 1 OS=Anas platyrhynchos OX=8839 GN=CLASP1	CLASP1	162.53	22.835	7.9	11	12	8	0.936	1.073	0.967	0.95	1.095	0.994	0.979	0.74008
U3I3D4	SET and MYND domain containing 1 OS=Anas platyrhynchos OX=8839 GN=SMYD1	SMYD1	56.405	34.236	8.7	4	7	4	1.009	0.882	0.944	1.016	1.044	1.114	0.893	0.074763
U3I3D6	ZFP36 ring finger protein like 1 OS=Anas platyrhynchos OX=8839 GN=ZFP36L1	ZFP36L1	32.452	2.1209	4.3	1	1	1
U3I3F3	Growth associated protein 43 OS=Anas platyrhynchos OX=8839 GN=GAP43	GAP43	13.984	6.2285	18.1	2	2	2	0.786	0.825	0.812	1.24	1.22	1.211	0.66	1.63228e-05
U3I3G2	Collagen type VI alpha 1 chain OS=Anas platyrhynchos OX=8839 GN=COL6A1	COL6A1	108.36	78.103	22.3	19	33	19	0.967	1.026	0.998	1.048	0.966	0.972	1.002	0.95036
U3I3H0	Vesicle associated membrane protein 8 OS=Anas platyrhynchos OX=8839 GN=VAMP8	VAMP8	5.435	1.4017	16.7	1	1	1	0.987	1.07	1.159	0.924	0.902	0.937	1.164	0.034804
U3I3H1	Uncharacterized protein OS=Anas platyrhynchos OX=8839	---	5.1498	3.082	22.2	1	1	1	1.159	1.122	1.064	0.94	0.899	0.783	1.276	0.0152025
U3I3I3	Beta-2-microglobulin OS=Anas platyrhynchos OX=8839 GN=B2M	B2M	10.629	39.764	56.5	4	7	4	1.489	1.395	1.383	0.492	0.583	0.495	2.718	7.8285e-05
U3I3I6	Transmembrane protein 41B OS=Anas platyrhynchos OX=8839 GN=TMEM41B	TMEM41B	28.486	0.85505	6.3	2	2	2	0.819	0.87	0.743	1.21	1.328	1.127	0.664	0.0034401
U3I3J2	Ubiquitin specific peptidase 15 OS=Anas platyrhynchos OX=8839 GN=USP15	USP15	109.08	15.189	8.2	8	10	8	0.955	0.98	1	1.024	1.004	1.055	0.952	0.066358
U3I3K4	Uncharacterized protein OS=Anas platyrhynchos OX=8839	---	130.48	6.942	3	3	3	3	0.968	1.011	1.05	1.04	1.007	0.95	1.011	0.77618
U3I3K6	Histone H2A OS=Anas platyrhynchos OX=8839	---	13.46	0.91677	11	2	4	1	0.802	0.843	0.816	1.226	1.314	1.092	0.678	0.0022994
U3I3K9	Transmembrane p24 trafficking protein 5 OS=Anas platyrhynchos OX=8839 GN=TMED5	TMED5	22.857	21.193	25.1	5	9	5	1.049	0.989	1.019	0.995	0.969	1.018	1.025	0.32706
U3I3L0	Uncharacterized protein OS=Anas platyrhynchos OX=8839	---	70.911	4.6153	4	3	4	2	1.051	0.961	0.986	1.125	0.984	1.006	0.962	0.4915
U3I3L2	Uncharacterized protein OS=Anas platyrhynchos OX=8839	---	38.234	0.77689	2.6	1	1	1
U3I3L6	Vacuolar protein sorting 45 homolog OS=Anas platyrhynchos OX=8839 GN=VPS45	VPS45	38.114	5.2443	11.8	4	5	4	1.044	1.006	1.064	0.906	0.906	0.952	1.127	0.006916
U3I3M1	3'-phosphoadenosine 5'-phosphosulfate synthase 2 OS=Anas platyrhynchos OX=8839 GN=PAPSS2	PAPSS2	67.539	4.9993	5.8	3	5	3	1.033	1.06	1.068	1.002	0.862	0.961	1.119	0.067818
U3I3M3	Peptidyl-prolyl cis-trans isomerase OS=Anas platyrhynchos OX=8839 GN=PPIF	PPIF	14.123	21.863	61.1	6	9	5	1.14	0.993	0.909	0.923	0.938	1.106	1.025	0.79784
U3I3M4	Vesicle trafficking 1 OS=Anas platyrhynchos OX=8839 GN=VTA1	VTA1	29.813	5.9866	10.3	3	4	3	0.973	1.016	1.099	1.027	0.983	0.901	1.061	0.32194
U3I3M6	Bet1 golgi vesicular membrane trafficking protein like OS=Anas platyrhynchos OX=8839 GN=BET1L	BET1L	12.279	2.6663	20.7	2	2	2	0.975	1.107	1.069	0.895	1.003	0.939	1.111	0.105702
U3I3N0	U2 snRNP associated SURP domain containing OS=Anas platyrhynchos OX=8839 GN=U2SURP	U2SURP	110.6	0.64438	3.5	3	3	3	1.077	1.07	1.055	0.938	0.914	0.928	1.152	0.0001239
U3I3N1	Decapping enzyme, scavenger OS=Anas platyrhynchos OX=8839 GN=DCPS	DCPS	31.092	18.789	21.7	5	6	5	1.045	1.021	1.036	0.931	0.969	0.994	1.072	0.026121
U3I3N4	Phospholipid phosphatase 2 OS=Anas platyrhynchos OX=8839 GN=PLPP2	PLPP2	32.753	4.9503	3.5	1	1	1	1.071	1.136	1.036	0.907	0.864	0.961	1.187	0.0137036
U3I3P0	Uncharacterized protein OS=Anas platyrhynchos OX=8839	---	28.916	0.6022	3.2	1	1	1	0.943	1.064	0.973	1.026	1.041	0.968	0.982	0.67578
U3I3P1	Proteasome 26S subunit, ATPase 6 OS=Anas platyrhynchos OX=8839 GN=PSMC6	PSMC6	34.25	59.349	44.4	13	26	13	1.071	1.05	1.067	0.951	0.948	0.938	1.124	9.6431e-05
U3I3P3	Zinc finger protein 143 OS=Anas platyrhynchos OX=8839 GN=ZNF143	ZNF143	67.562	2.6028	3.8	3	3	3	0.92	0.88	0.871	1.154	1.15	1.086	0.788	0.00077663
U3I3P4	Thioredoxin reductase 2 OS=Anas platyrhynchos OX=8839 GN=TXNRD2	TXNRD2	55.53	14.009	9.6	5	5	5	0.93	0.942	0.925	1.033	1.124	1.087	0.862	0.0041849
U3I3P9	Myotubularin 1 OS=Anas platyrhynchos OX=8839 GN=MTM1	MTM1	70.276	3.8718	4.9	3	3	3	0.996	1.034	0.926	1.045	0.978	1.037	0.966	0.41312
U3I3Q1	DENN domain containing 5A OS=Anas platyrhynchos OX=8839 GN=DENND5A	DENND5A	143.81	0.89832	0.8	1	1	1
U3I3Q3	Solute carrier family 25 member 25 OS=Anas platyrhynchos OX=8839 GN=SLC25A25	SLC25A25	46.78	2.461	6.2	3	4	3	0.917	0.961	0.953	1.086	1.05	1.069	0.883	0.0020411
U3I3Q8	Uncharacterized protein OS=Anas platyrhynchos OX=8839	---	47.714	55.606	20.6	8	13	8	0.647	0.638	0.607	1.441	1.359	1.443	0.446	4.1015e-06
U3I3S4	Required for meiotic nuclear division 5 homolog A OS=Anas platyrhynchos OX=8839 GN=RMND5A	RMND5A	40.259	1.4073	8.7	3	3	3	1.062	0.976	0.986	1.015	1.025	0.949	1.012	0.76506
U3I3S5	Nicotinamide nucleotide transhydrogenase OS=Anas platyrhynchos OX=8839 GN=NNT	NNT	114.63	124.11	25.3	25	51	25	0.889	0.895	0.884	1.109	1.107	1.147	0.793	4.1915e-05
U3I3S6	Phosphatidylinositol 4-kinase beta OS=Anas platyrhynchos OX=8839 GN=PI4KB	PI4KB	93.265	15.087	12.7	8	9	8	0.997	0.991	0.976	1.026	0.995	1.032	0.971	0.085419
U3I3T1	Uncharacterized protein OS=Anas platyrhynchos OX=8839	---	259.45	28.385	5.5	12	13	8	0.893	1.009	1.055	0.984	1.052	1.022	0.967	0.54116
U3I3T2	Uncharacterized protein OS=Anas platyrhynchos OX=8839	---	15.988	30.172	21.6	3	5	3	0.968	0.925	0.912	1.014	1.151	1.059	0.87	0.028699
U3I3T3	Multiple inositol-polyphosphate phosphatase 1 OS=Anas platyrhynchos OX=8839 GN=MINPP1	MINPP1	31.154	2.0812	9.3	3	3	3	1.101	0.98	0.97	0.951	0.968	1.036	1.032	0.55596
U3I3T5	DnaJ heat shock protein family (Hsp40) member C7 OS=Anas platyrhynchos OX=8839 GN=DNAJC7	DNAJC7	53.778	27.062	33.2	15	18	15	1.078	1.082	1.133	0.874	0.893	0.904	1.233	0.00037565
U3I3T9	HECT domain E3 ubiquitin protein ligase 1 OS=Anas platyrhynchos OX=8839 GN=HECTD1	HECTD1	290.69	48.167	6.2	15	15	15	0.99	1.002	1.022	1.013	1.056	1.006	0.98	0.32536
U3I3U2	Heme oxygenase OS=Anas platyrhynchos OX=8839 GN=HMOX2	HMOX2	35.435	15.301	15.1	4	6	4	1.052	0.985	0.999	0.962	0.989	1.054	1.01	0.76848
U3I3U3	Uncharacterized protein OS=Anas platyrhynchos OX=8839 GN=LOC101794750	LOC101794750	29.688	20.834	28.1	7	10	6	1.038	1.033	1.043	0.924	0.926	0.966	1.106	0.0023849
U3I3U4	SEC24 homolog D, COPII coat complex component OS=Anas platyrhynchos OX=8839 GN=SEC24D	SEC24D	113.39	5.2643	5.7	6	6	5	0.993	0.957	0.999	1.063	1.047	0.963	0.96	0.29424
U3I3U6	TNFAIP3 interacting protein 1 OS=Anas platyrhynchos OX=8839 GN=TNIP1	TNIP1	71.572	2.1457	5.9	3	3	3
U3I3V5	Arginyl-tRNA synthetase OS=Anas platyrhynchos OX=8839 GN=RARS	RARS	75.421	74.839	29	20	34	20	1.007	1.003	1.007	0.999	0.99	0.996	1.011	0.023001
U3I3W1	RWD domain containing 4 OS=Anas platyrhynchos OX=8839 GN=RWDD4	RWDD4	20.518	3.323	15.2	3	3	3	0.961	0.999	1.093	0.976	0.95	1.021	1.036	0.47462
U3I3W9	Crystallin lambda 1 OS=Anas platyrhynchos OX=8839 GN=CRYL1	CRYL1	35.183	6.1927	11.6	3	3	3	0.839	0.88	0.782	1.169	1.179	1.175	0.71	0.0098568
U3I3X7	Collagen type III alpha 1 chain OS=Anas platyrhynchos OX=8839 GN=COL3A1	COL3A1	143.27	323.31	51	53	104	50	0.829	0.826	0.851	1.188	1.177	1.194	0.704	2.2064e-06
U3I3X8	Annexin OS=Anas platyrhynchos OX=8839 GN=ANXA11	ANXA11	55.501	63.011	23.8	10	21	9	0.899	0.889	0.853	1.116	1.069	1.157	0.79	0.00108206
U3I3Y3	Golgin, RAB6 interacting OS=Anas platyrhynchos OX=8839 GN=GORAB	GORAB	39.309	3.4048	5.1	2	2	2
U3I3Y4	Myeloid leukemia factor 2 OS=Anas platyrhynchos OX=8839 GN=MLF2	MLF2	27.368	2.0594	4.9	1	1	1	0.897	0.865	0.922	1.087	1.121	1.163	0.796	0.00106162
U3I3Y5	SURP and G-patch domain containing 1 OS=Anas platyrhynchos OX=8839 GN=SUGP1	SUGP1	72.395	11.83	11.8	5	5	5	0.985	1.012	1.049	1.007	0.962	0.995	1.028	0.29962
U3I3Y6	Solute carrier family 39 member 13 OS=Anas platyrhynchos OX=8839 GN=SLC39A13	SLC39A13	39.242	8.3511	9.8	3	4	3	1.235	0.927	0.805	0.887	0.942	1.221	0.973	0.84224
U3I3Y7	Pleckstrin homology domain containing O1 OS=Anas platyrhynchos OX=8839 GN=PLEKHO1	PLEKHO1	48.26	9.5932	7	2	2	2
U3I3Y8	TSC complex subunit 1 OS=Anas platyrhynchos OX=8839 GN=TSC1	TSC1	129.3	22.694	5.8	6	6	6	1.008	0.974	0.935	1.032	1.035	1.071	0.93	0.041537
U3I3Z8	Disco interacting protein 2 homolog C OS=Anas platyrhynchos OX=8839 GN=DIP2C	DIP2C	164.95	12.387	4.3	6	6	6	0.977	0.945	0.915	1.039	1.059	1.058	0.899	0.0058216
U3I400	Nuclear transcription factor Y subunit gamma OS=Anas platyrhynchos OX=8839 GN=NFYC	NFYC	37.56	1.4289	2.7	1	1	1
U3I402	Paired related homeobox 1 OS=Anas platyrhynchos OX=8839 GN=PRRX1	PRRX1	20.817	26.701	7.2	1	1	1	1.014	0.978	1.09	1.028	0.957	0.933	1.056	0.27476
U3I410	Protein tweety homolog OS=Anas platyrhynchos OX=8839 GN=TTYH3	TTYH3	51.885	18.34	14.6	7	10	7	0.856	0.868	0.887	1.158	1.149	1.137	0.758	1.92136e-05
U3I417	Uncharacterized protein OS=Anas platyrhynchos OX=8839	---	8.0572	8.1965	38.7	3	6	3	1.037	1.067	1.079	1	0.969	0.905	1.108	0.031682
U3I418	Uncharacterized protein OS=Anas platyrhynchos OX=8839 GN=LOC101797254	LOC101797254	69.136	7.5656	5.1	3	3	3	0.887	0.829	0.892	1.129	1.164	1.178	0.751	0.00043507
U3I419	Phosphatase and actin regulator OS=Anas platyrhynchos OX=8839 GN=PHACTR4	PHACTR4	70.93	1.1454	2.3	1	1	1	0.892	0.948	1.001	1.085	0.919	1.181	0.892	0.24504
U3I423	Methionine aminopeptidase OS=Anas platyrhynchos OX=8839 GN=METAP1D	METAP1D	34.805	0.43352	2.9	1	2	1	0.824	0.915	1.121	1.154	0.974	1.039	0.903	0.35436
U3I424	SH3 domain containing GRB2 like 1, endophilin A2 OS=Anas platyrhynchos OX=8839 GN=SH3GL1	SH3GL1	40.329	63.14	41.1	11	18	11	0.955	0.953	0.934	1.047	1.038	1.044	0.908	0.00021788
U3I430	Cadherin 13 OS=Anas platyrhynchos OX=8839 GN=CDH13	CDH13	54.412	10.973	14.7	6	7	6	0.851	0.871	0.885	1.133	1.143	1.183	0.754	8.2032e-05
U3I431	Gephyrin OS=Anas platyrhynchos OX=8839 GN=GPHN	GPHN	83.719	23.485	11.1	8	9	8	0.92	0.929	0.983	1.068	1.103	1.089	0.869	0.003399
U3I436	Uncharacterized protein OS=Anas platyrhynchos OX=8839 GN=MRPS5	MRPS5	42.254	62.083	18.1	6	11	6	1.02	1.015	1.065	0.948	1.018	0.946	1.065	0.092197
U3I438	PCI domain containing 2 OS=Anas platyrhynchos OX=8839 GN=PCID2	PCID2	46.757	32.402	16.8	6	8	6	0.97	1.073	0.998	0.992	1.023	0.9	1.043	0.43018
U3I444	Cytoplasmic linker associated protein 2 OS=Anas platyrhynchos OX=8839 GN=CLASP2	CLASP2	153.28	6.2758	5	7	8	4	0.876	0.96	1.064	0.967	0.994	1.091	0.95	0.47384
U3I445	Meiosis regulator for oocyte development OS=Anas platyrhynchos OX=8839 GN=MIOS	MIOS	98.598	8.1642	9.7	8	8	8	1	1.035	1.034	1.002	1.014	0.95	1.035	0.20922
U3I449	Apolipoprotein A-I OS=Anas platyrhynchos OX=8839 GN=APOA1	APOA1	29.438	31.886	35.5	9	12	1
U3I455	Signal recognition particle subunit SRP68 OS=Anas platyrhynchos OX=8839 GN=SRP68	SRP68	65.375	39.334	16.7	9	12	9	1.036	1.042	1.011	0.956	0.972	0.99	1.059	0.014144
U3I463	DNA (cytosine-5)-methyltransferase OS=Anas platyrhynchos OX=8839 GN=DNMT1	DNMT1	168.62	15.492	7.5	12	14	12	1.056	1.051	0.97	0.929	0.948	0.943	1.091	0.037458
U3I467	SR-related CTD associated factor 4 OS=Anas platyrhynchos OX=8839 GN=SCAF4	SCAF4	119.25	3.31	4.2	4	4	3	0.978	0.997	0.945	1.029	1.112	0.939	0.948	0.37482
U3I471	Ankyrin repeat domain 28 OS=Anas platyrhynchos OX=8839 GN=ANKRD28	ANKRD28	117.39	8.8508	4.2	4	4	3	0.99	0.996	1.09	1.019	0.965	0.941	1.052	0.26974
U3I475	Myosin VI OS=Anas platyrhynchos OX=8839 GN=MYO6	MYO6	148.71	17.682	8.6	11	11	11	0.933	0.954	0.963	1.041	1.098	1.046	0.895	0.0046624
U3I476	FERM domain containing 4A OS=Anas platyrhynchos OX=8839 GN=FRMD4A	FRMD4A	112.36	0.46541	2.3	2	2	2	0.961	1.007	0.974	0.95	1.084	1.043	0.956	0.354
U3I477	GA binding protein transcription factor beta subunit 1 OS=Anas platyrhynchos OX=8839 GN=GABPB1	GABPB1	41.259	0.89357	2.6	1	1	1	1.14	1.123	0.97	0.907	0.915	0.925	1.177	0.090516
U3I483	RAB21, member RAS oncogene family OS=Anas platyrhynchos OX=8839 GN=RAB21	RAB21	19.355	24.566	13.8	2	4	2	0.921	0.99	1.02	0.983	0.997	0.963	0.996	0.88556
U3I484	ZPR1 zinc finger OS=Anas platyrhynchos OX=8839 GN=ZPR1	ZPR1	35.479	13.31	19.5	6	7	6	0.978	1.045	1.076	0.97	0.94	0.999	1.065	0.132197
U3I492	Acidic nuclear phosphoprotein 32 family member E OS=Anas platyrhynchos OX=8839 GN=ANP32E	ANP32E	28.669	8.7447	15.5	3	7	3	0.992	1.019	1.038	1.014	0.957	1.001	1.026	0.30596
U3I495	FCF1, rRNA-processing protein OS=Anas platyrhynchos OX=8839 GN=FCF1	FCF1	23.393	6.6365	10.1	2	2	2	1.107	1.059	1.084	0.912	0.88	0.934	1.192	0.00121991
U3I496	Signal recognition particle 19 OS=Anas platyrhynchos OX=8839 GN=SRP19	SRP19	14.021	9.6134	23.4	2	6	2	1.009	1.048	1.075	0.971	0.973	0.944	1.084	0.0178239
U3I497	Folliculin interacting protein 1 OS=Anas platyrhynchos OX=8839 GN=FNIP1	FNIP1	126.8	0.72822	1.3	2	2	2	1.124	0.992	1.006	0.979	0.976	0.922	1.085	0.141661
U3I499	Protein MAK16 homolog OS=Anas platyrhynchos OX=8839 GN=MAK16	MAK16	34.992	4.6063	12.9	3	4	3	1.071	1.048	1.007	0.988	0.919	0.962	1.09	0.036537
U3I4A0	Synaptojanin 2 OS=Anas platyrhynchos OX=8839 GN=SYNJ2	SYNJ2	165.91	0.44853	1.9	3	3	3
U3I4A1	CDKN2A interacting protein OS=Anas platyrhynchos OX=8839 GN=CDKN2AIP	CDKN2AIP	50.226	5.341	9	4	4	4	0.962	0.993	0.96	0.988	1.067	1.026	0.946	0.090378
U3I4A4	Myopalladin OS=Anas platyrhynchos OX=8839 GN=MYPN	MYPN	147.38	5.1214	6.5	8	9	7	1.171	1.066	1.058	0.897	0.896	0.919	1.215	0.004524
U3I4A5	Transmembrane protein 59 OS=Anas platyrhynchos OX=8839 GN=TMEM59	TMEM59	29.561	3.2302	9.5	2	2	2	0.96	1.002	0.991	1.084	1.005	0.976	0.963	0.34206
U3I4A7	Uncharacterized protein OS=Anas platyrhynchos OX=8839 GN=RPA2	RPA2	24.017	7.632	20.8	4	4	4	1.043	1.03	1.068	0.908	0.996	0.948	1.101	0.027857
U3I4B3	Receptor expression-enhancing protein OS=Anas platyrhynchos OX=8839 GN=REEP5	REEP5	13.654	24.343	26.3	4	7	4	0.848	0.891	0.894	1.162	1.174	1.108	0.765	0.00040274
U3I4B4	Mitogen-activated protein kinase OS=Anas platyrhynchos OX=8839 GN=MAPK14	MAPK14	36.941	19.638	28.3	8	12	8	1.008	1.004	1.002	0.985	0.977	1.006	1.015	0.157161
U3I4B5	Eukaryotic translation initiation factor 3 subunit D OS=Anas platyrhynchos OX=8839 GN=EIF3D	EIF3D	60.667	23.957	14	5	8	5	1.075	0.967	0.884	1.014	1.047	1.049	0.941	0.32832
U3I4B8	Propionyl-CoA carboxylase alpha subunit OS=Anas platyrhynchos OX=8839 GN=PCCA	PCCA	76.191	36.29	23	14	17	14	0.982	0.925	0.955	1.024	1.059	1.062	0.91	0.0106018
U3I4C0	Tyrosine 3-monooxygenase/tryptophan 5-monooxygenase activation protein zeta OS=Anas platyrhynchos OX=8839 GN=YWHAZ	YWHAZ	27.975	29.671	35.6	12	34	7	1.045	0.988	1.002	0.978	1.004	1.009	1.015	0.49946
U3I4D0	Uncharacterized protein OS=Anas platyrhynchos OX=8839	---	36.233	2.8427	6.8	2	2	2	0.948	0.986	0.958	1.09	1.001	1.042	0.923	0.043299
U3I4D1	BUD13 homolog OS=Anas platyrhynchos OX=8839 GN=BUD13	BUD13	65.503	5.9566	1.9	1	1	1	0.975	0.922	0.995	1.104	0.982	1.048	0.923	0.122516
U3I4D9	Homeobox protein cut-like OS=Anas platyrhynchos OX=8839 GN=CUX1	CUX1	160.35	13.185	6.5	10	12	10	1.041	1.053	1.022	0.941	0.982	0.917	1.097	0.0129204
U3I4E2	Uncharacterized protein OS=Anas platyrhynchos OX=8839	---	54.753	4.2009	7.6	4	4	4	0.981	0.88	0.936	1.029	1.108	1.107	0.862	0.020341
U3I4E5	Uncharacterized protein OS=Anas platyrhynchos OX=8839	---	41.011	1.5938	2.3	1	1	1	0.983	1.005	1.034	1.008	0.984	0.993	1.012	0.49576
U3I4E6	Exocyst complex component 5 OS=Anas platyrhynchos OX=8839 GN=EXOC5	EXOC5	80.782	14.469	11.6	8	8	8	0.944	0.958	0.918	1.038	0.994	1.109	0.898	0.035285
U3I4F4	Steroid receptor RNA activator 1 OS=Anas platyrhynchos OX=8839 GN=SRA1	SRA1	11.52	2.7861	11.9	1	2	1	0.969	1.024	0.96	1.007	1.052	1.007	0.963	0.2035
U3I4F7	Adhesion G protein-coupled receptor L3 OS=Anas platyrhynchos OX=8839 GN=ADGRL3	ADGRL3	117.36	4.083	2	2	2	2	0.826	0.87	0.954	1.076	1.176	1.158	0.777	0.0072977
U3I4F9	Uncharacterized protein OS=Anas platyrhynchos OX=8839	---	133.85	1.3554	0.8	1	1	1
U3I4G1	Suppressor of fused homolog OS=Anas platyrhynchos OX=8839 GN=SUFU	SUFU	52.844	0.8202	6.4	2	2	2
U3I4G3	Ribosomal protein S6 kinase OS=Anas platyrhynchos OX=8839 GN=RPS6KA5	RPS6KA5	94.098	4.2497	4.3	4	4	4	1.077	1.053	1.143	0.875	0.916	0.882	1.224	0.0020197
U3I4G8	Uncharacterized protein OS=Anas platyrhynchos OX=8839 GN=LOC101805171	LOC101805171	107.76	1.1229	2.8	3	4	2	0.919	0.943	0.966	1.065	1.046	1.095	0.882	0.0030625
U3I4G9	Helicase, lymphoid specific OS=Anas platyrhynchos OX=8839 GN=HELLS	HELLS	91.139	1.5456	1	1	1	1	1.012	1.108	1.099	0.976	0.902	0.883	1.166	0.021676
U3I4H3	Uncharacterized protein OS=Anas platyrhynchos OX=8839	---	10.119	1.7256	17	1	1	1	1.142	1.063	0.987	0.902	0.964	0.93	1.142	0.047277
U3I4H9	Uncharacterized protein OS=Anas platyrhynchos OX=8839	---	38.751	11.415	13.5	4	5	1	1.012	0.954	1.003	1.051	0.951	1.045	0.974	0.53546
U3I4I0	Voltage-dependent L-type calcium channel subunit alpha OS=Anas platyrhynchos OX=8839 GN=CACNA1S	CACNA1S	189.46	3.8317	1.2	2	2	2	0.83	0.76	0.869	1.149	1.224	1.255	0.678	0.00118058
U3I4I3	Mitogen-activated protein kinase kinase kinase 7 OS=Anas platyrhynchos OX=8839 GN=MAP3K7	MAP3K7	65.998	3.2732	3.5	2	2	2	1.033	0.938	1.084	0.938	1.022	0.989	1.036	0.5269
U3I4I4	Fermitin family member 2 OS=Anas platyrhynchos OX=8839 GN=FERMT2	FERMT2	78.35	40.704	20.3	14	20	13	0.986	0.927	0.911	1.034	1.037	1.131	0.882	0.029903
U3I4I5	NDRG family member 3 OS=Anas platyrhynchos OX=8839 GN=NDRG3	NDRG3	42.826	9.067	4.4	1	1	1	1.18	1.031	1.09	0.937	0.87	0.865	1.235	0.0108956
U3I4I9	Actinin alpha 1 OS=Anas platyrhynchos OX=8839 GN=ACTN1	ACTN1	76.537	187.43	48	29	82	23	1.05	1.057	1.053	0.937	0.937	0.937	1.124	0.00027516
U3I4J3	Histone acetyltransferase type B catalytic subunit OS=Anas platyrhynchos OX=8839 GN=HAT1	HAT1	49.238	5.469	4.5	2	2	2
U3I4J7	Heat shock protein family A (Hsp70) member 4 OS=Anas platyrhynchos OX=8839 GN=HSPA4	HSPA4	91.007	140.11	36.5	29	43	27	1.082	1.08	1.061	0.947	0.938	0.911	1.153	0.00042204
U3I4K0	Uncharacterized protein OS=Anas platyrhynchos OX=8839 GN=NIPSNAP3A	NIPSNAP3A	28.119	13.968	18.2	4	7	4	0.966	0.993	0.968	1.002	1.053	1.046	0.944	0.032399
U3I4K2	Aldehyde dehydrogenase OS=Anas platyrhynchos OX=8839 GN=ALDH3A2	ALDH3A2	56.194	49.343	17.6	9	15	9	0.884	0.855	0.857	1.203	1.132	1.135	0.748	0.00021599
U3I4K3	Uncharacterized protein OS=Anas platyrhynchos OX=8839 GN=CMAS	CMAS	38.018	3.8882	9.6	4	4	4	1.009	1.037	1.075	0.887	0.991	0.994	1.087	0.113757
U3I4K4	Dual specificity phosphatase 3 OS=Anas platyrhynchos OX=8839 GN=DUSP3	DUSP3	16.968	3.1246	7.4	1	1	1	0.96	1.176	1.154	0.87	0.898	0.906	1.23	0.0367
U3I4K8	Regulator of chromosome condensation 1 OS=Anas platyrhynchos OX=8839 GN=RCC1	RCC1	45.228	205.48	19.9	7	12	7	0.951	0.94	0.969	1.026	1.067	1.028	0.916	0.0049217
U3I4L1	Ubiquitin carboxyl-terminal hydrolase OS=Anas platyrhynchos OX=8839 GN=UCHL5	UCHL5	41.088	22.384	26.8	8	14	8	1.052	1.042	0.967	1.035	0.977	0.963	1.029	0.45914
U3I4L8	Protein kinase C delta type OS=Anas platyrhynchos OX=8839 GN=PRKCD	PRKCD	79.912	21.347	14.7	12	15	10	0.98	0.982	0.993	1.005	1.028	1.026	0.966	0.0142161
U3I4M1	Replication protein A3 OS=Anas platyrhynchos OX=8839 GN=RPA3	RPA3	13.734	1.4138	8.1	1	1	1
U3I4M7	TBC1 domain family member 15 OS=Anas platyrhynchos OX=8839 GN=TBC1D15	TBC1D15	77.091	56.173	12.6	8	12	8	1.033	0.953	1.021	1.008	1.039	1.005	0.985	0.60356
U3I4N1	TBC1 domain family member 2B OS=Anas platyrhynchos OX=8839 GN=TBC1D2B	TBC1D2B	98.27	9.5429	9.1	8	8	8	0.941	0.962	0.932	1.045	1.041	1.047	0.905	0.0004628
U3I4N6	Protein kinase, DNA-activated, catalytic polypeptide OS=Anas platyrhynchos OX=8839 GN=PRKDC	PRKDC	460.77	2.2448	0.8	4	4	4	1.052	1.017	0.938	1.011	0.977	1.017	1.001	0.99322
U3I4P2	SAMM50 sorting and assembly machinery component OS=Anas platyrhynchos OX=8839 GN=SAMM50	SAMM50	52.247	10.798	13.3	7	9	7	0.774	0.891	0.915	1.159	1.149	1.168	0.742	0.028775
U3I4P3	Huntingtin interacting protein 1 related OS=Anas platyrhynchos OX=8839 GN=HIP1R	HIP1R	116.84	14.822	9.7	10	12	9	1.177	1.086	1.086	0.886	0.855	0.881	1.277	0.00109582
U3I4P9	Polycystin 2, transient receptor potential cation channel OS=Anas platyrhynchos OX=8839 GN=PKD2	PKD2	89.467	29.574	7.7	6	6	6	0.971	1.007	0.95	1.009	1.031	1.035	0.952	0.058484
U3I4Q4	Nucleoside diphosphate kinase OS=Anas platyrhynchos OX=8839	---	30.138	37.924	49.4	14	38	14	1.047	1.034	1.051	0.95	0.933	0.965	1.1	0.0009577
U3I4Q5	Nucleolar protein interacting with the FHA domain of MKI67 OS=Anas platyrhynchos OX=8839 GN=NIFK	NIFK	23.727	0.63835	5.3	1	1	1
U3I4Q7	Phospholipase B-like OS=Anas platyrhynchos OX=8839 GN=PLBD1	PLBD1	61.835	8.6488	10	4	5	4	0.752	0.78	0.733	1.184	1.315	1.321	0.593	0.00020021
U3I4R2	Flavin-containing monooxygenase OS=Anas platyrhynchos OX=8839 GN=FMO3	FMO3	60.673	8.4798	9.2	5	7	5	0.887	1.021	0.981	1.016	1.113	1.008	0.921	0.189179
U3I4R8	Tetraspanin OS=Anas platyrhynchos OX=8839 GN=CD9	CD9	25.344	1.902	3.9	1	1	1
U3I4S4	Death associated protein kinase 2 OS=Anas platyrhynchos OX=8839 GN=DAPK2	DAPK2	42.342	0.99358	2.4	1	1	1	1.118	1.13	1.194	0.797	0.866	0.843	1.374	0.00056375
U3I4S7	RNA binding protein, mRNA processing factor OS=Anas platyrhynchos OX=8839 GN=RBPMS	RBPMS	18.033	0.60603	4.8	1	1	1
U3I4S8	Rho associated coiled-coil containing protein kinase 1 OS=Anas platyrhynchos OX=8839 GN=ROCK1	ROCK1	155.48	33.425	19.4	25	29	22	1.061	1.072	1.087	0.947	0.935	0.892	1.161	0.00156059
U3I4T1	WD repeat domain 91 OS=Anas platyrhynchos OX=8839 GN=WDR91	WDR91	79.939	13.624	11.8	8	9	8	0.954	0.986	0.978	1.033	1.01	1.05	0.943	0.0178585
U3I4T3	Regulation of nuclear pre-mRNA domain containing 1B OS=Anas platyrhynchos OX=8839 GN=RPRD1B	RPRD1B	32.076	59.643	15.9	4	5	4	1.119	1.076	1.109	0.834	0.873	0.93	1.253	0.0025644
U3I4T7	Protein phosphatase 2 regulatory subunit B''alpha OS=Anas platyrhynchos OX=8839 GN=PPP2R3A	PPP2R3A	124.81	0.57373	1.3	2	2	2	1.016	0.94	0.965	1.022	1.037	1.044	0.941	0.061819
U3I4T8	TraB domain containing OS=Anas platyrhynchos OX=8839 GN=TRABD	TRABD	42.043	8.5455	9.1	2	2	2	0.937	0.926	1.011	1.033	1.02	1.1	0.912	0.06176
U3I4T9	Septin 3 OS=Anas platyrhynchos OX=8839 GN=SEPT3	SEPT3	38.441	0.991	2.4	1	2	1	1.022	0.965	1.079	1.005	0.954	0.977	1.044	0.29812
U3I4U1	Synaptosome associated protein 29 OS=Anas platyrhynchos OX=8839 GN=SNAP29	SNAP29	28.083	45.557	14.1	3	3	3	0.887	0.878	0.914	1.078	1.152	1.138	0.795	0.00064296
U3I4U2	Transferrin receptor OS=Anas platyrhynchos OX=8839 GN=TFRC	TFRC	86.389	38.527	24.2	17	31	17	0.824	0.852	0.869	1.198	1.158	1.162	0.723	6.4016e-05
U3I4U4	Dynactin subunit 6 OS=Anas platyrhynchos OX=8839 GN=DCTN6	DCTN6	20.585	7.627	13.2	3	4	3	0.993	1.065	1.008	1.017	0.986	0.967	1.032	0.28902
U3I4U5	Erbb2 interacting protein OS=Anas platyrhynchos OX=8839 GN=ERBIN	ERBIN	155.88	1.7888	3.4	5	5	5	0.94	0.974	0.994	1.043	1.05	1.131	0.902	0.028545
U3I4V6	DDB1 and CUL4 associated factor 13 OS=Anas platyrhynchos OX=8839 GN=DCAF13	DCAF13	51.55	9.7219	12.8	5	7	5	1.298	1.041	1.039	0.887	0.913	0.822	1.288	0.036218
U3I4W0	Stromal cell derived factor 4 OS=Anas platyrhynchos OX=8839 GN=SDF4	SDF4	43.185	9.3855	10.1	4	5	4	1.123	1.134	1.14	0.831	0.828	0.85	1.354	2.656e-06
U3I4W5	Uncharacterized protein OS=Anas platyrhynchos OX=8839 GN=FASN	FASN	275.52	290.58	25.3	55	91	55	0.992	0.969	0.973	1.015	1.01	1.035	0.959	0.0155367
U3I4W8	Lysophospholipase like 1 OS=Anas platyrhynchos OX=8839 GN=LYPLAL1	LYPLAL1	26.789	14.253	12.2	3	3	3	0.951	0.971	0.954	1.005	1.065	1.082	0.912	0.0174811
U3I4W9	DEAH-box helicase 8 OS=Anas platyrhynchos OX=8839 GN=DHX8	DHX8	141.24	6.5545	2.4	3	3	2	1.13	1.084	1.075	0.912	0.869	0.902	1.226	0.00066154
U3I4X4	FERM, ARH/RhoGEF and pleckstrin domain protein 1 OS=Anas platyrhynchos OX=8839 GN=FARP1	FARP1	114.23	10.093	5.8	5	5	5	1	1.028	0.978	0.979	0.955	1.068	1.001	0.95356
U3I4X7	Uncharacterized protein OS=Anas platyrhynchos OX=8839 GN=PSD3	PSD3	114.71	5.0877	4.1	4	4	4	0.806	0.91	0.948	1.178	1.178	1.039	0.785	0.0193595
U3I4X8	Neuropilin OS=Anas platyrhynchos OX=8839 GN=NRP2	NRP2	102.53	7.1625	5.8	5	5	5	0.916	0.881	0.937	1.089	1.133	1.096	0.824	0.00088136
U3I4Y1	Striatin interacting protein 1 OS=Anas platyrhynchos OX=8839 GN=STRIP1	STRIP1	90.063	13.247	8.7	5	6	5	1.026	1.002	1.064	1.016	0.923	0.926	1.079	0.099323
U3I4Y7	C2 calcium dependent domain containing 5 OS=Anas platyrhynchos OX=8839 GN=C2CD5	C2CD5	109.04	2.6167	2.2	2	2	2	0.912	0.941	1.062	1.145	1.011	0.953	0.938	0.42232
U3I4Y9	YLP motif containing 1 OS=Anas platyrhynchos OX=8839 GN=YLPM1	YLPM1	194.83	2.2891	1.2	2	2	2	1.107	0.97	0.934	1.034	0.989	0.981	1.002	0.99872
U3I4Z5	HECT and RLD domain containing E3 ubiquitin protein ligase 4 OS=Anas platyrhynchos OX=8839 GN=HERC4	HERC4	118.7	10.951	7.3	8	9	8	1.028	0.938	0.945	1.025	1.099	0.999	0.932	0.160784
U3I4Z8	DEAD-box helicase 23 OS=Anas platyrhynchos OX=8839 GN=DDX23	DDX23	89.575	68.255	14.1	9	13	9	1.084	0.988	1.069	0.944	0.927	0.964	1.108	0.030402
U3I4Z9	O-acyl-ADP-ribose deacylase 1 OS=Anas platyrhynchos OX=8839 GN=OARD1	OARD1	19.215	18.418	34.5	4	7	4	0.968	0.926	0.957	1.102	1.027	1.053	0.896	0.0111196
U3I503	Solute carrier family 25 member 12 OS=Anas platyrhynchos OX=8839 GN=SLC25A12	SLC25A12	70.337	2.3499	4.6	3	4	2	0.91	0.973	1.084	1.039	1.038	0.972	0.973	0.62466
U3I504	Pyruvate dehydrogenase phosphatase regulatory subunit OS=Anas platyrhynchos OX=8839 GN=PDPR	PDPR	93.514	49.554	15.7	12	12	12	0.957	0.913	0.972	1.085	1.047	1.08	0.885	0.0049985
U3I512	Uncharacterized protein OS=Anas platyrhynchos OX=8839	---	10.13	5.723	31.1	3	3	3	1.565	1.493	1.525	0.407	0.386	0.411	3.806	2.9968e-07
U3I515	Uncharacterized protein OS=Anas platyrhynchos OX=8839 GN=LOC101804236	LOC101804236	15.82	7.0775	19.7	2	3	2	1.581	1.457	1.452	0.438	0.45	0.426	3.417	1.3763e-06
U3I516	Cystatin OS=Anas platyrhynchos OX=8839 GN=LOC101796096	LOC101796096	15.133	1.0158	6.5	1	1	1	1.341	1.205	1.285	0.68	0.7	0.686	1.854	4.2023e-05
U3I517	G protein-coupled receptor kinase OS=Anas platyrhynchos OX=8839 GN=GRK2	GRK2	70.647	2.2425	1.6	1	1	1
U3I522	Uncharacterized protein OS=Anas platyrhynchos OX=8839	---	49.536	2.8538	4.8	2	2	1	0.87	0.936	0.992	1.103	1.115	1.026	0.863	0.032084
U3I523	Rho GTPase activating protein 35 OS=Anas platyrhynchos OX=8839 GN=ARHGAP35	ARHGAP35	171.08	36.96	7.7	12	14	12	1.018	1.068	1.054	0.997	0.97	0.924	1.086	0.034962
U3I535	Aldo-keto reductase family 1 member D1 OS=Anas platyrhynchos OX=8839 GN=AKR1D1	AKR1D1	37.361	2.9897	12.9	5	6	5	0.954	0.979	0.973	1.049	0.988	1.08	0.932	0.063945
U3I536	Ankyrin repeat domain 44 OS=Anas platyrhynchos OX=8839 GN=ANKRD44	ANKRD44	107.33	18.209	10.4	9	9	8	0.921	0.938	0.936	1.072	1.077	1.104	0.859	0.000144574
U3I537	ARVCF, delta catenin family member OS=Anas platyrhynchos OX=8839 GN=ARVCF	ARVCF	109.97	13.821	7	7	9	7	0.89	0.906	0.901	1.133	1.113	1.096	0.807	4.0023e-05
U3I538	Coatomer subunit gamma OS=Anas platyrhynchos OX=8839 GN=COPG1	COPG1	96.447	66.005	17.9	16	26	13	0.961	0.989	1.005	1.054	1.019	1.009	0.959	0.086484
U3I540	Uncharacterized protein OS=Anas platyrhynchos OX=8839	---	28.336	2.7284	9.3	2	2	2
U3I546	Integrin subunit beta 1 binding protein 2 OS=Anas platyrhynchos OX=8839 GN=ITGB1BP2	ITGB1BP2	39.641	2.3964	6.7	2	2	2
U3I552	Radixin OS=Anas platyrhynchos OX=8839 GN=RDX	RDX	68.23	22.453	26.6	20	38	10	1.035	1.035	1.005	0.99	0.956	0.971	1.054	0.020016
U3I554	Uncharacterized protein OS=Anas platyrhynchos OX=8839 GN=MTFR1	MTFR1	31.731	3.3583	6.9	2	2	2
U3I555	Uncharacterized protein OS=Anas platyrhynchos OX=8839	---	12.618	1.5478	10.4	1	1	1
U3I560	Actin, alpha 2, smooth muscle, aorta OS=Anas platyrhynchos OX=8839 GN=ACTA2	ACTA2	42.009	161.47	43.2	15	252	0
U3I563	Tropomodulin 1 OS=Anas platyrhynchos OX=8839 GN=TMOD1	TMOD1	39.455	33.738	21.2	8	11	8	0.876	0.887	0.89	1.131	1.168	1.119	0.776	5.5609e-05
U3I567	Coatomer subunit beta' OS=Anas platyrhynchos OX=8839 GN=COPB2	COPB2	102.92	118.12	28.4	23	50	23	1.066	1.019	1.013	0.952	0.971	0.974	1.069	0.0191982
U3I572	Polyribonucleotide nucleotidyltransferase 1 OS=Anas platyrhynchos OX=8839 GN=PNPT1	PNPT1	81.046	32.941	26.1	17	24	17	0.96	0.966	0.973	1.038	1.031	1.053	0.929	0.00054084
U3I575	Signal induced proliferation associated 1 like 1 OS=Anas platyrhynchos OX=8839 GN=SIPA1L1	SIPA1L1	196.73	3.3766	3	5	5	5	0.946	1.06	1.038	1.035	0.961	0.988	1.02	0.66534
U3I577	Ring finger protein 213 OS=Anas platyrhynchos OX=8839 GN=RNF213	RNF213	482.04	147.2	9.1	39	45	39	1.431	1.435	1.456	0.464	0.497	0.467	3.027	5.1393e-07
U3I578	Phosphatidylserine synthase 2 OS=Anas platyrhynchos OX=8839 GN=PTDSS2	PTDSS2	49.873	1.4904	3.1	1	2	1	0.964	0.98	0.967	1.004	1.041	1.066	0.936	0.021815
U3I582	HECT and RLD domain containing E3 ubiquitin protein ligase family member 1 OS=Anas platyrhynchos OX=8839 GN=HERC1	HERC1	533.04	7.0332	1.4	7	8	7	0.975	1.004	0.991	1.002	1.064	0.901	1.001	0.95014
U3I585	CCR4-NOT transcription complex subunit 11 OS=Anas platyrhynchos OX=8839 GN=CNOT11	CNOT11	49.487	6.8376	11	4	4	4	0.963	1.023	1.034	1.015	1.042	0.932	1.01	0.79924
U3I589	Tryptophanyl-tRNA synthetase OS=Anas platyrhynchos OX=8839 GN=WARS	WARS	53.785	38.358	19.4	9	13	9	1.052	1.019	0.992	0.993	0.935	0.974	1.055	0.092637
U3I591	Glucocorticoid modulatory element binding protein 1 OS=Anas platyrhynchos OX=8839 GN=GMEB1	GMEB1	60.765	1.8363	3.2	2	2	2	1.017	1.029	0.971	0.991	1.021	0.981	1.008	0.73322
U3I593	Receptor for activated C kinase 1 OS=Anas platyrhynchos OX=8839 GN=RACK1	RACK1	31.076	140.74	46.6	12	36	12	1.081	1.066	1.079	0.931	0.899	0.902	1.181	0.000157932
U3I595	Dedicator of cytokinesis 9 OS=Anas platyrhynchos OX=8839 GN=DOCK9	DOCK9	235.24	6.7644	3.7	9	9	6	1.002	1.056	1.067	0.948	1.037	0.885	1.089	0.156355
U3I596	Uncharacterized protein OS=Anas platyrhynchos OX=8839 GN=ABCA3	ABCA3	190.12	8.8495	4.4	7	8	7	0.962	1.044	0.976	1.057	1.001	0.994	0.977	0.5018
U3I597	Uncharacterized protein OS=Anas platyrhynchos OX=8839	---	51.212	5.6601	13.7	6	7	3	1.002	1.007	0.86	0.954	1.012	1.192	0.908	0.32724
U3I5A0	Pumilio RNA binding family member 3 OS=Anas platyrhynchos OX=8839 GN=PUM3	PUM3	70.441	14.395	13.8	11	12	11	1.117	1.085	1.135	0.896	0.878	0.841	1.276	0.00043838
U3I5A3	GRAM domain containing 4 OS=Anas platyrhynchos OX=8839 GN=GRAMD4	GRAMD4	70.89	1.0835	1.3	1	1	1
U3I5A4	Uncharacterized protein OS=Anas platyrhynchos OX=8839 GN=LOC101796704	LOC101796704	172.63	1.0515	2.4	3	3	3
U3I5A5	LIM and cysteine rich domains 1 OS=Anas platyrhynchos OX=8839 GN=LMCD1	LMCD1	40.509	33.115	32.5	10	15	10	1.099	1.1	1.06	0.849	0.949	0.892	1.212	0.0050015
U3I5A8	Fas associated factor 1 OS=Anas platyrhynchos OX=8839 GN=FAF1	FAF1	73.743	15.684	9.6	6	9	6	1.055	1.026	1.066	0.984	0.941	0.92	1.106	0.0114028
U3I5B6	SEC14 and spectrin domain containing 1 OS=Anas platyrhynchos OX=8839 GN=SESTD1	SESTD1	74.044	2.5184	4	3	3	3
U3I5C1	7-dehydrocholesterol reductase OS=Anas platyrhynchos OX=8839 GN=DHCR7	DHCR7	40.019	46.511	9.3	3	5	3	0.932	0.88	0.912	1.128	1.113	1.116	0.811	0.00026197
U3I5C3	Uncharacterized protein OS=Anas platyrhynchos OX=8839 GN=DBR1	DBR1	50.418	5.827	5	2	3	2	1.1	1.051	1.092	0.883	0.944	0.908	1.186	0.0020622
U3I5C5	Uncharacterized protein OS=Anas platyrhynchos OX=8839 GN=NDUFA9	NDUFA9	42.738	40.887	21.2	9	12	9	1.049	1.047	1.031	0.95	0.956	0.962	1.09	0.000196306
U3I5C6	Catenin beta like 1 OS=Anas platyrhynchos OX=8839 GN=CTNNBL1	CTNNBL1	65.232	7.1431	11.7	7	7	7	1.085	1.097	1.018	0.887	0.984	0.947	1.136	0.028943
U3I5C7	URB2 ribosome biogenesis 2 homolog (S. cerevisiae) OS=Anas platyrhynchos OX=8839 GN=URB2	URB2	166.71	1.1444	1.5	3	3	3	0.986	1.032	1.069	0.965	1.038	0.91	1.06	0.25768
U3I5C8	Cell cycle progression 1 OS=Anas platyrhynchos OX=8839 GN=CCPG1	CCPG1	87.08	0.60412	2.5	2	2	2
U3I5D2	Leukotriene A(4) hydrolase OS=Anas platyrhynchos OX=8839 GN=LTA4H	LTA4H	69.672	33.097	17.2	11	14	11	0.84	0.834	0.841	1.208	1.19	1.16	0.707	4.439e-06
U3I5D5	Uncharacterized protein OS=Anas platyrhynchos OX=8839 GN=NRDC	NRDC	111.07	124.53	16.1	15	24	15	1.047	0.988	0.993	0.967	0.995	0.983	1.028	0.24696
U3I5E0	Prolyl 3-hydroxylase 3 OS=Anas platyrhynchos OX=8839 GN=P3H3	P3H3	69.998	30.609	15.6	9	16	9	0.983	0.957	0.957	1.046	1.04	1.042	0.926	0.00107855
U3I5E3	Uncharacterized protein OS=Anas platyrhynchos OX=8839 GN=LOC101792349	LOC101792349	67.473	0.69749	1.4	1	1	1
U3I5E6	Solute carrier family 25 member 32 OS=Anas platyrhynchos OX=8839 GN=SLC25A32	SLC25A32	30.624	0.98187	3	1	1	1	0.945	0.973	0.958	1.041	1.07	1.043	0.912	0.00165704
U3I5F7	Myosin IF OS=Anas platyrhynchos OX=8839 GN=MYO1F	MYO1F	124.62	9.2007	4.6	5	6	5	0.728	0.696	0.762	1.264	1.329	1.408	0.546	0.000119888
U3I5F8	Poly(rC) binding protein 3 OS=Anas platyrhynchos OX=8839 GN=PCBP3	PCBP3	35.281	50.867	21.9	6	16	5	1.014	0.995	1.042	1.034	1.047	0.96	1.003	0.90522
U3I5G0	Uncharacterized protein OS=Anas platyrhynchos OX=8839 GN=LOC101795322	LOC101795322	31.118	7.9555	16.4	4	4	4	1.028	0.97	0.978	1.039	1.001	0.98	0.985	0.58666
U3I5G2	TP53 induced glycolysis regulatory phosphatase OS=Anas platyrhynchos OX=8839 GN=TIGAR	TIGAR	30.324	27.201	24.5	4	6	4	1.025	1.075	0.995	1.055	0.93	0.931	1.061	0.26974
U3I5G5	Centromere protein M OS=Anas platyrhynchos OX=8839 GN=CENPM	CENPM	14.456	0.90531	6.1	1	1	1	0.958	0.989	1.003	1.08	1.03	0.961	0.961	0.3431
U3I5H3	NHS like 1 OS=Anas platyrhynchos OX=8839 GN=NHSL1	NHSL1	163.1	2.2055	1.4	2	2	2
U3I5I2	BCL2 antagonist/killer 1 OS=Anas platyrhynchos OX=8839 GN=BAK1	BAK1	24.9	6.2054	9.2	3	6	3	1.102	1.038	0.969	0.937	0.931	0.986	1.089	0.110442
U3I5I4	Parvin beta OS=Anas platyrhynchos OX=8839 GN=PARVB	PARVB	37.926	6.4308	14.3	4	6	3	1.037	1.041	1.077	0.958	0.906	0.968	1.114	0.0104403
U3I5J0	GTPase activating protein and VPS9 domains 1 OS=Anas platyrhynchos OX=8839 GN=GAPVD1	GAPVD1	163.08	9.5407	5.7	7	8	7	1.034	0.987	0.981	0.946	0.97	1.088	0.999	0.98484
U3I5J5	Cadherin 1 OS=Anas platyrhynchos OX=8839 GN=CDH1	CDH1	68.501	0.47096	1.9	1	1	1
U3I5K2	Adipocyte plasma membrane associated protein OS=Anas platyrhynchos OX=8839 GN=APMAP	APMAP	43.028	6.9669	15.8	6	8	6	1.066	0.934	1.001	1.017	1.056	1.002	0.976	0.56888
U3I5K7	RNA binding motif protein 38 OS=Anas platyrhynchos OX=8839 GN=RBM38	RBM38	21.78	1.8566	5.6	1	1	1	1.055	1.056	1.082	0.886	0.937	0.967	1.144	0.0072804
U3I5K8	Collagen triple helix repeat containing 1 OS=Anas platyrhynchos OX=8839 GN=CTHRC1	CTHRC1	20.897	16.478	25.8	4	9	4	1.207	1.218	1.193	0.809	0.732	0.739	1.587	0.000140081
U3I5L1	O-sialoglycoprotein endopeptidase OS=Anas platyrhynchos OX=8839 GN=OSGEP	OSGEP	14.616	3.7981	18.7	2	3	2	1.038	1.101	1.019	0.932	0.962	0.919	1.123	0.0128967
U3I5L4	Uncharacterized protein OS=Anas platyrhynchos OX=8839	---	81.318	1.7603	2.9	2	2	1	1.029	0.837	0.971	1.109	1.127	0.97	0.885	0.186536
U3I5M0	Uncharacterized protein OS=Anas platyrhynchos OX=8839	---	62.522	15.286	3.7	2	2	2	0.964	0.924	0.986	0.994	1.05	1.11	0.911	0.067698
U3I5M2	Obscurin, cytoskeletal calmodulin and titin-interacting RhoGEF OS=Anas platyrhynchos OX=8839 GN=OBSCN	OBSCN	991.44	137.77	6.9	35	40	35	0.868	0.903	0.893	1.126	1.119	1.098	0.797	8.2162e-05
U3I5M4	Mannose receptor C type 2 OS=Anas platyrhynchos OX=8839 GN=MRC2	MRC2	163.99	35.487	12.3	16	20	16	0.798	0.77	0.826	1.218	1.198	1.238	0.655	4.3018e-05
U3I5M7	Kelch like family member 31 OS=Anas platyrhynchos OX=8839 GN=KLHL31	KLHL31	70.755	7.5494	9.8	7	7	7	0.885	0.908	0.918	1.144	1.148	1.053	0.81	0.0022801
U3I5N3	Down-regulator of transcription 1 OS=Anas platyrhynchos OX=8839 GN=DR1	DR1	19.067	10.873	12	2	3	2	0.98	1.008	0.978	1.064	1	0.987	0.972	0.33064
U3I5N5	Ethanolamine kinase 1 OS=Anas platyrhynchos OX=8839 GN=ETNK1	ETNK1	36.579	0.78604	5.7	2	2	2
U3I5N6	G-patch domain containing 8 OS=Anas platyrhynchos OX=8839 GN=GPATCH8	GPATCH8	165.4	5.384	3.4	5	5	5	1.019	1.002	1.075	0.963	0.968	0.958	1.072	0.084819
U3I5N9	Switching B cell complex subunit SWAP70 OS=Anas platyrhynchos OX=8839 GN=SWAP70	SWAP70	60.799	23.779	19.3	11	16	11	0.953	0.928	0.945	1.107	1.07	1.06	0.873	0.00090068
U3I5P3	Receptor protein-tyrosine kinase OS=Anas platyrhynchos OX=8839 GN=EGFR	EGFR	132.32	47.351	15.2	17	20	15	0.941	0.918	0.93	1.082	1.076	1.085	0.86	3.8552e-05
U3I5Q1	Glutamine-dependent NAD(+) synthetase OS=Anas platyrhynchos OX=8839 GN=NADSYN1	NADSYN1	73.422	0.87449	1.5	1	1	1
U3I5Q6	Yip1 domain family member 3 OS=Anas platyrhynchos OX=8839 GN=YIPF3	YIPF3	37.722	2.1564	4.7	2	3	2	1.111	1.06	1.072	0.849	0.924	0.96	1.187	0.0115206
U3I5Q8	IQ motif containing GTPase activating protein 2 OS=Anas platyrhynchos OX=8839 GN=IQGAP2	IQGAP2	184.96	46.491	16.4	23	30	22	0.976	0.972	0.935	1.057	1.046	1.023	0.922	0.0083815
U3I5R4	Uncharacterized protein OS=Anas platyrhynchos OX=8839	---	14.185	1.7813	17.7	2	2	2	1.037	1.041	1.006	1.005	0.902	1.007	1.058	0.20186
U3I5R7	Protein phosphatase 6 regulatory subunit 2 OS=Anas platyrhynchos OX=8839 GN=PPP6R2	PPP6R2	97.19	29.304	13.6	11	15	11	0.971	0.988	1.008	1.048	1.045	1.007	0.957	0.059495
U3I5T1	Glutamate-cysteine ligase catalytic subunit OS=Anas platyrhynchos OX=8839 GN=GCLC	GCLC	67.2	19.273	16.4	9	11	9	1.033	0.994	0.986	0.985	1.011	1.086	0.978	0.53602
U3I5T3	ELAV-like protein OS=Anas platyrhynchos OX=8839 GN=ELAVL1	ELAVL1	36.102	119.15	37.4	10	17	10	1.024	0.991	1.036	0.973	0.951	0.998	1.044	0.088185
U3I5T9	V-type proton ATPase subunit OS=Anas platyrhynchos OX=8839 GN=ATP6V0D2	ATP6V0D2	40.35	11.398	6.6	2	2	2	0.647	0.724	0.658	1.405	1.298	1.413	0.493	9.5487e-05
U3I5U6	Chitinase domain containing 1 OS=Anas platyrhynchos OX=8839 GN=CHID1	CHID1	64.438	3.3787	6.2	4	5	4	1.007	1.08	1.07	0.902	0.992	0.911	1.125	0.033542
U3I5U8	HEAT repeat containing 5A OS=Anas platyrhynchos OX=8839 GN=HEATR5A	HEATR5A	223.56	1.0827	0.5	1	1	1	0.964	0.889	0.875	1.074	1.112	1.136	0.821	0.0044383
U3I5V0	Uncharacterized protein OS=Anas platyrhynchos OX=8839 GN=LRRC47	LRRC47	42.051	25.497	26.6	9	9	9	1.043	1.022	1.043	0.983	0.996	0.945	1.063	0.023536
U3I5V6	Secreted frizzled related protein 2 OS=Anas platyrhynchos OX=8839 GN=SFRP2	SFRP2	33.761	5.9847	14.4	4	5	4	0.933	0.96	0.962	1.053	1.068	1.064	0.896	0.00052131
U3I5V9	Protein kinase, cGMP-dependent, type I OS=Anas platyrhynchos OX=8839 GN=PRKG1	PRKG1	32.73	2.2718	6	2	3	1	1.025	0.959	0.948	1.049	1.007	1.035	0.949	0.121261
U3I5W1	Ring finger protein 24 OS=Anas platyrhynchos OX=8839 GN=RNF24	RNF24	17.745	0.70474	5.8	1	1	1	1.007	1.084	1.083	0.973	0.936	0.902	1.129	0.020799
U3I5W4	Nuclear receptor binding SET domain protein 1 OS=Anas platyrhynchos OX=8839 GN=NSD1	NSD1	245.13	0.77265	0.8	2	2	2
U3I5W5	Y-box binding protein 3 OS=Anas platyrhynchos OX=8839 GN=YBX3	YBX3	31.846	66.623	32.5	8	11	7	0.995	0.99	1.065	0.978	0.972	1.055	1.015	0.69294
U3I5W6	WNK lysine deficient protein kinase 1 OS=Anas platyrhynchos OX=8839 GN=WNK1	WNK1	213.43	1.2108	1.4	3	3	3	0.97	1.015	0.995	0.982	1.104	1.019	0.96	0.33948
U3I5W9	Uncharacterized protein OS=Anas platyrhynchos OX=8839	---	9.2165	1.371	10.8	1	2	1
U3I5X4	Formin binding protein 1 like OS=Anas platyrhynchos OX=8839 GN=FNBP1L	FNBP1L	70.079	12.402	16.4	10	14	10	1.023	1.025	1.081	0.956	0.93	0.937	1.108	0.0066441
U3I5Y3	Programmed cell death 4 OS=Anas platyrhynchos OX=8839 GN=PDCD4	PDCD4	51.85	24.13	12	5	6	5	1.026	0.938	1.052	0.979	0.986	0.979	1.024	0.5781
U3I5Z1	Uncharacterized protein OS=Anas platyrhynchos OX=8839 GN=PDLIM4	PDLIM4	35.8	30.251	34.8	9	13	9	1.004	1.027	1.054	0.976	0.962	0.932	1.075	0.020981
U3I5Z3	HD domain containing 2 OS=Anas platyrhynchos OX=8839 GN=HDDC2	HDDC2	19.897	19.433	13.5	3	4	3
U3I5Z4	Phosphatidylinositol 4-kinase alpha OS=Anas platyrhynchos OX=8839 GN=PI4KA	PI4KA	232.59	33.623	8.5	16	17	16	0.933	0.975	0.943	1.049	1.066	1.047	0.902	0.00199566
U3I5Z7	Salvador family WW domain containing protein 1 OS=Anas platyrhynchos OX=8839 GN=SAV1	SAV1	42.13	0.92482	2.8	1	1	1
U3I603	Uncharacterized protein OS=Anas platyrhynchos OX=8839 GN=CACNA2D1	CACNA2D1	120.68	36.406	15	14	15	14	0.86	0.801	0.819	1.241	1.184	1.172	0.689	0.000175275
U3I611	Nuclear respiratory factor 1 OS=Anas platyrhynchos OX=8839 GN=NRF1	NRF1	55.437	7.7466	2.3	1	2	1	1.019	0.867	0.941	1.075	1.079	1.06	0.88	0.108797
U3I614	Uncharacterized protein OS=Anas platyrhynchos OX=8839	---	24.513	8.8941	19.4	4	4	4	0.893	1.044	1.034	1.067	1	0.975	0.977	0.68012
U3I621	Leucine rich repeat neuronal 4 OS=Anas platyrhynchos OX=8839 GN=LRRN4	LRRN4	85.058	19.557	6.5	4	6	4	0.923	0.974	0.964	1.06	1.066	1.054	0.9	0.0032249
U3I623	Sterol regulatory element binding transcription factor 2 OS=Anas platyrhynchos OX=8839 GN=SREBF2	SREBF2	110.98	0.92996	2.1	2	2	2
U3I624	Uncharacterized protein OS=Anas platyrhynchos OX=8839	---	58.907	2.3631	4.7	3	4	3	1.006	0.991	0.853	1.075	1.106	1.005	0.895	0.131025
U3I626	Signal recognition particle 14 OS=Anas platyrhynchos OX=8839 GN=SRP14	SRP14	12.311	5.3925	12	2	2	2
U3I630	Growth arrest specific 7 OS=Anas platyrhynchos OX=8839 GN=GAS7	GAS7	48.538	1.1993	4.1	2	2	2	0.932	1.022	1.012	1.068	1.025	0.959	0.972	0.54324
U3I632	Calcium/calmodulin dependent protein kinase kinase 2 OS=Anas platyrhynchos OX=8839 GN=CAMKK2	CAMKK2	54.271	4.114	4.3	2	2	2
U3I634	Mitochondrial ribosomal protein L37 OS=Anas platyrhynchos OX=8839 GN=MRPL37	MRPL37	36.28	4.135	16.6	6	7	6	0.978	0.947	0.917	1.039	1.091	1.05	0.894	0.009104
U3I638	SRY-box 5 OS=Anas platyrhynchos OX=8839 GN=SOX5	SOX5	83.817	1.1103	1.4	1	1	1	0.914	0.99	0.986	1.026	1.043	1.066	0.922	0.04408
U3I639	Replication factor C subunit 5 OS=Anas platyrhynchos OX=8839 GN=RFC5	RFC5	28.146	4.2141	13.9	3	3	3	1.032	0.978	1.069	0.965	0.998	0.959	1.054	0.145038
U3I640	Heat shock protein family A (Hsp70) member 5 OS=Anas platyrhynchos OX=8839 GN=HSPA5	HSPA5	67.779	276.12	52	28	89	26	1.051	1.068	1.095	0.944	0.92	0.916	1.156	0.00067596
U3I646	Carbonic anhydrase 2 OS=Anas platyrhynchos OX=8839 GN=CA2	CA2	28.717	23.831	21.2	5	5	5	0.815	0.799	0.855	1.244	1.209	1.224	0.671	5.6019e-05
U3I651	Ly1 antibody reactive OS=Anas platyrhynchos OX=8839 GN=LYAR	LYAR	42.412	10.641	20.1	7	8	7	1.157	1.115	1.136	0.874	0.856	0.841	1.326	5.6327e-05
U3I653	Myosin VA OS=Anas platyrhynchos OX=8839 GN=MYO5A	MYO5A	203.01	26.303	8.1	14	15	14	1.017	1.081	1.073	0.941	0.928	0.913	1.14	0.0034765
U3I654	Inhibitor of Bruton tyrosine kinase OS=Anas platyrhynchos OX=8839 GN=IBTK	IBTK	150.92	4.1552	1	1	1	1
U3I662	Peroxisomal biogenesis factor 11 beta OS=Anas platyrhynchos OX=8839 GN=PEX11B	PEX11B	18.617	5.33	19.4	3	5	3	0.952	0.961	0.956	1.057	1.046	1.065	0.906	7.6455e-05
U3I663	NBR1, autophagy cargo receptor OS=Anas platyrhynchos OX=8839 GN=NBR1	NBR1	105.3	2.7276	2	2	3	2	1.017	1.19	1.056	0.926	1.022	0.812	1.182	0.106701
U3I669	RALBP1 associated Eps domain containing 1 OS=Anas platyrhynchos OX=8839 GN=REPS1	REPS1	81.399	18.91	7	5	5	5	0.935	1.002	0.963	1.077	1.042	1.005	0.928	0.058264
U3I670	Insulin like growth factor 2 mRNA binding protein 2 OS=Anas platyrhynchos OX=8839 GN=IGF2BP2	IGF2BP2	56.338	31.407	25	13	20	9	1.086	1.094	1.05	0.907	0.9	0.915	1.187	0.00022226
U3I674	Armadillo repeat containing 8 OS=Anas platyrhynchos OX=8839 GN=ARMC8	ARMC8	75.411	4.5836	4	3	3	3	0.97	0.991	1	0.989	1.046	1.021	0.969	0.166139
U3I675	Inositol 1,4,5-trisphosphate receptor type 3 OS=Anas platyrhynchos OX=8839 GN=ITPR3	ITPR3	278.53	5.3187	3.3	8	8	7	0.957	1.009	0.985	1.027	1.016	1.023	0.962	0.069501
U3I676	Branched-chain-amino-acid aminotransferase OS=Anas platyrhynchos OX=8839 GN=BCAT1	BCAT1	42.983	6.979	15.2	5	8	5	0.95	0.954	1.039	0.95	1.021	0.982	0.997	0.92032
U3I678	Exportin 4 OS=Anas platyrhynchos OX=8839 GN=XPO4	XPO4	130.54	8.4934	4.3	4	5	4	0.938	1.059	1.001	1.079	1.008	0.965	0.982	0.72532
U3I682	Superoxide dismutase [Cu-Zn] OS=Anas platyrhynchos OX=8839 GN=SOD1	SOD1	13.555	5.8544	26.9	3	7	3	0.997	0.978	1.065	0.964	1.035	0.904	1.047	0.37264
U3I683	T-complex protein 1 subunit delta OS=Anas platyrhynchos OX=8839 GN=CCT4	CCT4	57.388	108.88	33	16	39	16	1.001	1.056	1.03	0.954	0.965	0.966	1.07	0.0134194
U3I687	YTH N6-methyladenosine RNA binding protein 2 OS=Anas platyrhynchos OX=8839 GN=YTHDF2	YTHDF2	51.66	11.896	19.7	9	11	6	0.967	0.998	0.993	1.001	1.036	0.973	0.983	0.45112
U3I691	High mobility group box 2 OS=Anas platyrhynchos OX=8839 GN=HMGB2	HMGB2	20.561	28.387	26	5	10	5	1.07	1.01	0.98	0.959	0.966	0.982	1.053	0.130678
U3I692	Uncharacterized protein OS=Anas platyrhynchos OX=8839	---	30.334	5.4052	12	3	5	3	1.064	0.992	1.067	0.948	0.942	0.912	1.115	0.0154844
U3I693	Acetyl-coenzyme A synthetase OS=Anas platyrhynchos OX=8839 GN=ACSS1	ACSS1	65.559	12.561	15.8	10	12	10	1.065	1.064	1.057	0.944	0.957	0.939	1.122	4.3828e-05
U3I695	Serine/threonine kinase 10 OS=Anas platyrhynchos OX=8839 GN=STK10	STK10	138.24	7.1761	3.7	4	4	4	0.772	0.774	0.813	1.233	1.292	1.15	0.642	0.00030207
U3I6A2	Golgin A3 OS=Anas platyrhynchos OX=8839 GN=GOLGA3	GOLGA3	168.21	30.435	11.3	15	15	15	1.039	1.094	1.092	0.91	0.943	0.896	1.173	0.0021443
U3I6A3	SEL1L ERAD E3 ligase adaptor subunit OS=Anas platyrhynchos OX=8839 GN=SEL1L	SEL1L	88.011	32.335	17.3	13	18	13	0.982	0.932	0.913	1.078	1.07	1.111	0.867	0.0043761
U3I6A8	Late endosomal/lysosomal adaptor, MAPK and MTOR activator 3 OS=Anas platyrhynchos OX=8839 GN=LAMTOR3	LAMTOR3	12.674	6.2267	14.5	2	3	2	0.974	0.976	0.996	1.008	1.036	1.029	0.959	0.0179573
U3I6B2	Myosin phosphatase Rho interacting protein OS=Anas platyrhynchos OX=8839 GN=MPRIP	MPRIP	252.76	71.125	5.3	11	13	11	0.988	0.983	1.005	1.016	0.987	0.98	0.998	0.86878
U3I6B5	Mitogen-activated protein kinase kinase kinase kinase 4 OS=Anas platyrhynchos OX=8839 GN=MAP4K4	MAP4K4	142.4	27.88	12.7	13	16	13	0.946	1.02	1.036	1.005	1.04	0.985	0.991	0.77598
U3I6B7	Phosphate cytidylyltransferase 1, choline, alpha OS=Anas platyrhynchos OX=8839 GN=PCYT1A	PCYT1A	42.23	6.3506	13.3	5	5	5	1.031	1.088	1.087	0.887	0.94	0.903	1.174	0.002883
U3I6B8	Uncharacterized protein OS=Anas platyrhynchos OX=8839	---	41.192	2.7158	7.8	3	3	3	0.952	0.931	0.872	1.029	1.169	1.096	0.836	0.0170777
U3I6B9	Uncharacterized protein OS=Anas platyrhynchos OX=8839 GN=MAVS	MAVS	65.154	5.9528	6.5	3	3	3	1.038	0.987	0.987	1.005	0.928	1.063	1.005	0.8852
U3I6C1	SWI/SNF related, matrix associated, actin dependent regulator of chromatin, subfamily b, member 1 OS=Anas platyrhynchos OX=8839 GN=SMARCB1	SMARCB1	40.909	5.7544	11	4	4	4	1.175	1.008	1.045	0.917	0.903	0.934	1.172	0.029541
U3I6C2	Glutamyl-prolyl-tRNA synthetase OS=Anas platyrhynchos OX=8839 GN=EPRS	EPRS	180.85	209.44	25.1	38	73	38	1.021	1.009	1.013	0.996	0.975	0.993	1.027	0.024741
U3I6C9	Dynein cytoplasmic 1 intermediate chain 2 OS=Anas platyrhynchos OX=8839 GN=DYNC1I2	DYNC1I2	71.287	47.6	6.3	6	13	6	0.972	1.049	1.023	0.973	0.982	0.981	1.037	0.25588
U3I6D0	THO complex 7 OS=Anas platyrhynchos OX=8839 GN=THOC7	THOC7	23.845	3.3835	19.2	4	4	4	1.165	1.038	1.148	0.838	0.885	0.916	1.27	0.0059044
U3I6D2	ARP1 actin related protein 1 homolog A OS=Anas platyrhynchos OX=8839 GN=ACTR1A	ACTR1A	41.465	102.85	23.3	6	11	6	1.165	0.993	0.958	0.889	0.893	1.045	1.102	0.29538
U3I6D3	Acyl-CoA synthetase family member 3 OS=Anas platyrhynchos OX=8839 GN=ACSF3	ACSF3	50.424	1.3744	3.7	2	2	2	0.911	0.83	0.857	1.131	1.16	1.182	0.748	0.00064311
U3I6D7	Exonuclease 3'-5' domain containing 2 OS=Anas platyrhynchos OX=8839 GN=EXD2	EXD2	59.759	4.1099	8.7	4	4	4	1.08	1.015	1.054	0.933	0.943	0.968	1.107	0.008555
U3I6E6	Exocyst complex component 7 OS=Anas platyrhynchos OX=8839 GN=EXOC7	EXOC7	81.109	7.538	10.6	7	8	7	0.979	1.03	0.972	0.911	1.089	1.033	0.983	0.80382
U3I6F2	TNF alpha induced protein 1 OS=Anas platyrhynchos OX=8839 GN=TNFAIP1	TNFAIP1	36.445	0.56188	4.4	2	2	2	0.861	1.046	1.08	1.072	1.104	0.854	0.986	0.91118
U3I6G0	Uncharacterized protein OS=Anas platyrhynchos OX=8839 GN=GATM	GATM	48.779	7.8373	4.5	2	2	2	1.012	0.807	0.837	0.948	1.08	1.372	0.781	0.136219
U3I6G2	SLIT-ROBO Rho GTPase activating protein 3 OS=Anas platyrhynchos OX=8839 GN=SRGAP3	SRGAP3	108.59	1.5492	2.1	2	2	2	1.111	1.225	1.186	0.811	0.82	0.784	1.458	0.00028441
U3I6G5	Alpha-methylacyl-CoA racemase OS=Anas platyrhynchos OX=8839 GN=AMACR	AMACR	28.271	0.52402	5.9	2	2	2	1.071	1.068	1.072	0.888	0.938	0.945	1.159	0.017224
U3I6G7	Patatin like phospholipase domain containing 7 OS=Anas platyrhynchos OX=8839 GN=PNPLA7	PNPLA7	144.97	11.677	3.6	5	5	5	0.946	0.954	0.963	1.037	1.088	1.069	0.896	0.00185957
U3I6G9	Uncharacterized protein OS=Anas platyrhynchos OX=8839	---	42.169	2.9765	3.1	2	2	2	1.169	1.261	1.211	0.782	0.755	0.742	1.598	6.1428e-05
U3I6H4	Lactoylglutathione lyase OS=Anas platyrhynchos OX=8839 GN=GLO1	GLO1	21.061	8.701	13.5	4	6	4	0.956	0.949	0.959	1.054	1.087	1.018	0.907	0.0070384
U3I6H6	Family with sequence similarity 208 member A OS=Anas platyrhynchos OX=8839 GN=FAM208A	FAM208A	185.76	1.8943	1.9	3	3	3
U3I6H7	Mitochondrial ribosomal protein S14 OS=Anas platyrhynchos OX=8839 GN=MRPS14	MRPS14	15.557	5.4678	18.3	2	2	2	1.077	1.089	1.063	0.914	0.93	0.907	1.174	9.7606e-05
U3I6H8	Laminin subunit gamma 1 OS=Anas platyrhynchos OX=8839 GN=LAMC1	LAMC1	170	137.37	21.6	25	34	25	1.129	1.108	1.108	0.856	0.867	0.839	1.306	1.99645e-05
U3I6H9	Ubiquitinyl hydrolase 1 OS=Anas platyrhynchos OX=8839 GN=USP3	USP3	56.945	6.4131	8.2	3	3	3	1.093	1.074	0.96	0.912	0.988	0.968	1.09	0.144684
U3I6I0	Adenosylhomocysteinase OS=Anas platyrhynchos OX=8839 GN=AHCYL1	AHCYL1	54.98	35.096	19.4	9	10	3	0.983	1.065	1.003	0.982	0.945	1.023	1.034	0.3689
U3I6I2	Uncharacterized protein OS=Anas platyrhynchos OX=8839 GN=MBD3	MBD3	25.393	2.4265	4.1	1	1	1	0.955	1.039	0.986	1.037	0.999	0.997	0.983	0.5498
U3I6I3	Uncharacterized protein OS=Anas platyrhynchos OX=8839	---	17.103	4.1615	13.9	2	4	2	1.148	1.093	1.11	0.871	0.877	0.891	1.27	0.000118468
U3I6I6	Atlastin GTPase 1 OS=Anas platyrhynchos OX=8839 GN=ATL1	ATL1	63.259	46.688	22.9	11	18	10	1.036	1.008	1.06	0.93	0.956	0.951	1.094	0.0059236
U3I6I9	Uncharacterized protein OS=Anas platyrhynchos OX=8839 GN=RFT1	RFT1	61.039	0.96098	1.5	1	1	1	0.914	0.969	1.014	1.026	1.064	1.039	0.926	0.071159
U3I6J7	TM2 domain containing 1 OS=Anas platyrhynchos OX=8839 GN=TM2D1	TM2D1	16.236	0.46171	4.8	1	1	1
U3I6J8	RB1 inducible coiled-coil 1 OS=Anas platyrhynchos OX=8839 GN=RB1CC1	RB1CC1	182.71	6.4056	6.1	11	11	11	1.03	1.033	1.036	0.94	0.993	0.931	1.082	0.058964
U3I6K0	NHL repeat containing 3 OS=Anas platyrhynchos OX=8839 GN=NHLRC3	NHLRC3	37.704	1.5134	4.7	1	1	1
U3I6K3	Uncharacterized protein OS=Anas platyrhynchos OX=8839	---	33.605	23.078	30.6	8	11	8	1.095	1.074	1.052	0.92	0.908	0.925	1.17	0.00025761
U3I6K4	Sarcoglycan beta OS=Anas platyrhynchos OX=8839 GN=SGCB	SGCB	35.333	17.751	13.1	3	4	3	0.9	0.944	0.914	1.094	1.119	1.076	0.839	0.0006205
U3I6K6	40S ribosomal protein S3a OS=Anas platyrhynchos OX=8839 GN=RPS3A	RPS3A	29.749	64.292	44.7	13	34	13	1.044	1.04	1.054	0.95	0.93	0.943	1.112	0.000139334
U3I6K7	V-type proton ATPase subunit C OS=Anas platyrhynchos OX=8839 GN=ATP6V1C1	ATP6V1C1	45.258	7.737	13.7	6	8	6	0.951	0.915	0.933	1.075	1.06	1.109	0.863	0.00105965
U3I6K8	Protein tyrosine kinase 7 (inactive) OS=Anas platyrhynchos OX=8839 GN=PTK7	PTK7	80.091	142.65	28.4	18	27	18	0.905	0.914	0.896	1.099	1.062	1.107	0.831	0.000184918
U3I6L0	Solute carrier family 25 member 29 OS=Anas platyrhynchos OX=8839 GN=SLC25A29	SLC25A29	33.298	1.1193	7.3	2	2	2	1.122	1.03	1.068	0.84	0.862	1.057	1.167	0.10668
U3I6L2	Lipase OS=Anas platyrhynchos OX=8839 GN=LIPA	LIPA	44.889	1.0534	4.3	2	2	2	0.701	0.656	0.632	1.354	1.334	1.477	0.478	7.6477e-05
U3I6L6	Uncharacterized protein OS=Anas platyrhynchos OX=8839	---	14.555	1.493	11.9	2	2	2	1.033	0.987	0.989	1.012	1.052	0.941	1.001	0.9547
U3I6L8	N-ethylmaleimide sensitive factor, vesicle fusing ATPase OS=Anas platyrhynchos OX=8839 GN=NSF	NSF	82.03	53.347	27	19	26	18	1.055	1.023	1.062	0.943	0.964	0.965	1.093	0.002935
U3I6M0	Gap junction protein OS=Anas platyrhynchos OX=8839	---	35.683	2.9378	6.9	2	2	2
U3I6M1	Uncharacterized protein OS=Anas platyrhynchos OX=8839	---	39.688	2.9075	6.4	2	2	2	0.988	0.953	1.302	0.966	0.994	0.777	1.185	0.25776
U3I6M7	Ankyrin repeat and LEM domain containing 2 OS=Anas platyrhynchos OX=8839 GN=ANKLE2	ANKLE2	100.7	2.0881	6.2	5	6	5	1.21	1.085	0.882	0.965	0.869	0.979	1.129	0.31576
U3I6N0	Endonuclease domain containing 1 OS=Anas platyrhynchos OX=8839 GN=ENDOD1	ENDOD1	51.006	11.624	7.5	3	4	3	0.971	1.031	1.045	0.964	0.928	0.971	1.064	0.080156
U3I6N3	Nucleotide binding protein 1 OS=Anas platyrhynchos OX=8839 GN=NUBP1	NUBP1	27.22	11.593	12.8	2	2	2	1.036	0.993	0.935	1.011	0.972	1.068	0.971	0.5116
U3I6N5	PRKR interacting protein 1 OS=Anas platyrhynchos OX=8839 GN=PRKRIP1	PRKRIP1	17.724	1.4171	6	1	1	1	1.055	1.074	1.023	0.987	0.951	0.902	1.11	0.024438
U3I6N7	Polypeptide N-acetylgalactosaminyltransferase OS=Anas platyrhynchos OX=8839 GN=GALNT7	GALNT7	75.617	77.532	12.3	7	7	7	0.94	0.996	0.981	1.011	1.007	1.014	0.962	0.155045
U3I6N9	Mitochondrial ribosomal protein L1 OS=Anas platyrhynchos OX=8839 GN=MRPL1	MRPL1	31.327	12.055	26.6	6	6	6	0.954	0.942	0.979	1.048	1.003	1.077	0.919	0.023662
U3I6P2	Prolyl 4-hydroxylase subunit alpha 2 OS=Anas platyrhynchos OX=8839 GN=P4HA2	P4HA2	60.128	105.91	24.6	11	25	10	0.999	0.956	0.963	1.026	0.999	1.062	0.945	0.065676
U3I6P6	Importin subunit alpha OS=Anas platyrhynchos OX=8839 GN=KPNA5	KPNA5	61.047	1.121	6.4	3	4	1	1.163	0.987	0.882	0.883	1.03	1.066	1.018	0.89112
U3I6P7	Exocyst complex component OS=Anas platyrhynchos OX=8839 GN=EXOC6	EXOC6	90.084	1.6942	2.2	2	2	2	0.939	0.944	0.938	1.057	1.053	1.103	0.878	0.0130789
U3I6P9	Uncharacterized protein OS=Anas platyrhynchos OX=8839	---	115.18	64.9	19.4	18	24	18	1.047	1.1	1.109	0.875	0.897	0.906	1.216	0.0007151
U3I6Q4	Zinc finger and BTB domain containing 11 OS=Anas platyrhynchos OX=8839 GN=ZBTB11	ZBTB11	114.8	0.7708	3	3	3	3
U3I6Q7	Uncharacterized protein OS=Anas platyrhynchos OX=8839 GN=LOC101799420	LOC101799420	26.56	1.1705	3.8	1	1	1	0.875	0.963	1.045	1.042	1.058	1.044	0.917	0.22536
U3I6Q9	Nuclear factor 1 OS=Anas platyrhynchos OX=8839 GN=NFIA	NFIA	56.519	14.379	11.7	6	6	4	0.841	0.865	0.839	1.12	1.158	1.251	0.721	0.00067831
U3I6R0	Sestrin 3 OS=Anas platyrhynchos OX=8839 GN=SESN3	SESN3	55.071	2.4176	2.7	1	1	1	0.819	0.84	0.849	1.115	1.214	1.243	0.702	0.00052339
U3I6R1	Annexin OS=Anas platyrhynchos OX=8839 GN=ANXA6	ANXA6	73.12	53.725	28.7	20	49	19	1.002	0.964	0.969	1.012	1.016	1.033	0.959	0.036701
U3I6R4	Uncharacterized protein OS=Anas platyrhynchos OX=8839 GN=LOC101792446	LOC101792446	34.601	0.99007	2.6	1	1	1	1.075	1.055	1.053	0.922	0.949	0.932	1.136	0.00028345
U3I6R7	CCR4-NOT transcription complex subunit 6 like OS=Anas platyrhynchos OX=8839 GN=CNOT6L	CNOT6L	62.985	0.53567	1.4	1	1	1
U3I6R8	Uncharacterized protein OS=Anas platyrhynchos OX=8839 GN=GGCT	GGCT	16.971	1.6839	11.2	2	2	2	1.051	0.969	0.979	1.022	0.934	1.056	0.996	0.9389
U3I6S1	Uncharacterized protein OS=Anas platyrhynchos OX=8839 GN=HADHB	HADHB	50.745	51.051	23.2	11	24	11	0.973	0.931	0.961	1.077	1.047	1.087	0.892	0.0027449
U3I6S2	Uncharacterized protein OS=Anas platyrhynchos OX=8839 GN=NDUFB6	NDUFB6	7.6918	14.856	24.6	1	2	1	1.023	1.031	0.968	0.989	0.981	1.016	1.012	0.63034
U3I6S3	SET binding factor 2 OS=Anas platyrhynchos OX=8839 GN=SBF2	SBF2	202.67	13.324	4.8	8	8	7	1.021	0.992	0.947	0.981	1.026	1.051	0.968	0.3349
U3I6S5	Proteasome 26S subunit, non-ATPase 6 OS=Anas platyrhynchos OX=8839 GN=PSMD6	PSMD6	43.962	14.316	15.3	6	10	6	0.966	1.078	1.046	0.994	0.95	0.953	1.067	0.150305
U3I6S6	ATP binding cassette subfamily B member 10 OS=Anas platyrhynchos OX=8839 GN=ABCB10	ABCB10	64.044	12.816	4.4	2	2	2	0.923	0.943	0.896	0.99	1.194	1.1	0.841	0.038738
U3I6T5	Cell division cycle associated 8 OS=Anas platyrhynchos OX=8839 GN=CDCA8	CDCA8	27.578	3.5758	6	2	2	2	1.074	1.048	1.01	0.985	0.918	0.959	1.094	0.029461
U3I6T9	Calcyclin binding protein OS=Anas platyrhynchos OX=8839 GN=CACYBP	CACYBP	25.246	23.008	37.6	9	11	9	1.028	1.027	1.011	1.024	0.966	0.977	1.033	0.150478
U3I6U1	Rho GDP dissociation inhibitor beta OS=Anas platyrhynchos OX=8839 GN=ARHGDIB	ARHGDIB	23.571	32.826	29.6	5	7	5	0.88	0.921	0.918	1.088	1.048	1.145	0.829	0.003162
U3I6U5	Receptor-type tyrosine-protein phosphatase OS=Anas platyrhynchos OX=8839 GN=PTPRA	PTPRA	90.1	12.979	7.2	5	5	5	0.869	0.875	0.825	1.173	1.123	1.114	0.753	0.00032068
U3I6U7	Two pore segment channel 2 OS=Anas platyrhynchos OX=8839 GN=TPCN2	TPCN2	67.254	0.865	1.7	1	1	1
U3I6U9	Glutaredoxin 2 OS=Anas platyrhynchos OX=8839 GN=GLRX2	GLRX2	12.589	0.67318	14	1	1	1
U3I6V1	Eukaryotic elongation factor 2 kinase OS=Anas platyrhynchos OX=8839 GN=EEF2K	EEF2K	82.807	28.234	10.9	8	8	8	0.992	0.969	0.983	0.967	0.972	1.028	0.992	0.73788
U3I6V5	Uncharacterized protein OS=Anas platyrhynchos OX=8839	---	107.38	4.7118	4.5	4	4	4	1.085	1.006	1.045	0.918	0.955	0.996	1.093	0.050116
U3I6V7	Ubiquitin carboxyl-terminal hydrolase OS=Anas platyrhynchos OX=8839 GN=USP5	USP5	91.392	101.36	20.9	15	24	15	0.977	1.003	1.005	1.016	1.027	1.001	0.981	0.170741
U3I6W6	Zinc finger protein 521 OS=Anas platyrhynchos OX=8839 GN=ZNF521	ZNF521	129.49	7.2655	4.3	5	6	4	1.07	1.081	1.063	0.964	0.874	0.928	1.162	0.0064575
U3I6W9	Dimethylarginine dimethylaminohydrolase 1 OS=Anas platyrhynchos OX=8839 GN=DDAH1	DDAH1	20.363	6.6964	22.7	4	5	4	0.985	1.022	0.991	0.977	0.972	1.034	1.005	0.8287
U3I6X0	Hepatocyte growth factor OS=Anas platyrhynchos OX=8839 GN=HGF	HGF	83.719	1.2834	2.6	2	2	2
U3I6X1	DNA helicase OS=Anas platyrhynchos OX=8839 GN=MCM4	MCM4	85.255	51.826	14	12	13	12	1.114	1.079	1.051	0.889	0.947	0.922	1.176	0.0028432
U3I6X2	Cell division cycle 73 OS=Anas platyrhynchos OX=8839 GN=CDC73	CDC73	55.939	10.022	15.1	8	8	8	0.922	0.997	0.994	1.039	1.044	1.01	0.942	0.093379
U3I6X4	KIAA0100 OS=Anas platyrhynchos OX=8839 GN=KIAA0100	KIAA0100	246.26	4.4693	1.2	2	2	2	0.896	0.96	1.036	1.041	0.997	1.093	0.924	0.180298
U3I6X7	Leucine zipper and EF-hand containing transmembrane protein 1 OS=Anas platyrhynchos OX=8839 GN=LETM1	LETM1	83.068	83.152	28.2	20	26	20	0.941	0.958	0.964	1.026	1.043	1.038	0.921	0.00072065
U3I6X9	Uncharacterized protein OS=Anas platyrhynchos OX=8839 GN=UFD1	UFD1	29.319	5.1858	17.6	4	4	4	0.964	0.969	0.996	1.031	1.011	0.98	0.969	0.157101
U3I6Y0	Uncharacterized protein OS=Anas platyrhynchos OX=8839	---	59.263	3.7272	3.3	1	1	1	1.047	1.097	1.157	0.896	0.977	0.797	1.236	0.030797
U3I6Y1	Mitochondrial ribosomal protein S22 OS=Anas platyrhynchos OX=8839 GN=MRPS22	MRPS22	33.313	8.6019	23.2	8	8	8	1.011	1.002	0.995	1.003	0.948	1.025	1.011	0.66114
U3I6Y3	Peroxisomal membrane protein PEX16 OS=Anas platyrhynchos OX=8839 GN=PEX16	PEX16	33.742	2.571	3.5	1	2	1	1.01	1.043	0.946	0.969	1.045	1	0.995	0.88984
U3I6Y4	UTP18, small subunit processome component OS=Anas platyrhynchos OX=8839 GN=UTP18	UTP18	51.686	8.1509	12.3	5	5	5	1.108	1.069	1.096	0.903	0.967	0.895	1.184	0.003157
U3I6Y7	RNA binding motif protein 39 OS=Anas platyrhynchos OX=8839 GN=RBM39	RBM39	59.747	54.619	12.6	6	12	6	1.044	1.011	1.059	0.965	0.951	0.942	1.09	0.0051232
U3I6Z1	Par-3 family cell polarity regulator OS=Anas platyrhynchos OX=8839 GN=PARD3	PARD3	51.065	1.14	2	1	1	1
U3I6Z7	Uncharacterized protein OS=Anas platyrhynchos OX=8839 GN=LOC101796432	LOC101796432	43.633	11.722	16	6	6	5	1.025	1.022	1.04	0.992	0.971	0.911	1.074	0.050955
U3I701	Collagen type IX alpha 2 chain OS=Anas platyrhynchos OX=8839 GN=COL9A2	COL9A2	57.857	0.83839	2.8	2	2	1	1.324	1.203	1.304	0.684	0.741	0.641	1.854	0.00027682
U3I702	Suppression of tumorigenicity 5 OS=Anas platyrhynchos OX=8839 GN=ST5	ST5	123.88	5.0908	2.9	3	4	2	1.062	1.03	1.058	0.955	1.003	0.886	1.108	0.050342
U3I704	Sulfatase modifying factor 1 OS=Anas platyrhynchos OX=8839 GN=SUMF1	SUMF1	32.543	23.67	13.4	3	3	3	0.938	1.005	0.988	0.985	1.022	1.08	0.949	0.2024
U3I705	Leucine rich repeats and WD repeat domain containing 1 OS=Anas platyrhynchos OX=8839 GN=LRWD1	LRWD1	58.837	1.7844	3.6	2	2	2
U3I707	PDZ binding kinase OS=Anas platyrhynchos OX=8839 GN=PBK	PBK	30.916	7.3211	9.3	2	4	2	0.975	1.054	0.97	1.017	0.936	1.056	0.997	0.95304
U3I722	Cysteine rich angiogenic inducer 61 OS=Anas platyrhynchos OX=8839 GN=CYR61	CYR61	35.802	13.487	25.8	8	9	8	0.897	0.975	0.91	1.132	1.088	1.074	0.845	0.0049763
U3I726	Histone H2A OS=Anas platyrhynchos OX=8839 GN=H2AFZ	H2AFZ	13.714	7.2595	20.2	3	19	1	0.781	0.813	0.764	1.315	1.205	1.226	0.629	0.000139275
U3I729	Rac family small GTPase 1 OS=Anas platyrhynchos OX=8839 GN=RAC1	RAC1	20.335	3.7021	32	5	12	2	0.903	0.883	0.851	1.15	1.07	1.15	0.782	0.00116209
U3I730	Uncharacterized protein OS=Anas platyrhynchos OX=8839	---	85.725	15.232	12.8	10	10	10	0.9	0.852	0.9	1.059	1.116	1.139	0.8	0.00142024
U3I731	Uncharacterized protein OS=Anas platyrhynchos OX=8839	---	143.16	7.2227	4.7	6	6	6	1.067	0.924	1.061	0.94	1.06	0.949	1.035	0.60954
U3I737	Kinesin light chain 4 OS=Anas platyrhynchos OX=8839 GN=KLC4	KLC4	70.586	77.058	31.2	20	29	11	1.102	1.046	1.041	0.897	0.908	0.945	1.16	0.0035591
U3I742	Uncharacterized protein OS=Anas platyrhynchos OX=8839 GN=A2M	A2M	166.15	60.885	9	13	18	10	1.141	1.176	1.143	0.859	0.879	0.796	1.365	0.00058175
U3I744	Platelet-derived growth factor receptor alpha OS=Anas platyrhynchos OX=8839 GN=PDGFRA	PDGFRA	122.63	55.745	17.5	18	23	17	0.909	0.891	0.866	1.098	1.143	1.152	0.786	0.00029847
U3I746	HECT and RLD domain containing E3 ubiquitin protein ligase 2 OS=Anas platyrhynchos OX=8839 GN=HERC2	HERC2	529.67	7.9251	1.9	9	9	9	0.94	1.072	1.052	0.868	1.089	0.977	1.044	0.58396
U3I751	ATP binding cassette subfamily C member 10 OS=Anas platyrhynchos OX=8839 GN=ABCC10	ABCC10	165.48	0.58626	0.5	1	1	1	1.001	0.977	1.034	1.072	1.018	0.912	1.003	0.92126
U3I753	DnaJ heat shock protein family (Hsp40) member C8 OS=Anas platyrhynchos OX=8839 GN=DNAJC8	DNAJC8	29.168	4.9947	19.7	5	8	5	1.027	1.043	1.033	0.978	0.933	0.949	1.085	0.0048637
U3I757	RAB8B, member RAS oncogene family OS=Anas platyrhynchos OX=8839 GN=RAB8B	RAB8B	20.667	2.5824	15.6	3	5	2	0.984	0.968	0.977	1.075	0.983	1.023	0.951	0.130479
U3I762	Ras suppressor protein 1 OS=Anas platyrhynchos OX=8839 GN=RSU1	RSU1	27.929	8.8332	15.4	4	7	4	0.989	1.036	0.989	0.988	1.002	0.973	1.017	0.39254
U3I767	L3MBTL2, polycomb repressive complex 1 subunit OS=Anas platyrhynchos OX=8839 GN=L3MBTL2	L3MBTL2	75.628	2.0325	3.2	2	2	2	0.916	1.018	1.04	1.023	1.057	0.963	0.977	0.64578
U3I768	THUMP domain containing 3 OS=Anas platyrhynchos OX=8839 GN=THUMPD3	THUMPD3	43.83	9.0702	15.8	8	8	8	0.993	1.025	1.049	1.036	0.986	0.964	1.027	0.36734
U3I770	RNA binding motif protein 6 OS=Anas platyrhynchos OX=8839 GN=RBM6	RBM6	130.83	0.74723	1.4	2	2	2	1.023	0.997	0.878	1.08	0.965	1.083	0.926	0.27218
U3I776	Uncharacterized protein OS=Anas platyrhynchos OX=8839	---	23.208	5.5792	24.5	6	7	4	1.12	0.983	1.034	0.934	0.876	0.961	1.132	0.057917
U3I777	LanC like 2 OS=Anas platyrhynchos OX=8839 GN=LANCL2	LANCL2	49.195	16.775	17.2	6	9	6	0.974	0.981	0.985	0.993	1.011	1.071	0.956	0.193959
U3I779	Uncharacterized protein OS=Anas platyrhynchos OX=8839	---	23.476	1.5265	4.8	1	1	1	1.004	1.05	0.944	1.07	0.979	0.966	0.994	0.90656
U3I781	Nucleoporin 133 OS=Anas platyrhynchos OX=8839 GN=NUP133	NUP133	123.51	16.992	8.1	9	10	9	1.09	1.083	1.101	0.926	0.921	0.92	1.183	2.7221e-06
U3I787	G protein subunit alpha 12 OS=Anas platyrhynchos OX=8839 GN=GNA12	GNA12	38.469	2.6307	5.2	2	3	2	0.926	0.833	0.887	1.172	1.186	1.064	0.773	0.0050808
U3I790	Transmembrane protein 192 OS=Anas platyrhynchos OX=8839 GN=TMEM192	TMEM192	30.327	3.7893	8.6	2	2	2	1.001	0.871	0.953	1.124	1.075	1.017	0.878	0.059375
U3I792	Pleckstrin homology domain interacting protein OS=Anas platyrhynchos OX=8839 GN=PHIP	PHIP	200.46	51.086	6.1	9	9	9	0.96	0.985	0.998	0.888	0.973	1.042	1.014	0.75872
U3I798	Lactamase beta OS=Anas platyrhynchos OX=8839 GN=LACTB	LACTB	50.264	3.5488	7.2	3	4	3	1.001	0.932	1.024	1.002	1.037	1.022	0.966	0.30576
U3I799	Cytohesin 3 OS=Anas platyrhynchos OX=8839 GN=CYTH3	CYTH3	47.783	9.9042	10.5	3	3	3	0.922	0.883	0.965	1.09	1.044	1.139	0.846	0.0096797
U3I7A6	Histone deacetylase OS=Anas platyrhynchos OX=8839 GN=HDAC10	HDAC10	73.34	2.0006	3.9	3	3	3	1.021	1.064	0.98	0.919	0.996	1.022	1.044	0.34008
U3I7A7	Serine/threonine-protein phosphatase OS=Anas platyrhynchos OX=8839 GN=PPP6C	PPP6C	24.958	22.163	24.1	5	5	5	1.128	0.995	0.991	0.92	0.971	1.023	1.069	0.27948
U3I7B4	Dystonin OS=Anas platyrhynchos OX=8839 GN=DST	DST	574.61	31.273	4.2	21	22	21	1.041	1.06	1.029	0.933	0.934	0.945	1.113	0.00036068
U3I7B7	Phosphatidylinositol-4,5-bisphosphate 3-kinase catalytic subunit beta OS=Anas platyrhynchos OX=8839 GN=PIK3CB	PIK3CB	122.42	0.81126	0.7	1	1	1
U3I7C1	Neuropilin OS=Anas platyrhynchos OX=8839 GN=NRP1	NRP1	94.616	40.705	10.2	6	6	6	0.805	0.797	0.811	1.239	1.208	1.239	0.655	8.6953e-07
U3I7C2	Splicing factor proline and glutamine rich OS=Anas platyrhynchos OX=8839 GN=SFPQ	SFPQ	57.856	63.174	37.8	16	27	15	1.006	1.055	1.037	0.998	0.931	0.937	1.081	0.0405
U3I7C4	Mitochondrial Rho GTPase OS=Anas platyrhynchos OX=8839 GN=RHOT2	RHOT2	65.201	10.052	7.7	3	4	3	0.955	0.95	0.941	1.071	1.041	1.07	0.894	0.0004042
U3I7C5	Lysine demethylase 2A OS=Anas platyrhynchos OX=8839 GN=KDM2A	KDM2A	138.36	6.202	1.7	2	2	2	0.964	0.942	0.935	1.076	1.039	1.08	0.889	0.0015818
U3I7C6	Focadhesin OS=Anas platyrhynchos OX=8839 GN=FOCAD	FOCAD	201.45	5.3827	2.9	5	5	5	0.983	1.009	1.048	0.946	0.99	1.028	1.026	0.44774
U3I7C7	Peptidylprolyl isomerase OS=Anas platyrhynchos OX=8839 GN=FKBP5	FKBP5	50.91	15.106	22.8	11	12	11	1.076	1.091	1.058	0.912	0.888	0.936	1.179	0.00072422
U3I7C8	Spleen associated tyrosine kinase OS=Anas platyrhynchos OX=8839 GN=SYK	SYK	72.468	0.7642	3.1	2	2	2
U3I7D0	Enah/Vasp-like OS=Anas platyrhynchos OX=8839 GN=EVL	EVL	41.897	6.2777	9.8	3	3	3	0.905	0.86	0.95	1.233	1.063	1.043	0.813	0.027203
U3I7D3	Uncharacterized protein OS=Anas platyrhynchos OX=8839	---	9.606	1.6109	13.4	1	1	1
U3I7D6	Cytoglobin OS=Anas platyrhynchos OX=8839 GN=CYGB	CYGB	22.094	5.9002	22.2	5	6	5	1.053	1.054	1.087	0.955	0.887	0.949	1.144	0.0063586
U3I7E1	Sphingosine-1-phosphate lyase 1 OS=Anas platyrhynchos OX=8839 GN=SGPL1	SGPL1	61.981	20.558	18.9	10	21	10	1.017	1.018	1.019	0.975	0.981	0.986	1.038	0.00034175
U3I7E3	Uncharacterized protein OS=Anas platyrhynchos OX=8839	---	8.2024	5.0856	18.3	1	3	1	1.042	1.119	1.014	0.915	0.957	0.939	1.129	0.0196356
U3I7F2	Coiled-coil domain containing 25 OS=Anas platyrhynchos OX=8839 GN=CCDC25	CCDC25	23.878	14.353	26.2	6	6	6	0.983	0.986	0.996	1.032	1.038	0.96	0.979	0.49456
U3I7F4	Golgin A1 OS=Anas platyrhynchos OX=8839 GN=GOLGA1	GOLGA1	100.06	13.811	10	8	8	8	1.056	1.108	1.138	0.883	0.885	0.833	1.27	0.00127719
U3I7F8	Uncharacterized protein OS=Anas platyrhynchos OX=8839	---	20.236	20.584	36	6	8	6	1.034	0.995	1.11	0.922	0.962	0.969	1.1	0.056275
U3I7G7	Uncharacterized protein OS=Anas platyrhynchos OX=8839	---	17.627	2.2184	20.3	3	6	1	0.981	0.984	0.975	0.974	0.961	1.141	0.956	0.52496
U3I7H6	Ubiquitin conjugating enzyme E2 H OS=Anas platyrhynchos OX=8839 GN=UBE2H	UBE2H	18.512	1.9322	10.4	2	3	2	1.017	1.011	0.921	0.985	0.967	1.037	0.987	0.73238
U3I7H9	Katanin p80 WD40 repeat-containing subunit B1 OS=Anas platyrhynchos OX=8839 GN=KATNB1	KATNB1	76.67	3.1778	7.4	5	5	5	0.997	1.019	1.06	0.992	1	0.934	1.051	0.148217
U3I7I1	2-hydroxyacyl-CoA lyase 1 OS=Anas platyrhynchos OX=8839 GN=HACL1	HACL1	63.536	9.0408	9.4	5	6	5	0.996	1.04	1.066	0.992	0.961	0.918	1.08	0.061141
U3I7I6	CWC25 spliceosome associated protein homolog OS=Anas platyrhynchos OX=8839 GN=CWC25	CWC25	48.238	0.77649	2.2	1	1	1
U3I7I7	PGAM family member 5, mitochondrial serine/threonine protein phosphatase OS=Anas platyrhynchos OX=8839 GN=PGAM5	PGAM5	25.059	4.0443	17.3	4	8	4	0.949	1.029	1.115	0.998	1.025	0.936	1.045	0.4702
U3I7I9	Protein lin-7 homolog OS=Anas platyrhynchos OX=8839 GN=LIN7C	LIN7C	22.014	2.1983	15.2	3	3	1	0.958	0.983	0.972	1.007	1.098	1.007	0.936	0.093461
U3I7J1	Uncharacterized protein OS=Anas platyrhynchos OX=8839	---	11.273	7.667	33.7	4	5	4	1.04	1.009	0.994	0.938	0.939	1.013	1.053	0.144198
U3I7J3	Discs large MAGUK scaffold protein 2 OS=Anas platyrhynchos OX=8839 GN=DLG2	DLG2	79.286	74.539	16.2	10	16	7	1.023	1.047	1.123	0.921	0.927	0.923	1.152	0.037516
U3I7J7	Uncharacterized protein OS=Anas platyrhynchos OX=8839 GN=DOK1	DOK1	24.673	1.116	11.9	3	3	2	0.854	0.977	0.901	1.127	1.034	1.152	0.825	0.0194646
U3I7J8	Tropomyosin 1 OS=Anas platyrhynchos OX=8839 GN=TPM1	TPM1	32.85	78.97	44	16	35	8	0.788	0.812	0.818	1.27	1.178	1.226	0.658	6.4859e-05
U3I7J9	Structural maintenance of chromosomes protein OS=Anas platyrhynchos OX=8839 GN=SMC3	SMC3	142.08	84.965	19.9	22	26	22	1.046	1.049	1.035	0.981	0.954	0.963	1.08	0.00109652
U3I7K1	Replication termination factor 2 OS=Anas platyrhynchos OX=8839 GN=RTF2	RTF2	32.057	2.4786	3.5	1	1	1	0.944	0.945	0.826	1.088	1.113	1.137	0.813	0.0109439
U3I7K2	Uncharacterized protein OS=Anas platyrhynchos OX=8839	---	30.906	1.3997	4.8	1	1	1	0.933	0.964	0.886	1.065	1.115	1.08	0.854	0.0048241
U3I7K3	VPS8, CORVET complex subunit OS=Anas platyrhynchos OX=8839 GN=VPS8	VPS8	154.86	3.0718	0.9	1	1	1	1.022	0.948	1.044	1.059	0.989	0.95	1.005	0.905
U3I7K4	Transport and golgi organization 2 homolog OS=Anas platyrhynchos OX=8839 GN=TANGO2	TANGO2	31.156	0.84288	3.6	1	1	1	0.945	1.013	0.908	1.084	1.046	1.035	0.906	0.045596
U3I7K7	RAB23, member RAS oncogene family OS=Anas platyrhynchos OX=8839 GN=RAB23	RAB23	20.261	12.657	26	4	6	4	0.934	0.969	0.947	1.012	1.089	1.081	0.896	0.0128775
U3I7K8	Uncharacterized protein OS=Anas platyrhynchos OX=8839 GN=PPP4R3B	PPP4R3B	89.413	1.5456	3.1	3	3	1	0.829	1.028	1.127	1.027	1.04	0.959	0.986	0.8314
U3I7L1	Uncharacterized protein OS=Anas platyrhynchos OX=8839 GN=POLR2J	POLR2J	11.568	1.4471	9.9	1	1	1	0.85	0.98	1.014	1.196	1.016	0.976	0.892	0.2415
U3I7L2	Ubiquitin-like protein OS=Anas platyrhynchos OX=8839 GN=UBL3	UBL3	12.208	0.94411	8.3	1	1	1
U3I7L3	Uncharacterized protein OS=Anas platyrhynchos OX=8839	---	232.03	26.457	7.8	15	16	14	0.976	0.936	1.005	1.086	1.032	1.035	0.925	0.042082
U3I7L8	Integrin subunit alpha 11 OS=Anas platyrhynchos OX=8839 GN=ITGA11	ITGA11	132.09	0.81565	1	1	1	1
U3I7L9	Uncharacterized protein OS=Anas platyrhynchos OX=8839	---	44.551	2.5095	3.5	1	1	1
U3I7M4	Arginine and glutamate rich 1 OS=Anas platyrhynchos OX=8839 GN=ARGLU1	ARGLU1	20.42	1.7598	21.4	5	5	5	1.065	1.071	1.073	0.935	0.911	0.916	1.162	5.6584e-05
U3I7M7	Density-regulated protein OS=Anas platyrhynchos OX=8839 GN=DENR	DENR	22.345	3.1633	8	1	2	1	0.966	1.036	1.027	0.998	1.069	0.914	1.016	0.74534
U3I7M8	SH3 and PX domains 2B OS=Anas platyrhynchos OX=8839 GN=SH3PXD2B	SH3PXD2B	97.37	54.321	18.7	15	21	15	0.946	0.969	1.01	1.044	1.013	0.993	0.959	0.155415
U3I7N2	Proline rich coiled-coil 2C OS=Anas platyrhynchos OX=8839 GN=PRRC2C	PRRC2C	274.78	44.307	8.4	18	20	18	1.022	1.013	1.002	0.996	1.036	1.022	0.994	0.69238
U3I7N9	Ankyrin repeat domain 11 OS=Anas platyrhynchos OX=8839 GN=ANKRD11	ANKRD11	289.65	0.83312	1.1	2	2	2	1.079	0.864	1.012	0.924	1.075	1.067	0.964	0.66234
U3I7P1	DNA primase large subunit OS=Anas platyrhynchos OX=8839 GN=PRIM2	PRIM2	58.977	0.71422	3.9	2	2	2	1.113	1.01	1.138	0.944	0.921	0.851	1.201	0.0192959
U3I7P3	DnaJ heat shock protein family (Hsp40) member C17 OS=Anas platyrhynchos OX=8839 GN=DNAJC17	DNAJC17	35.645	4.4275	15.4	4	4	4	1.023	1.021	0.995	1.109	0.987	0.951	0.997	0.9914
U3I7P8	Caspase recruitment domain family member 11 OS=Anas platyrhynchos OX=8839 GN=CARD11	CARD11	134.09	0.50766	0.8	1	1	1
U3I7Q0	Heterogeneous nuclear ribonucleoprotein R OS=Anas platyrhynchos OX=8839 GN=HNRNPR	HNRNPR	71.372	65.583	27.7	19	37	15	1.042	1.017	1.081	0.928	0.973	0.981	1.09	0.025858
U3I7R3	Serine/threonine-protein phosphatase OS=Anas platyrhynchos OX=8839 GN=PPP3CA	PPP3CA	49.329	3.5465	16.5	7	12	2	0.911	0.937	0.983	1.114	1.046	1.045	0.883	0.0155156
U3I7R6	Pleiotropic regulator 1 OS=Anas platyrhynchos OX=8839 GN=PLRG1	PLRG1	57.987	15.069	16.3	7	7	7	1.029	1.043	1.077	0.938	0.914	0.971	1.115	0.0077991
U3I7R9	PHD finger protein 20 like 1 OS=Anas platyrhynchos OX=8839 GN=PHF20L1	PHF20L1	119.03	1.9772	1.5	2	2	2	0.855	1.184	1.15	0.974	0.944	0.873	1.143	0.31894
U3I7S4	Zyxin OS=Anas platyrhynchos OX=8839 GN=ZYX	ZYX	62.508	35.393	21.2	10	23	8	0.998	1.047	1.073	0.998	0.943	0.949	1.079	0.052757
U3I7T1	Katanin p60 ATPase-containing subunit A1 OS=Anas platyrhynchos OX=8839 GN=KATNAL1	KATNAL1	49.636	3.4885	6.8	3	3	2	1.069	0.984	0.957	1.028	0.944	1.029	1.003	0.95402
U3I7T5	BMS1, ribosome biogenesis factor OS=Anas platyrhynchos OX=8839 GN=BMS1	BMS1	140.31	10.093	5.4	7	8	7	1.158	1.055	1.129	0.845	0.883	0.891	1.276	0.00165899
U3I7T6	D-glutamate cyclase OS=Anas platyrhynchos OX=8839 GN=DGLUCY	DGLUCY	67.765	5.1972	6.8	4	4	4
U3I7T9	Acyl-CoA synthetase family member 2 OS=Anas platyrhynchos OX=8839 GN=ACSF2	ACSF2	62.926	62.472	25.2	12	19	12	0.878	0.877	0.889	1.161	1.127	1.122	0.775	2.2697e-05
U3I7U1	Ferredoxin 1 OS=Anas platyrhynchos OX=8839 GN=FDX1	FDX1	13.796	0.66257	7.2	1	1	1	1.041	1.047	1.041	0.823	1.092	0.952	1.091	0.36842
U3I7U2	Uncharacterized protein OS=Anas platyrhynchos OX=8839	---	17.585	1.3029	5.8	1	1	1
U3I7U3	Coiled-coil domain containing 134 OS=Anas platyrhynchos OX=8839 GN=CCDC134	CCDC134	26.571	10.732	16.5	4	5	4	0.965	1.016	1.002	1.022	0.976	1.036	0.983	0.51634
U3I7V0	Ribosomal protein L24 OS=Anas platyrhynchos OX=8839 GN=RPL24	RPL24	17.791	13.91	35.7	7	16	7	1.055	1.029	1.045	0.942	0.958	0.942	1.101	0.00047507
U3I7V3	Uncharacterized protein OS=Anas platyrhynchos OX=8839 GN=LOX	LOX	23.734	45.922	13.1	3	4	3	0.849	0.872	0.933	1.142	1.113	1.151	0.779	0.00110444
U3I7V4	Galactosylceramidase OS=Anas platyrhynchos OX=8839 GN=GALC	GALC	71.41	10.525	1.6	1	1	1	0.945	0.945	0.84	1.105	1.084	1.13	0.823	0.0086998
U3I7V6	Adenosine monophosphate deaminase 2 OS=Anas platyrhynchos OX=8839 GN=AMPD2	AMPD2	53.983	8.7948	11.8	6	8	6	0.99	1.057	1.005	1.014	1.069	1.009	0.987	0.65466
U3I7W2	Zinc finger C3HC-type containing 1 OS=Anas platyrhynchos OX=8839 GN=ZC3HC1	ZC3HC1	46.815	10.792	9.4	4	5	4	1.051	0.986	1.03	1.02	0.978	0.979	1.03	0.27394
U3I7W9	La ribonucleoprotein domain family member 4B OS=Anas platyrhynchos OX=8839 GN=LARP4B	LARP4B	85.174	19.27	10.2	8	10	8	0.99	0.956	1.027	0.993	1.051	0.969	0.987	0.6985
U3I7X8	Fragile X mental retardation 1 OS=Anas platyrhynchos OX=8839 GN=FMR1	FMR1	68.024	7.2857	11.5	7	8	7	1.022	1.037	1.076	1.015	1.015	0.875	1.079	0.2048
U3I7Y0	Lectin, mannose binding 2 like OS=Anas platyrhynchos OX=8839 GN=LMAN2L	LMAN2L	32.139	6.2311	15.8	4	5	4	0.827	0.887	0.905	1.116	1.143	1.149	0.768	0.00078072
U3I7Y7	OCIA domain containing 1 OS=Anas platyrhynchos OX=8839 GN=OCIAD1	OCIAD1	25.691	12.913	30.9	6	6	6	1.068	1.039	0.987	0.944	1.009	0.94	1.069	0.108104
U3I7Y9	Lysophosphatidylcholine acyltransferase 2 OS=Anas platyrhynchos OX=8839 GN=LPCAT2	LPCAT2	49.697	9.6183	25.2	10	11	9	1.02	0.972	1.065	0.937	1.012	0.962	1.05	0.23318
U3I801	Uncharacterized protein OS=Anas platyrhynchos OX=8839	---	14.035	6.4597	17.4	3	7	3	1.096	1.099	1.073	0.896	0.904	0.906	1.208	2.1052e-05
U3I803	Myomesin 3 OS=Anas platyrhynchos OX=8839 GN=MYOM3	MYOM3	160.62	5.1093	4.5	7	7	7	0.739	0.762	0.815	1.258	1.275	1.259	0.611	0.0034828
U3I804	Uncharacterized protein OS=Anas platyrhynchos OX=8839	---	22.882	1.6319	14.8	3	4	1
U3I806	Uncharacterized protein OS=Anas platyrhynchos OX=8839 GN=HADHA	HADHA	82.41	182.45	27.4	18	49	18	0.939	0.955	0.926	1.054	1.045	1.082	0.887	0.00093816
U3I811	Nucleolar protein 6 OS=Anas platyrhynchos OX=8839 GN=NOL6	NOL6	120.53	3.5031	3.5	4	4	4	1.033	1.06	1.136	0.948	0.885	0.924	1.171	0.010537
U3I813	Serine/threonine kinase 17a OS=Anas platyrhynchos OX=8839 GN=STK17A	STK17A	40.388	1.8306	8.1	2	2	2	1.16	0.979	0.961	0.879	1.053	0.973	1.067	0.46562
U3I821	Cytochrome b reductase 1 OS=Anas platyrhynchos OX=8839 GN=CYBRD1	CYBRD1	31.76	1.7028	3.8	1	1	1	0.865	0.831	0.958	1.062	1.209	1.137	0.779	0.0114035
U3I824	Uncharacterized protein OS=Anas platyrhynchos OX=8839	---	39.107	1.2118	9.9	4	4	4	0.897	1.021	1.05	1.007	1.059	0.981	0.974	0.6271
U3I825	Myotubularin related protein 8 OS=Anas platyrhynchos OX=8839 GN=MTMR8	MTMR8	71.997	1.682	4.6	3	3	3	0.943	0.994	1.029	1.045	1.004	1.002	0.972	0.3757
U3I826	Tripeptidyl peptidase 2 OS=Anas platyrhynchos OX=8839 GN=TPP2	TPP2	130.66	31.242	14.8	18	31	18	1.007	0.999	0.99	1.014	1.023	0.99	0.99	0.4038
U3I832	V-type proton ATPase subunit H OS=Anas platyrhynchos OX=8839 GN=ATP6V1H	ATP6V1H	53.306	16.254	14.1	6	8	6	0.882	0.901	0.85	1.144	1.079	1.201	0.769	0.00176264
U3I833	Histone H3 OS=Anas platyrhynchos OX=8839	---	11.702	0.92483	30.2	4	11	1
U3I834	ABRA C-terminal like OS=Anas platyrhynchos OX=8839 GN=ABRACL	ABRACL	9.2656	3.3837	21.7	2	3	2	0.874	1.003	0.972	1.099	1.054	1.03	0.895	0.070342
U3I837	LAS1 like, ribosome biogenesis factor OS=Anas platyrhynchos OX=8839 GN=LAS1L	LAS1L	72.582	3.6536	4.6	3	3	3	1.045	1.015	1.016	0.971	1.033	0.933	1.047	0.20526
U3I839	RBR-type E3 ubiquitin transferase OS=Anas platyrhynchos OX=8839 GN=RNF14	RNF14	53.563	3.8666	7	3	3	3	1.058	0.923	1.001	1.046	1.033	0.93	0.991	0.87386
U3I840	Phosphatidylinositol glycan anchor biosynthesis class T OS=Anas platyrhynchos OX=8839 GN=PIGT	PIGT	60.084	42.656	10.5	6	9	6	0.923	0.924	0.977	1.112	1.05	1.038	0.882	0.0117008
U3I842	O-linked N-acetylglucosamine (GlcNAc) transferase OS=Anas platyrhynchos OX=8839 GN=OGT	OGT	116.93	29.213	12.3	13	17	13	1.09	1.021	1.01	0.997	0.954	0.998	1.058	0.115185
U3I845	Cereblon OS=Anas platyrhynchos OX=8839 GN=CRBN	CRBN	51.514	6.0598	4.9	2	2	2
U3I853	Serine hydroxymethyltransferase OS=Anas platyrhynchos OX=8839 GN=SHMT2	SHMT2	45.146	61.309	28.2	11	19	11	0.956	0.968	0.954	1.022	1.049	1.062	0.919	0.002245
U3I858	Serum response factor binding protein 1 OS=Anas platyrhynchos OX=8839 GN=SRFBP1	SRFBP1	38.154	0.76395	4.7	2	2	2
U3I861	Phosphatidylinositol-5-phosphate 4-kinase type 2 beta OS=Anas platyrhynchos OX=8839 GN=PIP4K2B	PIP4K2B	41.649	41.438	18.4	5	5	4	0.957	0.961	0.951	0.996	1.047	1.091	0.915	0.08058
U3I869	Cullin associated and neddylation dissociated 2 (putative) OS=Anas platyrhynchos OX=8839 GN=CAND2	CAND2	134.55	8.2604	9.1	12	16	7	1.024	0.986	0.959	0.939	0.954	1.069	1.002	0.9387
U3I871	Uncharacterized protein OS=Anas platyrhynchos OX=8839	---	44.241	1.6458	2.7	1	2	1	0.996	1.064	1.025	1.039	0.949	0.927	1.058	0.22072
U3I872	ATP binding cassette subfamily C member 5 OS=Anas platyrhynchos OX=8839 GN=ABCC5	ABCC5	161.04	2.9592	2.3	3	3	3	0.871	0.954	0.986	1.105	1.211	0.916	0.87	0.21056
U3I875	Mothers against decapentaplegic homolog OS=Anas platyrhynchos OX=8839 GN=SMAD4	SMAD4	52.357	2.8805	5.6	3	3	3	0.954	0.98	1.012	1.049	1.025	1	0.958	0.124061
U3I876	Uncharacterized protein OS=Anas platyrhynchos OX=8839	---	20.141	1.0071	15.2	3	3	3	0.935	1.031	0.99	1.012	1.052	0.996	0.966	0.343
U3I878	Listerin E3 ubiquitin protein ligase 1 OS=Anas platyrhynchos OX=8839 GN=LTN1	LTN1	199.06	6.036	2.8	5	5	5	0.93	1.076	0.951	0.981	1.061	1.016	0.967	0.52622
U3I881	Syntaxin 18 OS=Anas platyrhynchos OX=8839 GN=STX18	STX18	32.924	3.9028	12.8	4	5	4	0.954	1.025	0.945	0.994	1.113	0.956	0.955	0.4382
U3I882	Oxidative stress responsive 1 OS=Anas platyrhynchos OX=8839 GN=OXSR1	OXSR1	55.472	27.728	17.3	8	14	7	1.054	1.003	1.006	0.992	1.01	0.958	1.035	0.20052
U3I884	RAN binding protein 1 OS=Anas platyrhynchos OX=8839 GN=RANBP1	RANBP1	24.499	18.684	13.7	3	5	3	1.07	1.049	1.059	0.957	0.915	0.924	1.137	0.00097563
U3I886	Scavenger receptor class A member 3 OS=Anas platyrhynchos OX=8839 GN=SCARA3	SCARA3	54.543	1.0791	1.7	1	1	1
U3I888	Lissencephaly-1 homolog OS=Anas platyrhynchos OX=8839 GN=PAFAH1B1	PAFAH1B1	46.664	63.499	36.1	13	22	13	1.057	0.986	1.026	0.965	0.935	1.036	1.045	0.28572
U3I889	KIAA1468 OS=Anas platyrhynchos OX=8839 GN=KIAA1468	KIAA1468	117.75	30.957	13.2	11	12	11	1.002	1.033	1.047	0.999	0.954	0.962	1.057	0.044196
U3I892	Thrombospondin 1 OS=Anas platyrhynchos OX=8839 GN=THBS1	THBS1	127.26	259.35	32.8	35	50	26	0.982	0.949	0.953	1.056	1.018	1.048	0.924	0.0069209
U3I899	Uncharacterized protein OS=Anas platyrhynchos OX=8839 GN=DIS3	DIS3	39.015	2.9424	10.7	4	4	4	1.087	1.034	1.039	0.985	0.952	0.964	1.089	0.0104414
U3I8A4	High mobility group box 1 OS=Anas platyrhynchos OX=8839 GN=HMGB1	HMGB1	20.388	5.858	12.2	3	6	3	0.953	0.756	0.765	1.127	1.102	1.369	0.688	0.021217
U3I8A8	Uncharacterized protein OS=Anas platyrhynchos OX=8839 GN=NFS1	NFS1	51.89	59.346	19.6	9	14	9	0.968	0.997	0.985	1.046	0.996	0.996	0.971	0.188443
U3I8A9	MLLT1, super elongation complex subunit OS=Anas platyrhynchos OX=8839 GN=MLLT1	MLLT1	62.094	1.1316	1.6	1	1	1
U3I8B5	Echinoderm microtubule associated protein like 1 OS=Anas platyrhynchos OX=8839 GN=EML1	EML1	89.466	18.827	10.8	8	8	7	0.966	0.964	1.023	0.985	1.017	1.023	0.976	0.3449
U3I8B8	OPA1, mitochondrial dynamin like GTPase OS=Anas platyrhynchos OX=8839 GN=OPA1	OPA1	113.48	54.083	22.8	22	27	22	0.944	0.987	0.962	1.046	1.059	1.038	0.92	0.0042357
U3I8B9	Diaphanous related formin 2 OS=Anas platyrhynchos OX=8839 GN=DIAPH2	DIAPH2	101.69	48.907	14	13	16	13	1.058	1.01	1.029	0.974	0.944	0.98	1.069	0.020263
U3I8C0	Mitochondrial ribosomal protein L40 OS=Anas platyrhynchos OX=8839 GN=MRPL40	MRPL40	22.92	28.025	24.6	4	6	4	0.972	1.002	0.992	1.062	1.06	0.98	0.956	0.188759
U3I8D4	Regulator of microtubule dynamics 3 OS=Anas platyrhynchos OX=8839 GN=RMDN3	RMDN3	52.132	2.5107	5.6	3	5	3	1.1	1.049	1.016	0.948	0.957	0.985	1.095	0.024698
U3I8D8	Triosephosphate isomerase OS=Anas platyrhynchos OX=8839 GN=TPI1	TPI1	22.635	73.732	58.8	11	29	11	0.992	0.968	0.948	1.016	1.037	1.04	0.94	0.0147171
U3I8D9	Semaphorin 3C OS=Anas platyrhynchos OX=8839 GN=SEMA3C	SEMA3C	75.545	7.231	6.5	4	4	3	1.183	1.231	1.221	0.748	0.756	0.782	1.59	1.68479e-05
U3I8E0	Mitogen-activated protein kinase kinase kinase kinase OS=Anas platyrhynchos OX=8839 GN=MAP4K5	MAP4K5	95.319	2.2021	1.9	2	2	2	1.122	0.996	1.048	0.924	0.974	0.928	1.12	0.042677
U3I8E4	Small nuclear ribonucleoprotein polypeptide F OS=Anas platyrhynchos OX=8839 GN=SNRPF	SNRPF	9.8311	0.99883	9.3	1	2	1	0.869	1.09	1.055	1.038	0.988	0.965	1.008	0.96716
U3I8E5	Forkhead box O1 OS=Anas platyrhynchos OX=8839 GN=FOXO1	FOXO1	51.471	0.70797	2.1	1	1	1
U3I8E6	Splicing factor 3b subunit 1 OS=Anas platyrhynchos OX=8839 GN=SF3B1	SF3B1	145.8	115.19	22.6	25	37	25	1.032	1.028	1.017	0.97	0.974	0.966	1.057	0.00036142
U3I8F1	Glucosamine-6-phosphate isomerase OS=Anas platyrhynchos OX=8839 GN=GNPDA1	GNPDA1	32.575	19.26	20.1	6	9	5	0.929	0.99	0.968	0.998	1.04	0.975	0.958	0.182459
U3I8F9	Pantothenate kinase 1 OS=Anas platyrhynchos OX=8839 GN=PANK1	PANK1	41.446	0.72185	3.8	2	2	2	0.979	0.985	1.002	0.994	1.038	1.018	0.972	0.124078
U3I8G2	Calcineurin like phosphoesterase domain containing 1 OS=Anas platyrhynchos OX=8839 GN=CPPED1	CPPED1	33.221	1.6483	3.8	1	1	1	0.955	1.01	1.022	0.991	0.954	1.077	0.988	0.8075
U3I8G3	Uncharacterized protein OS=Anas platyrhynchos OX=8839 GN=RAP2C	RAP2C	20.723	21.893	20.8	4	4	2
U3I8G7	Mitochondrial ribosomal protein S31 OS=Anas platyrhynchos OX=8839 GN=MRPS31	MRPS31	42.128	52.163	25.3	8	15	8	1.008	0.985	1.024	1.025	1.017	0.959	1.005	0.82494
U3I8H1	Sorting nexin 1 OS=Anas platyrhynchos OX=8839 GN=SNX1	SNX1	53.927	116.01	24.3	9	18	7	0.962	0.959	0.949	1.046	1.035	1.06	0.914	0.00035958
U3I8H5	Fucokinase OS=Anas platyrhynchos OX=8839 GN=FUK	FUK	87.782	1.0198	3.7	3	3	3	1.071	0.951	0.976	1.026	0.961	1.029	0.994	0.88032
U3I8H9	Family with sequence similarity 76 member A OS=Anas platyrhynchos OX=8839 GN=FAM76A	FAM76A	32.137	2.6478	10.6	3	3	3	1.196	1.044	0.99	0.818	0.862	1.068	1.175	0.170879
U3I8I0	Uncharacterized protein OS=Anas platyrhynchos OX=8839 GN=ALG1	ALG1	35.847	0.84944	2.5	1	1	1
U3I8J3	Sorting nexin 29 OS=Anas platyrhynchos OX=8839 GN=SNX29	SNX29	88.841	1.448	1.8	1	1	1
U3I8J4	SRSF protein kinase 2 OS=Anas platyrhynchos OX=8839 GN=SRPK2	SRPK2	76.834	2.2984	6.9	5	6	2	0.96	1.078	1.053	0.954	1.059	0.916	1.055	0.38454
U3I8J6	Vesicle amine transport 1 OS=Anas platyrhynchos OX=8839 GN=VAT1	VAT1	29.701	12.113	27	7	11	7	0.955	0.928	0.947	1.062	0.978	1.077	0.908	0.03752
U3I8J8	Endoplasmic reticulum metallopeptidase 1 OS=Anas platyrhynchos OX=8839 GN=ERMP1	ERMP1	88.528	4.9973	5.6	4	5	4	0.87	0.975	0.964	1.014	1.071	1.141	0.871	0.049584
U3I8K1	Calreticulin OS=Anas platyrhynchos OX=8839 GN=CALR	CALR	16.349	2.7355	27.3	6	11	6	1.049	1.05	1.025	0.976	0.938	0.99	1.076	0.0151428
U3I8K5	Uncharacterized protein OS=Anas platyrhynchos OX=8839	---	11.482	0.86976	11.7	1	1	1	1.283	1.423	1.434	0.579	0.625	0.507	2.42	0.00023777
U3I8K6	Arginine demethylase and lysine hydroxylase OS=Anas platyrhynchos OX=8839 GN=JMJD6	JMJD6	43.063	4.42	2.9	1	1	1	0.966	1.055	1.102	0.965	0.935	0.968	1.089	0.106035
U3I8L1	Exportin 1 OS=Anas platyrhynchos OX=8839 GN=XPO1	XPO1	123.16	28.401	15	16	26	16	0.954	0.964	0.965	1.03	1.066	1.05	0.916	0.00118344
U3I8L2	Family with sequence similarity 172 member A OS=Anas platyrhynchos OX=8839 GN=FAM172A	FAM172A	18.948	2.2531	6.1	1	1	1	1.019	1.015	0.922	1.018	1.008	1.036	0.965	0.3426
U3I8L3	Ribosomal protein L27a OS=Anas platyrhynchos OX=8839 GN=RPL27A	RPL27A	14.332	13.281	31.5	4	8	4	0.934	0.919	0.9	1.042	1.007	1.1	0.874	0.0086245
U3I8L4	ADP ribosylation factor like GTPase 6 OS=Anas platyrhynchos OX=8839 GN=ARL6	ARL6	21.077	0.96957	7	1	1	1
U3I8L6	Uncharacterized protein OS=Anas platyrhynchos OX=8839	---	36.811	16.318	19.7	5	7	4	0.931	0.827	0.819	1.155	1.091	1.271	0.733	0.0068827
U3I8L8	PDZ and LIM domain 5 OS=Anas platyrhynchos OX=8839 GN=PDLIM5	PDLIM5	53.652	44.489	21	10	17	10	1.012	1.036	1.002	0.992	0.965	0.946	1.051	0.043277
U3I8M2	Interferon induced protein 35 OS=Anas platyrhynchos OX=8839 GN=IFI35	IFI35	33.361	11.164	24	6	8	6	1.451	1.389	1.432	0.495	0.61	0.468	2.716	0.0002449
U3I8N0	Uncharacterized protein OS=Anas platyrhynchos OX=8839 GN=RPL27	RPL27	12.535	4.4888	24.1	4	10	4	1.048	1.019	1.03	1.015	0.967	0.896	1.076	0.115503
U3I8N2	Uncharacterized protein OS=Anas platyrhynchos OX=8839 GN=MRPS26	MRPS26	12.069	3.4623	22.5	2	2	2	1.001	1.078	0.98	1.017	1.031	0.9	1.038	0.50562
U3I8P4	Nucleolar protein 4 like OS=Anas platyrhynchos OX=8839 GN=NOL4L	NOL4L	59.934	3.7919	5.1	2	2	2	1.136	1.104	1.133	0.877	0.79	0.917	1.305	0.0040036
U3I8P6	1-acyl-sn-glycerol-3-phosphate acyltransferase OS=Anas platyrhynchos OX=8839 GN=AGPAT2	AGPAT2	31.166	1.694	10.3	3	3	3	0.845	0.993	1.012	1.08	1.107	0.994	0.896	0.16402
U3I8R1	tRNA methyltransferase 2 homolog A OS=Anas platyrhynchos OX=8839 GN=TRMT2A	TRMT2A	60.673	6.9596	5.2	2	2	2	1.036	1.015	1.089	0.912	0.926	1.011	1.102	0.06304
U3I8R4	Phytanoyl-CoA 2-hydroxylase OS=Anas platyrhynchos OX=8839 GN=PHYH	PHYH	36	34.006	14.5	4	5	4	1.032	0.995	0.958	0.967	1.021	1.041	0.985	0.65996
U3I8R6	SPG7, paraplegin matrix AAA peptidase subunit OS=Anas platyrhynchos OX=8839 GN=SPG7	SPG7	76.781	14.683	11.3	9	10	9	0.886	0.938	0.934	1.09	1.114	1.064	0.844	0.00168388
U3I8R9	NADH dehydrogenase [ubiquinone] 1 alpha subcomplex subunit 10, mitochondrial OS=Anas platyrhynchos OX=8839 GN=NDUFA10	NDUFA10	41.081	38.026	17.7	6	11	6	1.087	0.973	1.045	0.907	0.976	1.055	1.057	0.3601
U3I8S0	Uncharacterized protein OS=Anas platyrhynchos OX=8839	---	40.37	5.5119	16.2	6	9	6	0.994	1.043	1.004	1.072	0.944	0.944	1.027	0.55832
U3I8S1	Acyl-CoA synthetase bubblegum family member 2 OS=Anas platyrhynchos OX=8839 GN=ACSBG2	ACSBG2	80.707	28.681	20.7	14	16	14	0.914	0.898	0.954	1.092	1.054	1.114	0.848	0.0024425
U3I8T0	Mitochondrial ribosomal protein L32 OS=Anas platyrhynchos OX=8839 GN=MRPL32	MRPL32	16.918	22.173	13.2	2	3	2	0.938	0.92	0.959	1.043	1.08	1.065	0.884	0.0013998
U3I8T2	Ubiquitin like modifier activating enzyme 5 OS=Anas platyrhynchos OX=8839 GN=UBA5	UBA5	38.774	2.8871	7.1	3	4	3	0.927	1.001	1.071	1.031	0.981	0.999	0.996	0.9066
U3I8T6	Actin, alpha 1, skeletal muscle OS=Anas platyrhynchos OX=8839 GN=ACTA1	ACTA1	40.295	7.3536	48.3	15	242	1
U3I8T9	Negative elongation factor complex member A OS=Anas platyrhynchos OX=8839 GN=NELFA	NELFA	58.909	5.0124	9.3	5	5	5	0.927	0.885	0.887	1.134	1.096	1.126	0.804	0.00028287
U3I8U0	Uncharacterized protein OS=Anas platyrhynchos OX=8839	---	62.119	76.417	22.3	11	25	11	1.052	1.021	1.026	0.97	0.932	0.968	1.08	0.0085425
U3I8U6	DNA-directed RNA polymerase subunit beta OS=Anas platyrhynchos OX=8839 GN=POLR1B	POLR1B	121.97	3.5622	1.8	2	2	2	0.939	1.053	1.029	0.97	1.036	0.981	1.011	0.80768
U3I8V0	Collagen like tail subunit of asymmetric acetylcholinesterase OS=Anas platyrhynchos OX=8839 GN=COLQ	COLQ	47.592	0.98649	1.8	1	1	1	0.865	0.958	0.948	1.096	1.139	1.038	0.847	0.0167209
U3I8V4	LanC like 1 OS=Anas platyrhynchos OX=8839 GN=LANCL1	LANCL1	47.148	4.4789	9.3	4	6	4	1.098	1.082	1.132	0.837	0.864	0.928	1.26	0.0022401
U3I8V5	CLPTM1 like OS=Anas platyrhynchos OX=8839 GN=CLPTM1L	CLPTM1L	56.998	39.469	11.3	5	7	5	1.065	0.953	0.961	0.985	0.975	1.088	0.977	0.67002
U3I8V6	Mitochondrial ribosomal protein L54 OS=Anas platyrhynchos OX=8839 GN=MRPL54	MRPL54	15.326	5.5273	10.4	2	2	2	0.962	0.932	0.924	1.085	1.055	1.08	0.875	0.00088306
U3I8V8	Uncharacterized protein OS=Anas platyrhynchos OX=8839 GN=CNNM4	CNNM4	64.883	9.2491	7.8	4	5	3	0.926	0.955	0.931	1.085	1.08	1.039	0.878	0.00145666
U3I8W0	A-kinase anchoring protein 10 OS=Anas platyrhynchos OX=8839 GN=AKAP10	AKAP10	67.536	0.50766	1.5	1	1	1
U3I8W1	Nedd4 family interacting protein 1 OS=Anas platyrhynchos OX=8839 GN=NDFIP1	NDFIP1	24.347	4.3852	9.9	2	3	2	1.061	1.062	0.923	0.854	1.066	1.04	1.029	0.72894
U3I8W4	Proteasome subunit alpha type OS=Anas platyrhynchos OX=8839 GN=PSMA2	PSMA2	25.602	21.007	20.3	4	13	4	1.037	1.019	1.036	0.937	0.984	0.982	1.065	0.020282
U3I8W8	Transforming growth factor beta induced OS=Anas platyrhynchos OX=8839 GN=TGFBI	TGFBI	75.061	7.5018	9.2	5	5	5	1.347	1.355	1.419	0.552	0.58	0.583	2.403	1.6663e-06
U3I8W9	Thioredoxin domain containing 12 OS=Anas platyrhynchos OX=8839 GN=TXNDC12	TXNDC12	20.642	50.064	21	4	18	4	1.058	1.043	1.052	0.951	0.932	0.933	1.12	0.000124499
U3I8X6	Ribosomal protein L32 OS=Anas platyrhynchos OX=8839 GN=RPL32	RPL32	15.916	13.714	38.5	6	24	6	1.128	1.047	1.071	0.9	0.911	0.926	1.186	0.00194306
U3I8X7	Malic enzyme OS=Anas platyrhynchos OX=8839 GN=ME2	ME2	65.199	17.725	20.6	11	14	11	1.069	0.956	0.957	1.023	0.976	1.021	0.987	0.7479
U3I8X8	MICOS complex subunit OS=Anas platyrhynchos OX=8839	---	15.809	41.431	36.9	4	8	4	1.02	1.011	0.987	1.027	0.995	0.98	1.005	0.7654
U3I8X9	Isoleucyl-tRNA synthetase 2, mitochondrial OS=Anas platyrhynchos OX=8839 GN=IARS2	IARS2	102.65	57.381	23	18	23	18	0.955	0.934	0.996	1.045	0.991	1.031	0.941	0.067922
U3I8Y0	Chromosome 15 open reading frame 48 OS=Anas platyrhynchos OX=8839 GN=C15orf48	C15orf48	8.1594	1.7942	24.7	2	2	2	1.278	1.206	1.178	0.739	0.771	0.748	1.622	5.9946e-05
U3I8Y1	Serine/threonine kinase 26 OS=Anas platyrhynchos OX=8839 GN=STK26	STK26	47.079	13.904	14.2	6	9	6	0.995	1.046	1.026	1.021	0.977	0.987	1.027	0.24194
U3I8Y3	Uncharacterized protein OS=Anas platyrhynchos OX=8839 GN=VAMP4	VAMP4	13.977	2.9921	17.5	2	3	2	0.967	0.971	0.95	1.016	1.03	1.092	0.92	0.023324
U3I8Z0	Uncharacterized protein OS=Anas platyrhynchos OX=8839	---	110.83	23.286	12.3	11	13	11	1.046	1.019	1.047	0.96	0.976	0.936	1.084	0.0059585
U3I8Z7	Eukaryotic translation initiation factor 2 alpha kinase 1 OS=Anas platyrhynchos OX=8839 GN=EIF2AK1	EIF2AK1	69.501	1.4102	1.3	1	1	1	0.881	1.083	1.064	0.997	1.045	0.935	1.017	0.86066
U3I904	Uncharacterized protein OS=Anas platyrhynchos OX=8839	---	17.631	21.297	30	6	19	6	0.947	0.93	0.91	1.071	1.08	1.121	0.852	0.00090279
U3I905	Autophagy-related protein 9 OS=Anas platyrhynchos OX=8839 GN=LOC110354734	LOC110354734	34.496	2.8533	3.4	1	1	1
U3I909	Solute carrier family 12 member 4 OS=Anas platyrhynchos OX=8839 GN=SLC12A4	SLC12A4	121.14	18.515	5.7	7	7	7	0.983	0.955	0.959	1.035	1.036	1.05	0.928	0.00182287
U3I911	Uncharacterized protein OS=Anas platyrhynchos OX=8839 GN=LOC101803402	LOC101803402	69.811	0.57907	6.6	3	4	1
U3I926	Amyloid beta precursor protein binding family A member 3 OS=Anas platyrhynchos OX=8839 GN=APBA3	APBA3	52.396	4.7377	4.4	2	2	2	0.893	0.826	1.048	0.991	1.142	1.143	0.845	0.112416
U3I928	Guanylate kinase 1 OS=Anas platyrhynchos OX=8839 GN=GUK1	GUK1	18.576	2.3544	6.1	1	1	1	0.995	1.103	0.988	0.98	0.948	0.983	1.06	0.20098
U3I929	RIO kinase 1 OS=Anas platyrhynchos OX=8839 GN=RIOK1	RIOK1	54.628	1.8186	1.9	1	1	1	0.913	0.816	0.822	1.09	1.061	1.367	0.725	0.023055
U3I935	Moesin OS=Anas platyrhynchos OX=8839 GN=MSN	MSN	67.933	129.44	32.5	25	65	16	1.049	1.095	1.109	0.932	0.898	0.915	1.185	0.00105529
U3I937	Amine oxidase OS=Anas platyrhynchos OX=8839	---	165.59	85.892	6.3	5	7	5	1.036	1.118	1.039	0.869	0.983	1.013	1.114	0.107278
U3I939	Fructose-bisphosphate aldolase OS=Anas platyrhynchos OX=8839	---	36.109	88.73	36.7	13	32	11	0.995	0.997	0.986	0.991	0.977	0.997	1.004	0.5589
U3I940	tRNA nucleotidyl transferase 1 OS=Anas platyrhynchos OX=8839 GN=TRNT1	TRNT1	46.103	6.8552	14.1	5	5	5	1.091	0.988	1.056	0.915	0.878	0.977	1.132	0.043897
U3I941	Clustered mitochondria protein homolog OS=Anas platyrhynchos OX=8839 GN=CLUH	CLUH	146.94	43.657	13.7	17	19	17	1.042	0.958	0.985	1.021	0.979	0.961	1.008	0.8114
U3I943	D-aminoacyl-tRNA deacylase OS=Anas platyrhynchos OX=8839	---	22.895	0.81257	3.4	1	1	1	1.013	1.016	0.915	0.968	1.116	0.995	0.956	0.47164
U3I946	Arp2/3 complex 34 kDa subunit OS=Anas platyrhynchos OX=8839 GN=ARPC2	ARPC2	34.154	33.435	23.7	8	15	8	0.999	1.006	0.995	1.039	1.011	0.955	0.998	0.97002
U3I952	TBC1 domain family member 22A OS=Anas platyrhynchos OX=8839 GN=TBC1D22A	TBC1D22A	57.622	4.2784	6	3	3	3	0.805	0.978	1.062	1.156	1.072	0.959	0.893	0.29964
U3I959	FRY like transcription coactivator OS=Anas platyrhynchos OX=8839 GN=FRYL	FRYL	339.41	7.1134	1.3	4	4	4	0.906	0.962	1.085	1.016	1.042	1.006	0.964	0.50402
U3I963	Chromosome 5 open reading frame 22 OS=Anas platyrhynchos OX=8839 GN=C5orf22	C5orf22	47.289	1.4463	2.4	1	1	1	1.028	0.982	0.994	0.946	1.017	1.044	0.999	0.99254
U3I966	Stomatin like 2 OS=Anas platyrhynchos OX=8839 GN=STOML2	STOML2	16.845	17.095	26.7	3	8	3	0.939	0.993	0.97	1.082	1.046	1.06	0.91	0.0076801
U3I967	Uncharacterized protein OS=Anas platyrhynchos OX=8839	---	55.843	8.1668	7.7	4	4	4	1.122	1.135	1.103	0.854	0.877	0.884	1.285	4.3606e-05
U3I975	Uncharacterized protein OS=Anas platyrhynchos OX=8839	---	113.94	1.1024	1.1	1	1	1	1.104	1.197	1.209	0.873	0.678	0.872	1.449	0.0132782
U3I978	Prolyl 3-hydroxylase 1 OS=Anas platyrhynchos OX=8839 GN=P3H1	P3H1	65.612	62.201	25.6	11	21	11	1.001	0.997	1.066	1.01	0.978	0.971	1.035	0.23642
U3I983	Mannosyltransferase OS=Anas platyrhynchos OX=8839 GN=ALG9	ALG9	64.985	19.841	9.9	5	5	5	0.946	0.977	0.948	1.08	1.014	1.021	0.922	0.022584
U3I984	Uncharacterized protein OS=Anas platyrhynchos OX=8839 GN=GSPT1	GSPT1	57.908	40.461	21	12	24	12	1.033	1.028	1.041	0.967	0.968	0.976	1.066	0.000175738
U3I986	Amyloid beta precursor like protein 2 OS=Anas platyrhynchos OX=8839 GN=APLP2	APLP2	84.756	2.921	5.5	4	5	4	0.997	1.115	0.979	1.052	0.928	0.927	1.063	0.35218
U3I987	Ubiquitin protein ligase E3 component n-recognin 5 OS=Anas platyrhynchos OX=8839 GN=UBR5	UBR5	306.28	19.071	6.3	16	18	16	1.01	1.026	1.032	0.966	0.991	0.956	1.053	0.0141156
U3I988	Tyrosine-protein kinase OS=Anas platyrhynchos OX=8839 GN=SRC	SRC	58.803	1.6022	8.1	5	7	2
U3I992	Talin 2 OS=Anas platyrhynchos OX=8839 GN=TLN2	TLN2	271.94	142.48	21.6	50	69	43	1.001	1.007	1.013	1.012	1.012	0.972	1.008	0.57422
U3I996	Solute carrier family 25 member 36 OS=Anas platyrhynchos OX=8839 GN=SLC25A36	SLC25A36	35.14	2.227	4.1	1	1	1	1.006	0.928	1.025	1.065	1.068	0.93	0.966	0.5757
U3I997	Growth factor receptor bound protein 10 OS=Anas platyrhynchos OX=8839 GN=GRB10	GRB10	71.298	1.3293	1.4	1	1	1	1.102	1.089	1.085	0.883	0.924	0.89	1.215	0.000195599
U3I998	NADH:ubiquinone oxidoreductase core subunit S1 OS=Anas platyrhynchos OX=8839 GN=NDUFS1	NDUFS1	79.473	64.098	23.8	16	34	16	1.063	1.054	1.027	0.98	0.913	0.954	1.104	0.0125408
U3I9A1	Acyl-CoA dehydrogenase family member 11 OS=Anas platyrhynchos OX=8839 GN=ACAD11	ACAD11	85.341	2.762	2.6	2	2	2	0.832	0.913	1.027	1.165	1.104	1.003	0.847	0.089162
U3I9B6	Uncharacterized protein OS=Anas platyrhynchos OX=8839	---	69.735	51.62	16.2	8	12	8	1.145	1.001	0.998	0.924	0.967	1	1.088	0.180183
U3I9B7	Sirtuin 1 OS=Anas platyrhynchos OX=8839 GN=SIRT1	SIRT1	67.553	1.2432	3	2	2	2	1.055	1.023	1.08	0.908	0.954	0.969	1.116	0.0120788
U3I9B9	RAB7A, member RAS oncogene family OS=Anas platyrhynchos OX=8839 GN=RAB7A	RAB7A	20.149	68.669	49.2	8	23	8	0.989	0.999	1.014	1.03	1.01	0.992	0.99	0.49134
U3I9C4	Uncharacterized protein OS=Anas platyrhynchos OX=8839	---	58.446	4.4201	4.4	2	2	1
U3I9D0	Angio associated migratory cell protein OS=Anas platyrhynchos OX=8839 GN=AAMP	AAMP	32.012	6.2901	6	2	3	2	1.052	1.031	1.056	0.961	0.935	0.946	1.105	0.00079851
U3I9D6	DDRGK domain containing 1 OS=Anas platyrhynchos OX=8839 GN=DDRGK1	DDRGK1	36.396	2.341	4.4	1	1	1	1.157	1.01	1.012	1.001	0.897	0.914	1.131	0.096557
U3I9D8	RNA binding motif protein 34 OS=Anas platyrhynchos OX=8839 GN=RBM34	RBM34	34.777	4.9345	13.5	4	4	4	1.111	1.044	1.022	0.929	0.942	0.941	1.13	0.0088224
U3I9E4	Neural precursor cell expressed, developmentally down-regulated 4, E3 ubiquitin protein ligase OS=Anas platyrhynchos OX=8839 GN=NEDD4	NEDD4	110.37	1.2804	2	2	2	1	0.971	1.033	0.95	0.996	1.017	1.049	0.965	0.28236
U3I9E7	Microtubule associated monooxygenase, calponin and LIM domain containing 1 OS=Anas platyrhynchos OX=8839 GN=MICAL1	MICAL1	113.81	1.505	2.2	2	3	2	0.988	0.923	0.969	1.035	1.041	1.072	0.915	0.0177612
U3I9E8	Intraflagellar transport 172 OS=Anas platyrhynchos OX=8839 GN=IFT172	IFT172	196.91	0.50811	0.8	1	1	1
U3I9F4	Galactokinase 2 OS=Anas platyrhynchos OX=8839 GN=GALK2	GALK2	50.811	22.619	6.5	3	4	3	0.932	0.925	0.877	1.103	1.081	1.131	0.825	0.00114012
U3I9F6	Uncharacterized protein OS=Anas platyrhynchos OX=8839	---	89.912	0.64688	1.8	2	2	1
U3I9F7	Protein phosphatase 4 regulatory subunit 3A OS=Anas platyrhynchos OX=8839 GN=PPP4R3A	PPP4R3A	95.879	10.082	6.9	6	6	4	0.98	1.002	0.944	1.025	1.007	1.062	0.946	0.075237
U3I9G5	Peptidylprolyl isomerase OS=Anas platyrhynchos OX=8839 GN=FKBP14	FKBP14	19.233	1.5916	10.7	2	3	2	1.063	1.097	0.994	0.924	0.981	0.936	1.11	0.03868
U3I9G9	Component of oligomeric golgi complex 4 OS=Anas platyrhynchos OX=8839 GN=COG4	COG4	83.846	7.3049	5.3	3	3	3	1.012	1.065	1.017	0.872	1.032	1.001	1.065	0.29488
U3I9H6	Anion exchange protein OS=Anas platyrhynchos OX=8839 GN=SLC4A7	SLC4A7	136.17	3.3443	2.3	3	4	3	0.946	1	1.034	1.11	0.994	0.931	0.982	0.79076
U3I9I6	Epidermal growth factor receptor pathway substrate 15 OS=Anas platyrhynchos OX=8839 GN=EPS15	EPS15	98.674	63.496	21.6	17	20	17	1.035	1.019	1.043	0.952	0.96	0.941	1.086	0.0007966
U3I9J3	Transcription factor BTF3 OS=Anas platyrhynchos OX=8839 GN=BTF3L4	BTF3L4	18.356	32.045	21.6	3	6	2	1.083	1.027	1.031	0.94	0.96	0.96	1.098	0.0071791
U3I9J4	Cytochrome P450 family 27 subfamily A member 1 OS=Anas platyrhynchos OX=8839 GN=CYP27A1	CYP27A1	44.175	2.1425	7.8	3	3	3	1.078	0.984	0.994	0.991	1.066	1.04	0.987	0.72234
U3I9J5	Uncharacterized protein OS=Anas platyrhynchos OX=8839 GN=LOC101798568	LOC101798568	45.352	30.312	17.9	8	12	8	1.01	1.035	0.969	0.988	1.008	0.972	1.015	0.5282
U3I9K3	Eukaryotic translation initiation factor 3 subunit F OS=Anas platyrhynchos OX=8839 GN=EIF3F	EIF3F	25.015	69.496	37.1	7	11	7	1.035	0.958	0.969	0.992	1.054	1.027	0.964	0.28166
U3I9K5	Leucine rich repeat containing 59 OS=Anas platyrhynchos OX=8839 GN=LRRC59	LRRC59	35.024	21.571	19.9	6	8	6	1.012	1.019	1.046	0.954	0.971	0.978	1.06	0.0095952
U3I9L2	Uncharacterized protein OS=Anas platyrhynchos OX=8839	---	66.053	37.826	15.3	9	10	7	0.947	0.969	0.983	1.086	0.987	1.005	0.942	0.131402
U3I9L4	Dolichyl-diphosphooligosaccharide--protein glycosyltransferase subunit 1 OS=Anas platyrhynchos OX=8839 GN=RPN1	RPN1	68.816	88.05	31	20	52	20	0.94	0.941	0.933	1.055	1.043	1.087	0.884	0.00060244
U3I9M0	Uncharacterized protein OS=Anas platyrhynchos OX=8839	---	47.2	1.8631	4.7	2	2	2	1.221	1.09	1.026	0.881	0.828	0.92	1.269	0.0163772
U3I9M3	HtrA serine peptidase 2 OS=Anas platyrhynchos OX=8839 GN=HTRA2	HTRA2	33.628	2.9031	6.4	2	2	2	0.893	0.862	1.052	1.123	0.997	1.108	0.87	0.119459
U3I9M7	TBC1 domain family member 4 OS=Anas platyrhynchos OX=8839 GN=TBC1D4	TBC1D4	128.39	1.3452	2	2	2	1
U3I9N0	Tyrosine 3-monooxygenase/tryptophan 5-monooxygenase activation protein gamma OS=Anas platyrhynchos OX=8839 GN=YWHAG	YWHAG	28.115	11.151	30.1	9	37	5	0.97	1.103	1.027	1.038	1.008	0.925	1.043	0.45156
U3I9N1	Solute carrier family 16 member 7 OS=Anas platyrhynchos OX=8839 GN=SLC16A7	SLC16A7	52.651	0.81412	1.7	1	1	1	0.777	0.892	0.87	1.207	1.149	1.18	0.718	0.00175535
U3I9P2	Coiled-coil domain containing 88A OS=Anas platyrhynchos OX=8839 GN=CCDC88A	CCDC88A	218.44	90.361	14.8	27	33	27	0.979	1.035	1.035	0.983	0.975	0.965	1.043	0.095723
U3I9P4	Methyltransferase like 13 OS=Anas platyrhynchos OX=8839 GN=METTL13	METTL13	74.788	5.5098	5.5	4	5	4	0.92	0.97	1.099	0.997	1.008	1.011	0.991	0.84436
U3I9P8	DNA polymerase gamma, catalytic subunit OS=Anas platyrhynchos OX=8839 GN=POLG	POLG	108.62	-2	1.1	1	1	1
U3I9P9	Uncharacterized protein OS=Anas platyrhynchos OX=8839 GN=SFXN2	SFXN2	18.937	15.627	11.9	2	2	2	0.791	0.912	0.971	1.209	1.041	1.129	0.791	0.03402
U3I9Q2	Dihydrouridine synthase 2 OS=Anas platyrhynchos OX=8839 GN=DUS2	DUS2	50.956	3.0489	4.9	2	2	2
U3I9Q3	Ribosomal L1 domain containing 1 OS=Anas platyrhynchos OX=8839 GN=RSL1D1	RSL1D1	50.046	15.671	16.6	7	12	7	1.052	1.042	1.034	0.946	0.957	0.908	1.113	0.0030429
U3I9Q8	Gamma-tubulin complex component OS=Anas platyrhynchos OX=8839 GN=LOC101801132	LOC101801132	25.129	0.81966	11.3	3	3	3	1.083	0.982	0.971	0.969	0.938	1.062	1.023	0.68094
U3I9R6	Uncharacterized protein OS=Anas platyrhynchos OX=8839 GN=IL13RA1	IL13RA1	46.766	1.2631	4.4	2	2	2
U3I9R9	Lysophospholipase I OS=Anas platyrhynchos OX=8839 GN=LYPLA1	LYPLA1	22.361	41.042	15.5	3	3	3	0.878	0.901	0.893	1.154	1.15	1.083	0.789	0.00041998
U3I9S0	Uncharacterized protein OS=Anas platyrhynchos OX=8839	---	28.498	36.05	32.4	9	12	4	1.114	0.96	1.107	0.879	1.008	0.906	1.139	0.112684
U3I9S5	BRCA1/BRCA2-containing complex subunit 3 OS=Anas platyrhynchos OX=8839 GN=BRCC3	BRCC3	18.039	0.99438	12.2	2	2	2	1.091	1.002	1.034	0.962	0.951	0.956	1.09	0.076238
U3I9S9	COP9 signalosome subunit 2 OS=Anas platyrhynchos OX=8839 GN=COPS2	COPS2	51.438	28.847	18	7	10	7	1.03	1.02	0.973	1.05	0.937	0.971	1.022	0.58402
U3I9T0	Cation-transporting ATPase OS=Anas platyrhynchos OX=8839 GN=ATP13A3	ATP13A3	137.78	1.3191	1.5	2	2	2
U3I9T1	Ubiquitin protein ligase E3B OS=Anas platyrhynchos OX=8839 GN=UBE3B	UBE3B	122.93	0.8166	0.8	1	1	1
U3I9T4	Histone deacetylase OS=Anas platyrhynchos OX=8839 GN=HDAC4	HDAC4	116.51	7.3625	2.9	3	3	3	0.867	0.861	0.89	1.14	1.155	1.153	0.759	1.72444e-05
U3I9T6	X-ray repair cross complementing 6 OS=Anas platyrhynchos OX=8839 GN=XRCC6	XRCC6	63.416	19.966	16.8	9	10	9	1.061	1.026	1.008	0.936	0.974	1.012	1.059	0.099779
U3I9T9	Signal sequence receptor subunit 1 OS=Anas platyrhynchos OX=8839 GN=SSR1	SSR1	32.266	30.446	8.3	2	6	2	0.999	0.95	0.995	1.075	1.012	1.003	0.953	0.150043
U3I9U2	Uncharacterized protein OS=Anas platyrhynchos OX=8839 GN=AQP3	AQP3	31.558	0.61266	3.8	1	1	1
U3I9U7	Uncharacterized protein OS=Anas platyrhynchos OX=8839 GN=GPALPP1	GPALPP1	20.935	1.5284	4.8	1	1	1	1.015	1.027	0.951	1.039	0.986	0.995	0.991	0.76372
U3I9U9	Pyridoxal kinase OS=Anas platyrhynchos OX=8839 GN=PDXK	PDXK	32.15	15.282	24.2	7	7	7	0.916	0.954	0.905	1.085	1.056	1.161	0.84	0.0058793
U3I9V4	Mitogen-activated protein kinase OS=Anas platyrhynchos OX=8839 GN=MAPK11	MAPK11	38.052	3.1717	3.7	1	1	1
U3I9V5	ADP ribosylation factor 1 OS=Anas platyrhynchos OX=8839 GN=ARF1	ARF1	21.922	66.118	26.2	4	13	4	0.928	0.958	0.973	1.08	1.059	1.005	0.909	0.02082
U3I9W2	Uncharacterized protein OS=Anas platyrhynchos OX=8839	---	49.562	1.7274	2.1	1	1	1	1.04	1.126	1.043	0.988	0.876	0.908	1.158	0.029116
U3I9W4	Aminoacyl tRNA synthetase complex interacting multifunctional protein 2 OS=Anas platyrhynchos OX=8839 GN=AIMP2	AIMP2	30.902	16.756	21.9	6	9	6	1	1.014	1.053	0.991	0.981	0.956	1.047	0.069441
U3I9W5	AUP1, lipid droplet regulating VLDL assembly factor OS=Anas platyrhynchos OX=8839 GN=AUP1	AUP1	39.576	5.4469	8.6	3	3	3	0.969	0.981	1.065	0.991	1.012	0.991	1.007	0.84982
U3I9W6	Secernin 1 OS=Anas platyrhynchos OX=8839 GN=SCRN1	SCRN1	46.176	2.384	5.8	2	2	2
U3I9X0	6-phosphofructo-2-kinase/fructose-2,6-biphosphatase 3 OS=Anas platyrhynchos OX=8839 GN=PFKFB3	PFKFB3	60.525	2.7751	3.6	2	2	1	1.016	0.891	0.895	1.054	1.082	1.104	0.865	0.031095
U3I9X5	Annexin OS=Anas platyrhynchos OX=8839 GN=ANXA7	ANXA7	50.141	15.633	14.9	7	10	7	0.975	0.915	0.934	1.087	1.069	1.11	0.865	0.0025413
U3I9X7	Integrin beta OS=Anas platyrhynchos OX=8839 GN=ITGB3	ITGB3	86.167	36.28	16	11	17	11	0.887	0.927	0.923	1.101	1.077	1.13	0.827	0.00065939
U3I9X9	Uncharacterized protein OS=Anas platyrhynchos OX=8839	---	4.7773	3.1244	51.2	2	3	2	1.248	1.09	1.062	0.762	0.907	0.864	1.342	0.0150361
U3I9Y3	Tetratricopeptide repeat domain 37 OS=Anas platyrhynchos OX=8839 GN=TTC37	TTC37	174.25	44.063	9.9	16	17	16	0.991	1.051	1.005	0.992	0.981	0.979	1.032	0.159683
U3I9Y5	Uncharacterized protein OS=Anas platyrhynchos OX=8839	---	71.349	66.144	15.2	8	9	8	0.886	0.908	0.921	1.103	1.111	1.123	0.814	7.8928e-05
U3I9Y7	Eukaryotic translation initiation factor 4E nuclear import factor 1 OS=Anas platyrhynchos OX=8839 GN=EIF4ENIF1	EIF4ENIF1	108.54	3.6579	2.6	3	4	3	1.01	1.042	0.979	0.973	1.036	1.034	0.996	0.89478
U3I9Z3	Adaptor protein, phosphotyrosine interacting with PH domain and leucine zipper 1 OS=Anas platyrhynchos OX=8839 GN=APPL1	APPL1	77.749	5.322	8.2	6	6	4	0.947	1.006	0.962	1.078	1.078	1.049	0.91	0.0093556
U3I9Z5	Amine oxidase OS=Anas platyrhynchos OX=8839	---	49.682	11.663	12.6	4	4	4	0.92	0.813	0.833	1.192	1.003	1.24	0.747	0.0185163
U3I9Z7	Uncharacterized protein OS=Anas platyrhynchos OX=8839 GN=LOC101799791	LOC101799791	54.192	1.6367	3.6	2	2	2	1.16	0.896	0.889	0.973	0.971	1.133	0.957	0.65346
U3I9Z8	General transcription factor IIF subunit 2 OS=Anas platyrhynchos OX=8839 GN=GTF2F2	GTF2F2	27.451	5.5952	3.3	1	1	1	0.853	0.82	0.858	1.193	1.161	1.195	0.713	3.8958e-05
U3IA01	Hematopoietic prostaglandin D synthase OS=Anas platyrhynchos OX=8839 GN=HPGDS	HPGDS	23.059	7.1762	18.8	4	6	4	1.174	1.191	1.183	0.822	0.839	0.724	1.488	0.0131797
U3IA03	Uncharacterized protein OS=Anas platyrhynchos OX=8839	---	119.83	13.846	12.2	14	25	7	1.094	1.034	1.029	0.963	0.914	0.953	1.116	0.0125166
U3IA04	Mitochondrial calcium uniporter regulator 1 OS=Anas platyrhynchos OX=8839 GN=MCUR1	MCUR1	24.835	4.4853	18.7	5	6	5	0.924	0.97	0.986	1.073	1.052	1.033	0.912	0.0144981
U3IA05	Uncharacterized protein OS=Anas platyrhynchos OX=8839	---	39.511	4.225	9.5	3	3	3	1.016	1.066	1.059	1.016	0.957	0.878	1.102	0.093756
U3IA06	Transmembrane protein 104 OS=Anas platyrhynchos OX=8839 GN=TMEM104	TMEM104	55.866	4.9467	2.8	2	2	2	0.938	0.87	1.005	1.126	0.976	1.122	0.873	0.096622
U3IA10	DNA helicase OS=Anas platyrhynchos OX=8839 GN=MCM2	MCM2	101.86	41.359	16.6	14	16	14	1.057	1.068	1.031	0.935	0.933	0.975	1.11	0.0041561
U3IA11	Glucoside xylosyltransferase 1 OS=Anas platyrhynchos OX=8839 GN=GXYLT1	GXYLT1	43.638	3.8262	8.7	3	3	2	0.936	0.985	1.019	0.98	1.064	1.035	0.955	0.2519
U3IA15	Lysine demethylase 2B OS=Anas platyrhynchos OX=8839 GN=KDM2B	KDM2B	137.7	1.4407	0.8	1	1	1
U3IA17	AMP deaminase OS=Anas platyrhynchos OX=8839 GN=AMPD3	AMPD3	89.64	26.117	13.9	10	12	10	0.931	1	1.013	1.072	1.045	1	0.944	0.158916
U3IA19	Annexin OS=Anas platyrhynchos OX=8839 GN=ANXA5	ANXA5	39.404	23.613	36.2	13	18	13	1.007	0.972	0.959	1.023	1.006	0.986	0.974	0.22344
U3IA24	Endothelin converting enzyme 1 OS=Anas platyrhynchos OX=8839 GN=ECE1	ECE1	82.333	10.224	9.6	7	9	7	0.996	1.006	1.035	1.043	0.907	0.951	1.047	0.32848
U3IA27	Uncharacterized protein OS=Anas platyrhynchos OX=8839	---	25.915	4.837	4.3	1	1	1	1.091	1.016	1.047	0.966	0.933	0.938	1.112	0.0105576
U3IA30	Uncharacterized protein OS=Anas platyrhynchos OX=8839	---	24.884	13.068	13.7	3	3	3	1.074	1.06	0.943	1.008	0.969	0.948	1.052	0.33556
U3IA38	RRN3 homolog, RNA polymerase I transcription factor OS=Anas platyrhynchos OX=8839 GN=RRN3	RRN3	67.133	1.8812	1.4	1	1	1	0.998	0.983	0.946	1.049	1.048	1	0.945	0.065518
U3IA42	Mitochondrial ribosomal protein L27 OS=Anas platyrhynchos OX=8839 GN=MRPL27	MRPL27	16.393	1.7404	7.3	1	1	1	0.917	0.91	0.802	1.049	1.189	1.197	0.765	0.0118798
U3IA45	CD36 molecule OS=Anas platyrhynchos OX=8839 GN=CD36	CD36	52.692	2.6317	5.1	3	4	3	0.543	0.581	0.543	1.446	1.46	1.626	0.368	2.0981e-05
U3IA56	KDEL motif containing 1 OS=Anas platyrhynchos OX=8839 GN=KDELC1	KDELC1	51.754	7.0384	10.4	4	6	4	0.893	1.035	0.933	1.136	0.894	1.133	0.905	0.34874
U3IA60	Malate dehydrogenase OS=Anas platyrhynchos OX=8839 GN=MDH2	MDH2	35.87	103.25	53.3	15	58	15	1.012	1.007	1.007	1.002	0.986	0.992	1.015	0.036838
U3IA65	Asteroid homolog 1 OS=Anas platyrhynchos OX=8839 GN=ASTE1	ASTE1	56.098	1.1337	1.6	1	1	1
U3IA67	Uncharacterized protein OS=Anas platyrhynchos OX=8839 GN=VCP	VCP	89.642	98.03	30.9	23	54	17	1.017	0.995	1.028	0.987	0.98	0.983	1.031	0.037957
U3IA68	Pentraxin 3 OS=Anas platyrhynchos OX=8839 GN=PTX3	PTX3	41.477	21.855	12.2	3	4	3	1.071	1.093	1.051	0.971	1.03	0.846	1.129	0.103541
U3IA70	Utrophin OS=Anas platyrhynchos OX=8839 GN=UTRN	UTRN	421.74	74.463	9.1	34	40	33	1.001	1.003	1.023	0.977	0.985	1.006	1.02	0.151522
U3IA78	Uncharacterized protein OS=Anas platyrhynchos OX=8839	---	59.624	4.1384	5.6	3	5	3	0.973	0.982	0.937	1.065	1.068	1.003	0.922	0.031945
U3IA79	Myosin light chain 1 OS=Anas platyrhynchos OX=8839 GN=MYL1	MYL1	21.404	149.22	55.6	11	56	9	0.556	0.574	0.572	1.503	1.433	1.472	0.386	3.121e-07
U3IA81	Sarcoglycan delta OS=Anas platyrhynchos OX=8839 GN=SGCD	SGCD	25.636	12.804	29.7	6	8	6	0.899	0.916	0.955	1.065	1.062	1.096	0.859	0.00177992
U3IA87	Serpin family D member 1 OS=Anas platyrhynchos OX=8839 GN=SERPIND1	SERPIND1	55.839	7.3914	8	4	4	4	1.587	1.492	1.425	0.348	0.413	0.505	3.558	0.00033757
U3IA88	Transcription elongation factor A1 OS=Anas platyrhynchos OX=8839 GN=TCEA1	TCEA1	34.407	42.623	28.5	7	11	6	1.03	1.074	1.111	0.903	0.955	0.979	1.133	0.0181187
U3IAA8	LRR binding FLII interacting protein 1 OS=Anas platyrhynchos OX=8839 GN=LRRFIP1	LRRFIP1	70.675	14.644	9.4	6	8	5	0.925	0.942	0.99	1.059	1.117	1.001	0.899	0.048435
U3IAA9	Thyroid hormone receptor interactor 4 OS=Anas platyrhynchos OX=8839 GN=TRIP4	TRIP4	65.556	3.0282	4.3	2	2	2	0.978	0.991	0.943	1.038	1.08	0.996	0.935	0.07354
U3IAB0	Kinesin-like protein OS=Anas platyrhynchos OX=8839 GN=KIF3B	KIF3B	82.056	26.001	12.1	8	9	7	1.086	1.03	1.048	0.891	0.941	0.972	1.128	0.0152436
U3IAB7	Uncharacterized protein OS=Anas platyrhynchos OX=8839	---	234.43	2.5213	2	4	4	4	1.066	1.027	0.983	0.928	0.991	1.006	1.052	0.2135
U3IAC0	Phosphatidylinositol glycan anchor biosynthesis class S OS=Anas platyrhynchos OX=8839 GN=PIGS	PIGS	53.138	13.219	9.9	4	5	4	0.949	1.044	1.016	0.99	0.988	1.021	1.003	0.9347
U3IAC2	Carboxypeptidase E OS=Anas platyrhynchos OX=8839 GN=CPE	CPE	41.995	1.1799	2.4	1	1	1
U3IAC4	Transcription factor BTF3 OS=Anas platyrhynchos OX=8839 GN=LOC101790838	LOC101790838	18.308	1.536	9.6	2	4	1
U3IAC7	Cordon-bleu WH2 repeat protein OS=Anas platyrhynchos OX=8839 GN=COBL	COBL	138.08	5.1817	2.2	2	3	2	1.02	1.03	1.029	0.921	0.987	1.013	1.054	0.20228
U3IAD3	Tumor protein, translationally-controlled 1 OS=Anas platyrhynchos OX=8839 GN=TPT1	TPT1	15.566	2.746	25.4	4	8	4	1.088	1.121	1.07	0.88	0.891	0.903	1.226	0.000197158
U3IAD4	ADP ribosylation factor like GTPase 8A OS=Anas platyrhynchos OX=8839 GN=ARL8A	ARL8A	18.254	5.7939	23	4	6	3	0.937	0.967	0.898	1.134	0.995	1.103	0.867	0.035037
U3IAD7	Transmembrane protein 209 OS=Anas platyrhynchos OX=8839 GN=TMEM209	TMEM209	63.134	4.8924	4.8	3	4	3	1.018	1.024	0.97	1.009	0.996	1.002	1.002	0.94106
U3IAE0	GM2 ganglioside activator OS=Anas platyrhynchos OX=8839 GN=GM2A	GM2A	17.178	4.9538	19.6	4	6	4	0.832	0.989	0.865	1.16	1.137	1.073	0.797	0.016195
U3IAE6	Uncharacterized protein OS=Anas platyrhynchos OX=8839 GN=LOC101802274	LOC101802274	187.22	323.31	35.4	55	112	43	0.756	0.739	0.749	1.299	1.286	1.271	0.582	2.4147e-07
U3IAF7	Copine 1 OS=Anas platyrhynchos OX=8839 GN=CPNE1	CPNE1	59.057	16.844	19	9	15	9	0.998	0.969	0.922	1.009	1.034	1.065	0.93	0.058196
U3IAG3	BRISC and BRCA1 A complex member 2 OS=Anas platyrhynchos OX=8839 GN=BABAM2	BABAM2	36.015	4.7742	8	2	2	2	0.952	1.043	0.997	1.053	0.987	0.98	0.991	0.7992
U3IAG4	Optineurin OS=Anas platyrhynchos OX=8839 GN=OPTN	OPTN	65.591	4.7031	6.6	4	5	4	1.062	1.036	1.027	0.937	0.943	1.004	1.084	0.029095
U3IAG8	Ribosomal oxygenase 2 OS=Anas platyrhynchos OX=8839 GN=RIOX2	RIOX2	53.809	1.0363	2.1	1	1	1
U3IAH2	Pseudouridine synthase OS=Anas platyrhynchos OX=8839 GN=RPUSD2	RPUSD2	47.238	0.67857	1.7	1	1	1	0.96	0.994	0.954	0.974	1.244	0.906	0.931	0.58512
U3IAH3	Large 60S subunit nuclear export GTPase 1 OS=Anas platyrhynchos OX=8839 GN=LSG1	LSG1	66.79	14.177	12.8	7	7	7	1.015	1.055	1.058	1.013	0.92	0.965	1.079	0.067143
U3IAH7	TBC1 domain family member 13 OS=Anas platyrhynchos OX=8839 GN=TBC1D13	TBC1D13	42.926	7.2782	9	3	4	3	0.957	0.87	0.917	1.085	0.99	1.153	0.85	0.036545
U3IAH9	RAN binding protein 9 OS=Anas platyrhynchos OX=8839 GN=RANBP9	RANBP9	59.576	9.1961	8.3	4	5	4	1.065	1.085	1.059	0.909	0.958	0.899	1.16	0.0020619
U3IAI2	Zinc finger protein 609 OS=Anas platyrhynchos OX=8839 GN=ZNF609	ZNF609	147	3.2748	1.9	3	3	3	0.944	0.915	0.993	1.106	1.04	1.035	0.897	0.026916
U3IAI3	SECIS binding protein 2 like OS=Anas platyrhynchos OX=8839 GN=SECISBP2L	SECISBP2L	119.25	1.149	0.9	1	1	1
U3IAJ1	Uncharacterized protein OS=Anas platyrhynchos OX=8839 GN=LOC101792352	LOC101792352	30.861	0.83455	9.3	2	2	2	1.033	1.058	1.16	0.96	0.922	0.844	1.193	0.027381
U3IAJ7	Histone PARylation factor 1 OS=Anas platyrhynchos OX=8839 GN=HPF1	HPF1	35.238	7.7329	9.4	3	3	3	1.071	0.989	1.048	0.903	0.961	1.022	1.077	0.156244
U3IAJ8	Notch 1 OS=Anas platyrhynchos OX=8839 GN=NOTCH1	NOTCH1	266.74	13.584	4.1	10	11	9	0.845	0.879	0.925	1.102	1.135	1.096	0.795	0.00124461
U3IAK2	Ras responsive element binding protein 1 OS=Anas platyrhynchos OX=8839 GN=RREB1	RREB1	178.04	2.329	1.4	2	2	2
U3IAK4	Elongator acetyltransferase complex subunit 4 OS=Anas platyrhynchos OX=8839 GN=ELP4	ELP4	39.393	1.0284	2.9	1	1	1	0.97	0.902	0.945	1.051	1.036	1.133	0.875	0.0188435
U3IAK5	EFR3 homolog A OS=Anas platyrhynchos OX=8839 GN=EFR3A	EFR3A	92.558	0.53906	2.1	2	2	2
U3IAL4	Calcium-transporting ATPase OS=Anas platyrhynchos OX=8839 GN=ATP2A2	ATP2A2	116.3	292.75	29.2	29	85	29	0.822	0.85	0.853	1.196	1.167	1.163	0.716	2.1185e-05
U3IAM7	Golgi reassembly stacking protein 2 OS=Anas platyrhynchos OX=8839 GN=GORASP2	GORASP2	44.36	7.4014	8.8	4	7	4	1.02	1.129	1.08	0.938	0.913	0.989	1.137	0.027164
U3IAM8	Transmembrane 9 superfamily member OS=Anas platyrhynchos OX=8839 GN=TM9SF2	TM9SF2	70.137	21.033	20	11	16	10	0.994	0.987	0.983	0.936	0.989	1.093	0.982	0.75882
U3IAN3	X-ray repair cross complementing 2 OS=Anas platyrhynchos OX=8839 GN=XRCC2	XRCC2	31.309	0.79344	2.9	1	1	1
U3IAN4	FUN14 domain containing 2 OS=Anas platyrhynchos OX=8839 GN=FUNDC2	FUNDC2	10.317	1.8211	16.8	2	3	2	0.912	1.115	0.913	1.06	1.035	0.983	0.955	0.51738
U3IAN5	Decapping mRNA 1B OS=Anas platyrhynchos OX=8839 GN=DCP1B	DCP1B	66.416	0.85908	1.7	1	1	1	0.702	1.125	1.533	0.78	0.944	0.864	1.298	0.41062
U3IAN9	Methionine aminopeptidase 2 OS=Anas platyrhynchos OX=8839 GN=METAP2	METAP2	48.251	3.5559	7.4	3	3	3	1.09	0.969	0.928	1	0.983	1.045	0.986	0.7762
U3IAP2	Uncharacterized protein OS=Anas platyrhynchos OX=8839 GN=PDLIM2	PDLIM2	8.6879	0.66271	12.2	1	1	1
U3IAP6	Uncharacterized protein OS=Anas platyrhynchos OX=8839 GN=MORF4L1	MORF4L1	40.74	1.2741	5.1	2	3	2	1.075	0.972	1.016	0.943	0.987	1.01	1.042	0.31652
U3IAQ0	Cyclin dependent kinase 13 OS=Anas platyrhynchos OX=8839 GN=CDK13	CDK13	122.05	1.6692	2.6	3	3	2	0.966	0.925	1.002	0.995	1.039	1.097	0.924	0.096925
U3IAQ4	Protein-L-isoaspartate O-methyltransferase OS=Anas platyrhynchos OX=8839	---	25.519	2.3399	12.6	3	3	3	0.966	0.961	0.971	1.032	1.051	1.045	0.926	0.00024178
U3IAQ6	Xyloside xylosyltransferase 1 OS=Anas platyrhynchos OX=8839 GN=XXYLT1	XXYLT1	17.913	8.6898	12	2	3	2	0.864	0.969	0.925	1.122	1.069	1.095	0.839	0.0081847
U3IAQ7	Arginine and serine rich coiled-coil 1 OS=Anas platyrhynchos OX=8839 GN=RSRC1	RSRC1	39.908	10.083	8.6	2	2	2	1.061	1.042	1.059	0.943	0.928	0.955	1.119	0.00036471
U3IAQ8	Ubiquitin conjugating enzyme E2 L5 OS=Anas platyrhynchos OX=8839 GN=UBE2L5	UBE2L5	17.899	5.7382	25.3	4	8	4	1.014	1.033	1.044	0.952	0.955	0.956	1.08	0.0124224
U3IAR1	Unc-45 myosin chaperone A OS=Anas platyrhynchos OX=8839 GN=UNC45A	UNC45A	85.678	13.036	8.6	6	6	6	0.975	1.053	1.012	1.008	0.988	0.993	1.017	0.5141
U3IAR4	Uncharacterized protein OS=Anas platyrhynchos OX=8839 GN=LOC101801812	LOC101801812	31.936	0.43509	5.8	1	1	1
U3IAR8	Solute carrier family 35 member C1 OS=Anas platyrhynchos OX=8839 GN=SLC35C1	SLC35C1	39.915	0.71178	2.5	1	1	1
U3IAR9	Coiled-coil domain containing 58 OS=Anas platyrhynchos OX=8839 GN=CCDC58	CCDC58	15.07	15.719	40.3	5	7	5	1.042	1.023	0.966	1.038	0.994	1.018	0.994	0.812
U3IAS1	Uncharacterized protein OS=Anas platyrhynchos OX=8839	---	194.09	0.7396	0.4	1	2	1
U3IAS2	Serine/threonine-protein kinase receptor OS=Anas platyrhynchos OX=8839 GN=ACVR1	ACVR1	57.331	4.22	2.1	1	1	1	1.001	1.036	1.047	1.016	0.966	0.933	1.058	0.114442
U3IAS3	Uncharacterized protein OS=Anas platyrhynchos OX=8839	---	42.332	2.1584	5.4	2	3	1	1.055	0.93	0.896	1.021	1.034	1.095	0.915	0.165717
U3IAS5	Uncharacterized protein OS=Anas platyrhynchos OX=8839 GN=GHRH	GHRH	19.539	0.70829	6.4	1	1	1	1.087	1.083	0.84	1.009	1.08	0.917	1.001	0.9732
U3IAT4	Phosphoinositide-3-kinase regulatory subunit 1 OS=Anas platyrhynchos OX=8839 GN=PIK3R1	PIK3R1	83.235	5.8349	4.1	3	4	2	0.897	0.979	0.909	1.071	1.113	1.072	0.855	0.006404
U3IAU1	Uncharacterized protein OS=Anas platyrhynchos OX=8839 GN=GNAI3	GNAI3	23.525	4.0524	22.5	4	4	1	0.927	0.832	0.808	1.171	1.124	1.211	0.732	0.0026414
U3IAU8	Uncharacterized protein OS=Anas platyrhynchos OX=8839 GN=NUDCD1	NUDCD1	58.66	19.034	14.4	8	9	8	0.955	1.02	0.977	0.966	1.117	0.985	0.962	0.49784
U3IAV4	cAMP regulated phosphoprotein 21 OS=Anas platyrhynchos OX=8839 GN=ARPP21	ARPP21	60.863	0.92241	1.5	1	2	1
U3IAV5	Transmembrane protein 70 OS=Anas platyrhynchos OX=8839 GN=TMEM70	TMEM70	21.728	3.2973	9	1	2	1	0.921	1.007	1.055	1.062	1.024	0.944	0.984	0.77736
U3IAV6	Aldehyde dehydrogenase 1 family member A1 OS=Anas platyrhynchos OX=8839 GN=ALDH1A1	ALDH1A1	52.457	6.7403	12.1	6	9	4	0.821	0.808	0.827	1.242	1.233	1.16	0.676	6.3219e-05
U3IAV8	Uncharacterized protein OS=Anas platyrhynchos OX=8839	---	96.23	2.2252	1.2	1	1	1	1.051	1.089	1.081	0.992	0.901	0.868	1.167	0.0195383
U3IAW3	Elongin C OS=Anas platyrhynchos OX=8839 GN=ELOC	ELOC	12.227	18.169	48.2	4	8	4	1.255	0.972	0.955	0.859	0.846	1.031	1.163	0.24752
U3IAW4	Uncharacterized protein OS=Anas platyrhynchos OX=8839	---	51.127	2.479	1.9	1	1	1	0.885	0.79	0.854	1.216	1.211	1.128	0.711	0.00119506
U3IAW6	SUN domain containing ossification factor OS=Anas platyrhynchos OX=8839 GN=SUCO	SUCO	137.89	1.7701	0.9	1	1	1	0.887	0.992	1.008	1.097	1.013	1.029	0.92	0.146121
U3IAX1	Ubiquitin carboxyl-terminal hydrolase 16 OS=Anas platyrhynchos OX=8839 GN=USP16	USP16	91.896	1.9737	3.3	2	2	2	1.211	1.167	0.994	0.96	0.812	0.818	1.302	0.032064
U3IAX6	Mediator complex subunit 24 OS=Anas platyrhynchos OX=8839 GN=MED24	MED24	106.15	4.5852	1.7	2	2	2
U3IAX8	Insulin degrading enzyme OS=Anas platyrhynchos OX=8839 GN=IDE	IDE	114.94	19.439	13.3	12	13	12	1.02	1.003	0.998	0.999	1.012	0.978	1.011	0.42092
U3IAY0	Sorting nexin 18 OS=Anas platyrhynchos OX=8839 GN=SNX18	SNX18	23.824	20.149	19.9	4	5	4	1.066	0.897	0.865	0.978	1.014	1.214	0.882	0.24908
U3IAY1	Ribosomal protein L13 OS=Anas platyrhynchos OX=8839 GN=RPL13	RPL13	20.885	21.63	26.1	5	13	5	1.071	1.117	1.109	0.887	0.929	0.892	1.218	0.00054208
U3IAY6	G protein subunit alpha transducin 3 OS=Anas platyrhynchos OX=8839 GN=GNAT3	GNAT3	40.317	12.697	5.4	2	7	1	0.837	0.863	0.801	1.22	1.146	1.182	0.705	0.00024113
U3IAY7	Acyl-CoA dehydrogenase long chain OS=Anas platyrhynchos OX=8839 GN=ACADL	ACADL	47.866	142.28	31.1	13	33	13	0.925	0.954	0.962	1.059	1.045	1.071	0.895	0.00131781
U3IAZ0	Bridging integrator 3 OS=Anas platyrhynchos OX=8839 GN=BIN3	BIN3	29.4	0.77544	3.2	1	1	1
U3IAZ7	Caspase 2 OS=Anas platyrhynchos OX=8839 GN=CASP2	CASP2	48.14	1.2984	2.3	1	1	1
U3IB11	Nicalin OS=Anas platyrhynchos OX=8839 GN=NCLN	NCLN	57.537	27.85	18.9	9	11	9	1.001	0.987	0.993	0.992	0.993	1.072	0.975	0.44522
U3IB12	Sorbitol dehydrogenase OS=Anas platyrhynchos OX=8839 GN=SORD	SORD	37.759	3.4885	5.4	2	2	2	0.858	1.035	1.065	1.077	1.043	0.938	0.967	0.67442
U3IB14	DnaJ heat shock protein family (Hsp40) member C13 OS=Anas platyrhynchos OX=8839 GN=DNAJC13	DNAJC13	253.82	22.95	8.9	19	20	19	1.012	0.973	0.988	0.976	1.028	1.002	0.989	0.59264
U3IB15	Cytosolic Fe-S cluster assembly factor NUBP2 OS=Anas platyrhynchos OX=8839 GN=NUBP2	NUBP2	29.315	5.0301	12.9	3	4	3	0.996	1.029	0.996	0.927	1.045	1.014	1.012	0.75028
U3IB16	ArfGAP with coiled-coil, ankyrin repeat and PH domains 2 OS=Anas platyrhynchos OX=8839 GN=ACAP2	ACAP2	85.929	53.744	22	15	15	15	0.96	0.897	0.96	1.063	1.121	1.028	0.877	0.0180001
U3IB18	Y-box binding protein 1 OS=Anas platyrhynchos OX=8839 GN=YBX1	YBX1	33	147.91	31	6	17	5	0.808	0.892	0.971	1.274	1.199	0.957	0.779	0.073699
U3IB25	Coronin OS=Anas platyrhynchos OX=8839 GN=CORO2B	CORO2B	58.058	3.5794	4.7	2	2	2
U3IB26	N-terminal asparagine amidase OS=Anas platyrhynchos OX=8839 GN=NTAN1	NTAN1	34.428	1.1634	3.3	1	1	1
U3IB27	Proteasome subunit beta 7 OS=Anas platyrhynchos OX=8839 GN=PSMB7	PSMB7	24.87	10.143	14.4	3	7	3	1.073	1.045	1.02	1.014	0.933	0.937	1.088	0.050819
U3IB29	Protocadherin gamma subfamily C, 3 OS=Anas platyrhynchos OX=8839 GN=PCDHGC3	PCDHGC3	97.582	22.631	3.1	2	2	2	1.072	1.012	0.941	0.89	0.993	1.1	1.014	0.8317
U3IB42	Multiple EGF like domains 6 OS=Anas platyrhynchos OX=8839 GN=MEGF6	MEGF6	165.82	2.8582	1.6	2	2	2	0.876	0.866	0.883	1.099	1.043	1.293	0.764	0.055238
U3IB49	Uncharacterized protein OS=Anas platyrhynchos OX=8839 GN=LOC101795398	LOC101795398	37.373	1.2474	2.3	1	1	1	0.953	0.931	0.988	0.988	0.973	1.192	0.911	0.25652
U3IB52	RAB29, member RAS oncogene family OS=Anas platyrhynchos OX=8839 GN=RAB29	RAB29	22.868	7.1715	26.7	5	6	5	1.046	0.919	0.963	0.981	1.026	1.09	0.945	0.30892
U3IB54	ADP ribosylation factor like GTPase 15 OS=Anas platyrhynchos OX=8839 GN=ARL15	ARL15	16.94	8.079	13.6	2	3	2	0.795	0.852	0.835	1.2	1.2	1.151	0.699	0.000136835
U3IB55	Uncharacterized protein OS=Anas platyrhynchos OX=8839 GN=COG3	COG3	29.536	5.6862	17.8	4	4	4	0.94	1.036	1.046	0.963	1.003	1.018	1.013	0.77182
U3IB58	SET domain containing 2 OS=Anas platyrhynchos OX=8839 GN=SETD2	SETD2	284.32	1.2633	0.3	1	1	1
U3IB60	Tyrosine-protein phosphatase non-receptor type OS=Anas platyrhynchos OX=8839 GN=PTPN6	PTPN6	67.987	3.5791	13.3	8	8	7	0.718	0.72	0.766	1.348	1.307	1.271	0.561	2.4347e-05
U3IB63	NADPH:adrenodoxin oxidoreductase, mitochondrial OS=Anas platyrhynchos OX=8839 GN=FDXR	FDXR	47.375	5.2404	7.6	3	3	3	0.952	0.956	0.909	1.082	1.094	1.046	0.874	0.0030834
U3IB65	Endonuclease G OS=Anas platyrhynchos OX=8839 GN=ENDOG	ENDOG	22.962	2.1552	5	1	1	1	0.987	0.865	1.037	1.056	1.061	1.024	0.92	0.192996
U3IB66	Tripartite motif containing 25 OS=Anas platyrhynchos OX=8839 GN=TRIM25	TRIM25	67.473	35.203	10.8	7	10	7	1.498	1.475	1.491	0.422	0.428	0.437	3.469	1.9229e-08
U3IB68	Uncharacterized protein OS=Anas platyrhynchos OX=8839	---	68.218	2.8821	8.1	6	3	3	0.931	0.967	1.003	1.086	0.985	1.052	0.929	0.110422
U3IB69	RAS like proto-oncogene A OS=Anas platyrhynchos OX=8839 GN=RALA	RALA	23.636	8.4653	29	6	8	4	1.001	1.022	1.003	1.004	0.95	0.976	1.033	0.133545
U3IB74	Protein O-fucosyltransferase 1 OS=Anas platyrhynchos OX=8839 GN=POFUT1	POFUT1	34.987	20.563	27.1	7	11	7	1.065	0.993	1.012	0.973	0.978	1.013	1.036	0.2269
U3IB78	Exosome component 9 OS=Anas platyrhynchos OX=8839 GN=EXOSC9	EXOSC9	43.235	8.2037	9	2	2	2	1.042	1.052	1.101	0.932	0.923	0.933	1.146	0.00142313
U3IB86	Signal peptidase complex subunit 1 OS=Anas platyrhynchos OX=8839 GN=SPCS1	SPCS1	10.234	25.469	13.5	1	3	1	0.984	1.021	0.988	0.993	1.044	0.982	0.991	0.72298
U3IB92	Ribophorin II OS=Anas platyrhynchos OX=8839 GN=RPN2	RPN2	63.078	90.418	14.1	7	15	7	0.932	0.958	0.955	1.077	1.037	1.068	0.894	0.00147914
U3IB97	Cell adhesion molecule 1 OS=Anas platyrhynchos OX=8839 GN=CADM1	CADM1	45.042	36.593	18.5	6	8	6	0.908	0.912	0.887	1.079	1.036	1.174	0.823	0.006916
U3IBA2	Tetraspanin OS=Anas platyrhynchos OX=8839	---	26.183	0.81754	3.3	1	2	1	0.887	0.95	0.93	1.113	1.094	1.071	0.844	0.00183744
U3IBA9	Uncharacterized protein OS=Anas platyrhynchos OX=8839 GN=LOC101793952	LOC101793952	42.163	31.46	18.4	7	11	7	1.1	0.997	1	0.97	0.945	1.051	1.044	0.39566
U3IBB2	Vacuolar protein sorting 36 homolog OS=Anas platyrhynchos OX=8839 GN=VPS36	VPS36	43.156	21.74	14.1	5	6	5	0.976	0.996	0.97	0.955	0.969	0.992	1.009	0.54858
U3IBB9	Nuclear autoantigenic sperm protein OS=Anas platyrhynchos OX=8839 GN=NASP	NASP	78.733	52.832	21.4	15	21	15	1.04	1.052	1.032	0.993	0.913	0.926	1.103	0.020481
U3IBC5	Glycosyltransferase 8 domain containing 1 OS=Anas platyrhynchos OX=8839 GN=GLT8D1	GLT8D1	42.78	13.136	9.8	4	5	4	0.926	0.987	0.977	1.019	1.112	0.995	0.925	0.118119
U3IBC6	Serum amyloid A like 1 OS=Anas platyrhynchos OX=8839 GN=SAAL1	SAAL1	44.094	47.136	14.5	4	4	4	1.013	0.986	1.039	1	1.008	0.999	1.01	0.54968
U3IBC7	Periplakin OS=Anas platyrhynchos OX=8839 GN=PPL	PPL	202.04	2.6374	1.1	2	2	2
U3IBD0	Mitochondrial ribosomal protein L35 OS=Anas platyrhynchos OX=8839 GN=MRPL35	MRPL35	14.563	2.3356	8.4	1	2	1	0.972	0.882	0.93	1.023	1.063	1.172	0.855	0.033738
U3IBD1	Chaperonin containing TCP1 subunit 8 OS=Anas platyrhynchos OX=8839 GN=CCT8	CCT8	57.431	115.63	50.9	25	58	25	1.071	1.062	1.059	0.94	0.916	0.924	1.148	7.8392e-05
U3IBD2	COMM domain containing 6 OS=Anas platyrhynchos OX=8839 GN=COMMD6	COMMD6	22.251	13.482	19.3	4	4	4	0.98	1.034	1.009	1.046	1.019	0.922	1.012	0.76608
U3IBD8	MICOS complex subunit MIC60 OS=Anas platyrhynchos OX=8839	---	37.439	30.667	33	14	20	14	0.978	0.961	0.949	1.054	1.042	1.022	0.926	0.0036236
U3IBD9	Katanin p60 ATPase-containing subunit A-like 2 OS=Anas platyrhynchos OX=8839 GN=KATNAL2	KATNAL2	59.837	2.7169	2.2	1	2	1	1.028	1.004	0.993	0.983	0.987	1.012	1.014	0.35492
U3IBE2	Isochorismatase domain containing 1 OS=Anas platyrhynchos OX=8839 GN=ISOC1	ISOC1	21.397	14.794	23.9	4	4	4	1.166	1.097	1.077	0.853	0.899	0.873	1.272	0.00106269
U3IBE5	Uncharacterized protein OS=Anas platyrhynchos OX=8839 GN=SF3B3	SF3B3	109.37	84.604	17.7	16	20	16	1.084	1.058	1.023	0.935	0.95	0.935	1.122	0.0028229
U3IBE8	Attractin OS=Anas platyrhynchos OX=8839 GN=ATRN	ATRN	141.35	32.571	5.7	7	8	7	0.859	0.917	0.895	1.159	1.117	1.133	0.784	0.00036365
U3IBF3	RAB3 GTPase activating non-catalytic protein subunit 2 OS=Anas platyrhynchos OX=8839 GN=RAB3GAP2	RAB3GAP2	152.56	38.678	8.7	9	10	9	1.028	1.01	1.02	0.963	0.994	1.003	1.033	0.070602
U3IBF4	Transmembrane protein 41A OS=Anas platyrhynchos OX=8839 GN=TMEM41A	TMEM41A	20.724	2.8212	6.9	1	1	1	0.935	0.923	1.001	1.119	1.054	1.002	0.9	0.061985
U3IBF5	Ubiquitin carboxyl-terminal hydrolase OS=Anas platyrhynchos OX=8839 GN=UCHL3	UCHL3	26.279	38.406	17.8	4	8	4	0.976	0.979	1.048	0.93	1.006	1.01	1.019	0.61512
U3IBG4	Uncharacterized protein OS=Anas platyrhynchos OX=8839 GN=LOC101799328	LOC101799328	97.509	2.3351	1.4	1	1	1
U3IBG5	Ring finger protein 25 OS=Anas platyrhynchos OX=8839 GN=RNF25	RNF25	49.268	3.1259	4.5	2	2	2	1.046	0.969	1.079	1.011	0.994	0.904	1.064	0.26072
U3IBG6	Protein disulfide isomerase family A member 5 OS=Anas platyrhynchos OX=8839 GN=PDIA5	PDIA5	59.946	80.012	23.6	12	19	12	0.988	1.005	0.925	0.987	1.012	1.031	0.963	0.24862
U3IBH1	Uncharacterized protein OS=Anas platyrhynchos OX=8839	---	56.089	5.3142	12.1	5	6	5	1.017	0.968	0.976	1.05	1.031	1.05	0.946	0.027099
U3IBH3	Uncharacterized protein OS=Anas platyrhynchos OX=8839 GN=LOC101798894	LOC101798894	15.871	0.60922	5.9	1	1	1	1.039	1.087	1.095	0.966	0.837	0.954	1.168	0.031921
U3IBH8	Pseudouridylate synthase 7 (putative) OS=Anas platyrhynchos OX=8839 GN=PUS7	PUS7	74.782	19.514	20.7	12	14	12	1.107	1.072	1.042	0.915	0.896	0.916	1.181	0.00092064
U3IBI2	Elongation factor G, mitochondrial OS=Anas platyrhynchos OX=8839 GN=GFM1	GFM1	80.745	28.23	17.2	12	18	12	1.035	0.991	1.007	1.006	0.988	1.014	1.008	0.61086
U3IBI4	RNA exonuclease 2 OS=Anas platyrhynchos OX=8839 GN=REXO2	REXO2	23.279	1.2174	4.5	1	1	1
U3IBI5	Plexin B2 OS=Anas platyrhynchos OX=8839 GN=PLXNB2	PLXNB2	204.9	91.161	22	36	50	35	0.907	0.914	0.918	1.077	1.112	1.109	0.831	6.397e-05
U3IBI8	Surfeit 6 OS=Anas platyrhynchos OX=8839 GN=SURF6	SURF6	38.061	11.512	20.9	7	8	7	1.051	1.001	1.043	0.936	0.97	0.952	1.083	0.0122162
U3IBI9	Uncharacterized protein OS=Anas platyrhynchos OX=8839	---	182.58	32.438	10	17	21	17	1.114	1.076	1.106	0.9	0.879	0.85	1.254	0.00032296
U3IBJ0	Uncharacterized protein OS=Anas platyrhynchos OX=8839 GN=COIL	COIL	43.78	7.1869	6.7	2	2	2	1.091	0.96	1.051	1.077	1.013	0.813	1.069	0.48408
U3IBJ7	Uncharacterized protein OS=Anas platyrhynchos OX=8839	---	312.14	6.3112	2.3	7	7	6	0.962	1.053	1	1.002	1.022	0.978	1.004	0.90254
U3IBK5	Dynamin 1 like OS=Anas platyrhynchos OX=8839 GN=DNM1L	DNM1L	80.334	28.073	26.5	19	22	19	0.907	0.951	0.9	1.04	1.118	1.077	0.853	0.0041601
U3IBL6	Neutrophil cytosolic factor 1 OS=Anas platyrhynchos OX=8839 GN=NCF1	NCF1	45.644	2.2554	6.1	2	2	2	0.819	0.907	0.884	1.073	1.262	1.123	0.755	0.008084
U3IBL9	Mitochondrial ribosomal protein L41 OS=Anas platyrhynchos OX=8839 GN=MRPL41	MRPL41	15.038	13.317	32.1	4	5	4	1.008	0.977	1.006	1.02	0.999	1.023	0.983	0.24846
U3IBM0	Peptidylprolyl isomerase like 2 OS=Anas platyrhynchos OX=8839 GN=PPIL2	PPIL2	55.682	1.7975	2	1	1	1	1.124	0.969	1.105	0.875	0.888	1.021	1.149	0.110303
U3IBM5	Uncharacterized protein OS=Anas platyrhynchos OX=8839	---	793.84	4.74	1.2	8	8	7	1.068	1.008	1.051	0.935	0.942	0.942	1.109	0.027201
U3IBM7	Uncharacterized protein OS=Anas platyrhynchos OX=8839	---	12.934	2.9384	11.5	1	2	1	0.868	0.849	0.92	1.23	1.117	1.08	0.769	0.0046591
U3IBM9	Uncharacterized protein OS=Anas platyrhynchos OX=8839	---	19.165	2.9206	7.4	1	1	1
U3IBN2	Apoptosis and caspase activation inhibitor OS=Anas platyrhynchos OX=8839 GN=AVEN	AVEN	23.807	2.0746	5.6	1	1	1	1.018	0.904	1.029	0.945	1.058	1.066	0.962	0.52684
U3IBN5	Phosphatidylinositol-4-phosphate 5-kinase type 1 gamma OS=Anas platyrhynchos OX=8839 GN=PIP5K1C	PIP5K1C	73.872	0.89067	2.4	2	2	1
U3IBN9	Poly [ADP-ribose] polymerase OS=Anas platyrhynchos OX=8839 GN=PARP4	PARP4	122.89	17.97	7.8	8	10	8	1.018	1.022	0.983	0.976	1.02	0.966	1.021	0.37918
U3IBP0	Eukaryotic translation initiation factor 4 gamma 3 OS=Anas platyrhynchos OX=8839 GN=EIF4G3	EIF4G3	184.61	69.33	16	27	39	24	0.992	1.009	1.032	1.002	0.999	0.956	1.026	0.25152
U3IBP3	LSM8 homolog, U6 small nuclear RNA associated OS=Anas platyrhynchos OX=8839 GN=LSM8	LSM8	10.681	2.9571	16.2	1	1	1	1.084	1	1.073	0.835	0.994	1.004	1.114	0.16238
U3IBQ0	Prefoldin subunit 4 OS=Anas platyrhynchos OX=8839 GN=PFDN4	PFDN4	15.053	21.464	29.8	3	4	3	1.08	1.072	1.038	0.946	0.943	0.882	1.151	0.005484
U3IBQ1	Phospholipid-transporting ATPase OS=Anas platyrhynchos OX=8839 GN=ATP11C	ATP11C	126.77	3.9393	5.2	7	7	4	0.898	1.016	0.858	1.087	1.167	1.096	0.827	0.025683
U3IBQ2	Dystroglycan 1 OS=Anas platyrhynchos OX=8839 GN=DAG1	DAG1	94.66	20.611	3.8	4	5	4	0.945	0.946	0.951	1.076	1.091	1.027	0.89	0.024044
U3IBQ4	Protein phosphatase, Mg2+/Mn2+ dependent 1A OS=Anas platyrhynchos OX=8839 GN=PPM1A	PPM1A	42.479	35.135	29.8	9	11	8	1.06	1.004	0.994	0.986	0.958	0.963	1.052	0.082677
U3IBQ7	Extracellular matrix protein 2 OS=Anas platyrhynchos OX=8839 GN=ECM2	ECM2	77.087	0.91141	1.5	1	1	1
U3IBR6	NAD-dependent protein deacylase sirtuin-5, mitochondrial OS=Anas platyrhynchos OX=8839 GN=SIRT5	SIRT5	33.952	16.528	26.1	6	6	6	0.724	0.8	0.833	1.232	1.2	1.309	0.63	0.00069936
U3IBR7	Uncharacterized protein OS=Anas platyrhynchos OX=8839 GN=PTCD3	PTCD3	69.285	12.863	15	8	10	8	1.032	1.003	0.953	1.054	0.991	1.051	0.965	0.311
U3IBR8	Uncharacterized protein OS=Anas platyrhynchos OX=8839 GN=LMO7	LMO7	160.52	43.762	10.3	12	12	12	1.071	1.105	1.048	0.863	0.886	0.911	1.212	0.0009354
U3IBS3	RAB14, member RAS oncogene family OS=Anas platyrhynchos OX=8839 GN=RAB14	RAB14	24.097	22.559	42.9	7	11	7	1.032	1.023	0.897	1.012	0.979	1.063	0.967	0.5276
U3IBS5	Fatty acyl-CoA reductase OS=Anas platyrhynchos OX=8839 GN=FAR1	FAR1	59.773	12.181	6.8	3	5	3	1.046	0.979	1.035	0.969	0.925	0.991	1.061	0.110997
U3IBS6	Mediator complex subunit 22 OS=Anas platyrhynchos OX=8839 GN=MED22	MED22	22.745	2.3192	11.4	2	2	2	1.07	1.103	1.052	0.938	0.956	0.864	1.169	0.0098571
U3IBS9	Uncharacterized protein OS=Anas platyrhynchos OX=8839 GN=ENTPD2	ENTPD2	51.611	4.4843	3.2	1	1	1	0.835	0.802	0.777	1.13	1.238	1.312	0.656	0.00095678
U3IBT0	PTPRF interacting protein alpha 1 OS=Anas platyrhynchos OX=8839 GN=PPFIA1	PPFIA1	141.28	10.357	3.5	5	6	4	1.058	1.032	1.078	0.908	0.978	0.935	1.123	0.0096638
U3IBT1	Uncharacterized protein OS=Anas platyrhynchos OX=8839	---	7.4253	2.1618	22.5	1	1	1
U3IBT3	Serine/threonine-protein phosphatase OS=Anas platyrhynchos OX=8839 GN=PPP3CB	PPP3CB	56.63	33.738	18	8	12	3	0.928	1	1.018	1.058	1.001	1.013	0.959	0.26792
U3IBT5	Carboxypeptidase OS=Anas platyrhynchos OX=8839 GN=SCPEP1	SCPEP1	50.091	9.7231	14	5	6	5	0.85	0.95	0.827	1.159	1.184	1.19	0.744	0.0023029
U3IBT6	Heat shock protein family H (Hsp110) member 1 OS=Anas platyrhynchos OX=8839 GN=HSPH1	HSPH1	92.89	82.679	21.6	17	27	15	1.082	1.081	1.092	0.911	0.894	0.895	1.206	1.55284e-05
U3IBT9	Protein tyrosine phosphatase, non-receptor type 13 OS=Anas platyrhynchos OX=8839 GN=PTPN13	PTPN13	274.55	10.388	1.5	4	4	4	0.958	1.214	1.051	0.86	1.008	0.887	1.17	0.140841
U3IBU1	Sterile alpha motif domain containing 4A OS=Anas platyrhynchos OX=8839 GN=SAMD4A	SAMD4A	51.162	2.4086	3.9	2	2	2	1.123	1.036	1.168	0.891	0.857	0.891	1.261	0.0035821
U3IBU2	Collapsin response mediator protein 1 OS=Anas platyrhynchos OX=8839 GN=CRMP1	CRMP1	61.159	31.789	23.2	12	21	10	1.005	1.025	1.007	0.977	0.966	0.991	1.035	0.023523
U3IBU3	Prohibitin 2 OS=Anas platyrhynchos OX=8839 GN=PHB2	PHB2	25.992	45.394	42.4	10	18	10	0.921	0.97	0.948	1.094	1.079	1.051	0.881	0.0026175
U3IBV7	Myosin ID OS=Anas platyrhynchos OX=8839 GN=MYO1D	MYO1D	106.87	15.431	9.6	9	12	8	0.901	0.876	0.907	1.16	1.11	1.117	0.792	0.000180709
U3IBV8	G protein subunit alpha q OS=Anas platyrhynchos OX=8839 GN=GNAQ	GNAQ	37.478	31.409	19.4	5	8	4	0.901	0.899	0.821	1.063	1.145	1.252	0.758	0.0080194
U3IBW1	Uncharacterized protein OS=Anas platyrhynchos OX=8839 GN=RBM7	RBM7	24.782	0.55968	3.6	1	1	1
U3IBW3	AT-hook containing transcription factor 1 OS=Anas platyrhynchos OX=8839 GN=AHCTF1	AHCTF1	251.02	20.555	3.9	7	9	7	1.176	1.068	1.02	0.918	0.925	0.909	1.186	0.057224
U3IBW4	Nuclear casein kinase and cyclin dependent kinase substrate 1 OS=Anas platyrhynchos OX=8839 GN=NUCKS1	NUCKS1	32.736	2.5235	8.2	3	4	3	0.745	0.719	0.704	1.298	1.35	1.315	0.547	3.7092e-06
U3IBX3	DNA polymerase delta interacting protein 3 OS=Anas platyrhynchos OX=8839 GN=POLDIP3	POLDIP3	44.014	15.518	28.2	9	9	9	0.906	0.934	0.978	1.008	1.127	1.027	0.891	0.049378
U3IBX5	Coiled-coil and C2 domain containing 1B OS=Anas platyrhynchos OX=8839 GN=CC2D1B	CC2D1B	93.33	5.6914	8	7	8	7	0.978	1.045	1	1.028	0.991	0.975	1.01	0.72294
U3IBX8	FRAS1 related extracellular matrix protein 2 OS=Anas platyrhynchos OX=8839 GN=FREM2	FREM2	337.34	12.211	2.4	7	8	7	0.708	0.884	0.821	1.236	1.228	1.185	0.661	0.003298
U3IBY0	Uncharacterized protein OS=Anas platyrhynchos OX=8839	---	85.182	12.757	11.2	8	8	8	1.058	1.065	1.04	0.955	0.944	0.947	1.111	0.000179698
U3IBY4	Transmembrane protein 120A OS=Anas platyrhynchos OX=8839 GN=TMEM120A	TMEM120A	40.781	0.63197	2.3	1	2	1	0.906	0.98	0.964	1.172	0.992	1.017	0.896	0.132676
U3IBY9	G protein nucleolar 3 OS=Anas platyrhynchos OX=8839 GN=GNL3	GNL3	60.289	37.866	17.4	9	12	8	1.07	1.126	1.078	0.904	0.881	0.904	1.218	0.00040275
U3IBZ1	Uncharacterized protein OS=Anas platyrhynchos OX=8839	---	65.855	2.1854	4.9	3	3	3	1.02	1.045	0.979	0.977	1.025	0.961	1.027	0.37632
U3IBZ2	C-X-C motif chemokine ligand 14 OS=Anas platyrhynchos OX=8839 GN=CXCL14	CXCL14	10.832	1.652	10.9	1	2	1	1.201	1.279	1.218	0.74	0.8	0.675	1.67	0.00061757
U3IBZ7	Polypyrimidine tract binding protein 3 OS=Anas platyrhynchos OX=8839 GN=PTBP3	PTBP3	55.503	0.82689	1.6	1	1	1
U3IC00	Transmembrane 9 superfamily member OS=Anas platyrhynchos OX=8839 GN=TM9SF4	TM9SF4	73.605	10.539	11.7	6	8	6	1.029	0.981	1.015	0.978	0.993	0.982	1.024	0.184138
U3IC02	Diphthamide biosynthesis 7 OS=Anas platyrhynchos OX=8839 GN=DPH7	DPH7	41.175	2.248	6.5	2	2	2	1.142	0.992	1.072	0.922	0.936	0.922	1.153	0.075285
U3IC04	Uncharacterized protein OS=Anas platyrhynchos OX=8839	---	11.431	6.5683	34.7	4	11	4	1.075	1.056	1.049	0.949	0.931	0.932	1.131	0.00021671
U3IC06	Staufen double-stranded RNA binding protein 2 OS=Anas platyrhynchos OX=8839 GN=STAU2	STAU2	69.354	23.975	19.8	12	16	10	1.009	0.992	1.003	0.97	1.017	1.025	0.997	0.90044
U3IC15	Aconitate hydratase, mitochondrial OS=Anas platyrhynchos OX=8839 GN=ACO2	ACO2	85.792	251.24	40.2	28	73	28	0.958	0.952	0.961	1.033	1.028	1.073	0.916	0.0031965
U3IC16	BCS1 homolog, ubiquinol-cytochrome c reductase complex chaperone OS=Anas platyrhynchos OX=8839 GN=BCS1L	BCS1L	45.638	4.812	8.9	3	4	3	1.107	0.911	0.856	0.982	1.012	1.164	0.91	0.35568
U3IC18	Glutathione S-transferase kappa OS=Anas platyrhynchos OX=8839 GN=GSTK1	GSTK1	25.718	29.971	27.9	6	9	6	1.038	1.037	1.082	0.94	0.967	0.946	1.107	0.0035239
U3IC22	Uncharacterized protein OS=Anas platyrhynchos OX=8839	---	31.458	10.059	9.5	2	2	2	0.872	0.885	0.914	1.125	1.049	1.21	0.789	0.0056768
U3IC27	Nuclear factor related to kappaB binding protein OS=Anas platyrhynchos OX=8839 GN=NFRKB	NFRKB	140.91	0.71793	0.6	1	1	1
U3IC34	Uncharacterized protein OS=Anas platyrhynchos OX=8839 GN=TBL1X	TBL1X	56.585	58.337	14.5	6	6	3	1.234	1.067	1.05	0.772	0.88	0.962	1.282	0.038159
U3IC35	DNA polymerase delta 3, accessory subunit OS=Anas platyrhynchos OX=8839 GN=POLD3	POLD3	41.042	3.1385	12.8	4	4	4	1.116	0.96	0.986	0.93	0.922	1.005	1.072	0.27622
U3IC38	Cytoskeleton associated protein 2 OS=Anas platyrhynchos OX=8839 GN=CKAP2	CKAP2	75.213	0.98671	1.2	1	1	1	1.139	1.258	1.212	0.739	0.76	0.813	1.561	0.00038488
U3IC40	Vacuolar protein sorting-associated protein 41 homolog OS=Anas platyrhynchos OX=8839 GN=VPS41	VPS41	98.463	6.6122	6.8	6	7	6	0.986	1.028	1.021	1.027	1.004	0.946	1.019	0.51566
U3IC42	Mevalonate kinase OS=Anas platyrhynchos OX=8839 GN=MVK	MVK	28.54	20.771	10.3	2	3	2	0.986	0.916	0.886	1.054	1.129	1.074	0.856	0.0143403
U3IC43	Peptidyl-prolyl cis-trans isomerase OS=Anas platyrhynchos OX=8839 GN=PPIH	PPIH	14.573	7.7784	38.1	5	6	5	1.016	1.052	1.07	0.934	0.942	0.961	1.106	0.0044584
U3IC44	G protein subunit alpha i1 OS=Anas platyrhynchos OX=8839 GN=GNAI1	GNAI1	36.063	7.8818	24.1	7	9	4	0.873	0.812	0.781	1.116	1.179	1.29	0.688	0.0021976
U3IC46	Mannosidase alpha class 2A member 2 OS=Anas platyrhynchos OX=8839 GN=MAN2A2	MAN2A2	123.17	1.4709	1.6	2	2	2
U3IC48	Ryanodine receptor 3 OS=Anas platyrhynchos OX=8839 GN=RYR3	RYR3	553.14	5.444	0.9	4	4	4	0.939	0.838	0.757	1.1	1.164	1.278	0.715	0.0114363
U3IC49	Transmembrane p24 trafficking protein 4 OS=Anas platyrhynchos OX=8839 GN=TMED4	TMED4	11.668	0.74123	28.9	4	4	4	0.931	1.021	1.017	0.963	0.985	1.003	1.006	0.8773
U3IC50	PAK1 interacting protein 1 OS=Anas platyrhynchos OX=8839 GN=PAK1IP1	PAK1IP1	39.07	4.7054	9.8	4	4	4	1.114	0.98	1.102	0.926	0.977	0.935	1.126	0.056697
U3IC53	Calpain 1 OS=Anas platyrhynchos OX=8839 GN=CAPN1	CAPN1	71.442	5.3855	9.1	7	9	7	1.022	1.002	0.971	0.921	1.056	1.045	0.991	0.88274
U3IC54	Uncharacterized protein OS=Anas platyrhynchos OX=8839	---	319.28	92.004	10.1	21	27	21	0.973	0.949	0.976	0.985	1.019	1.046	0.95	0.059676
U3IC57	PWWP domain containing 2B OS=Anas platyrhynchos OX=8839 GN=PWWP2B	PWWP2B	65.483	0.49369	1.9	1	1	1	0.926	0.909	0.911	1.049	1.123	1.13	0.832	0.00169777
U3IC59	H2A histone family member Y OS=Anas platyrhynchos OX=8839 GN=H2AFY	H2AFY	33.059	18.512	24.4	7	10	7	1.021	1.126	1.112	0.913	0.928	0.888	1.194	0.0060823
U3IC61	DENN domain containing 4C OS=Anas platyrhynchos OX=8839 GN=DENND4C	DENND4C	215.81	1.1773	0.5	1	1	1
U3IC69	Uncharacterized protein OS=Anas platyrhynchos OX=8839	---	87.271	1.6583	2.2	2	2	2
U3IC70	Uncharacterized protein OS=Anas platyrhynchos OX=8839 GN=LOC101797138	LOC101797138	22.613	6.5345	21.1	5	6	5	1.132	1.067	1.037	0.951	0.952	0.904	1.153	0.0101593
U3IC71	Pyridoxal dependent decarboxylase domain containing 1 OS=Anas platyrhynchos OX=8839 GN=PDXDC1	PDXDC1	88.022	16.625	9.1	6	7	6	1.125	1.131	1.075	0.885	0.791	0.953	1.267	0.0133172
U3IC77	DnaJ heat shock protein family (Hsp40) member B6 OS=Anas platyrhynchos OX=8839 GN=DNAJB6	DNAJB6	36.835	5.3485	6.1	2	2	2	1.122	1.115	1.047	0.934	0.815	0.937	1.223	0.0165043
U3IC78	Asparaginyl-tRNA synthetase 2, mitochondrial OS=Anas platyrhynchos OX=8839 GN=NARS2	NARS2	53.753	1.7114	4.2	2	2	2
U3IC80	Uncharacterized protein OS=Anas platyrhynchos OX=8839 GN=PPP1R2	PPP1R2	17.583	0.51074	9.7	2	2	2	0.93	1.026	0.925	1.066	1.071	1.01	0.915	0.082062
U3IC84	Uncharacterized protein OS=Anas platyrhynchos OX=8839 GN=EMG1	EMG1	20.794	1.7958	11.6	2	3	2	1.034	1.109	1.073	0.971	0.943	0.852	1.163	0.026916
U3IC85	Ribosomal protein L7a OS=Anas platyrhynchos OX=8839 GN=RPL7A	RPL7A	30.547	164.94	38.5	13	26	13	1.017	1.01	1.01	1.022	0.978	0.99	1.016	0.30208
U3IC88	Cilia and flagella associated protein 53 OS=Anas platyrhynchos OX=8839 GN=CFAP53	CFAP53	56.814	1.1866	2.1	1	1	1	1.163	1.115	1.223	0.838	0.8	0.802	1.435	0.00029994
U3IC95	Family with sequence similarity 193 member A OS=Anas platyrhynchos OX=8839 GN=FAM193A	FAM193A	135.65	0.82417	0.9	1	1	1	1.067	0.995	1.06	0.925	0.936	1.011	1.087	0.078724
U3IC97	Uncharacterized protein OS=Anas platyrhynchos OX=8839 GN=DNAJB11	DNAJB11	40.543	31.097	26.3	10	16	10	0.981	1	1.006	1.061	1.016	0.976	0.978	0.44626
U3ICA1	Uncharacterized protein OS=Anas platyrhynchos OX=8839	---	14.692	7.4274	34.9	4	5	4	0.962	0.958	1.025	1.016	1.068	1.03	0.946	0.101499
U3ICA5	Calcium/calmodulin dependent protein kinase ID OS=Anas platyrhynchos OX=8839 GN=CAMK1D	CAMK1D	33.633	3.8112	13.9	4	4	4	1.134	1.043	1.102	0.804	0.939	0.952	1.217	0.02894
U3ICA6	Lysophosphatidylcholine acyltransferase 3 OS=Anas platyrhynchos OX=8839 GN=LPCAT3	LPCAT3	51.031	16.65	4.6	2	4	2	0.959	1.007	0.97	1.011	1.054	1.007	0.956	0.094461
U3ICA9	Dehydrogenase/reductase 7 OS=Anas platyrhynchos OX=8839 GN=DHRS7	DHRS7	36.156	36.091	23.3	6	7	6	0.975	0.923	0.958	1.105	1.075	1.07	0.879	0.0024404
U3ICB5	Inositol polyphosphate-5-phosphatase A OS=Anas platyrhynchos OX=8839 GN=INPP5A	INPP5A	45.467	9.0374	11.6	5	5	5	0.825	0.863	0.852	1.181	1.24	1.103	0.721	0.00086217
U3ICC4	HPS5, biogenesis of lysosomal organelles complex 2 subunit 2 OS=Anas platyrhynchos OX=8839 GN=HPS5	HPS5	119.56	-2	0.8	1	1	1	0.914	0.947	0.982	1.106	1.058	1.028	0.891	0.01756
U3ICC7	Coronin OS=Anas platyrhynchos OX=8839 GN=CORO1C	CORO1C	53.889	66.294	27.1	15	29	15	0.939	0.996	1.002	1.064	1.027	0.991	0.953	0.173698
U3ICC8	Uncharacterized protein OS=Anas platyrhynchos OX=8839	---	29.252	26.411	25.8	8	13	6	1.03	1.019	1.047	1.024	0.948	0.967	1.053	0.097978
U3ICD2	DNA-directed RNA polymerase subunit beta OS=Anas platyrhynchos OX=8839 GN=POLR3B	POLR3B	125	1.4888	1.5	2	2	2	1.052	1.098	1.08	0.936	0.897	0.915	1.175	0.0007626
U3ICD3	Dual serine/threonine and tyrosine protein kinase OS=Anas platyrhynchos OX=8839 GN=DSTYK	DSTYK	97.292	1.2088	1.8	2	2	2	0.949	0.896	1.037	1.047	1.083	1.019	0.915	0.121816
U3ICD4	NIMA related kinase 1 OS=Anas platyrhynchos OX=8839 GN=NEK1	NEK1	147.48	1.0983	0.6	1	1	1
U3ICD5	Uncharacterized protein OS=Anas platyrhynchos OX=8839	---	89.74	1.0787	4.2	4	5	4	0.697	0.749	0.726	1.253	1.342	1.308	0.556	3.7426e-05
U3ICE0	UFM1 specific ligase 1 OS=Anas platyrhynchos OX=8839 GN=UFL1	UFL1	89.147	33.618	16.2	12	17	12	1.038	1.034	0.993	0.985	0.956	0.986	1.047	0.057679
U3ICF6	SPT5 homolog, DSIF elongation factor subunit OS=Anas platyrhynchos OX=8839 GN=SUPT5H	SUPT5H	42.339	8.0824	13.4	5	7	4	1.037	1.06	1.054	0.935	0.978	0.93	1.108	0.0039441
U3ICF7	Ring finger and CCCH-type domains 1 OS=Anas platyrhynchos OX=8839 GN=RC3H1	RC3H1	126.41	5.9426	3.6	3	3	2	1.039	0.983	1.049	0.927	0.963	1.039	1.048	0.28706
U3ICG2	DNA topoisomerase OS=Anas platyrhynchos OX=8839 GN=TOP3B	TOP3B	79.047	6.4206	8.8	5	5	5	1.041	0.984	0.979	1.042	0.976	1.012	0.991	0.7672
U3ICG4	Osteoglycin OS=Anas platyrhynchos OX=8839 GN=OGN	OGN	34.314	6.5441	7	2	3	2	0.964	0.96	0.956	1.017	1.039	1.017	0.937	0.00100013
U3ICG5	Epithelial stromal interaction 1 OS=Anas platyrhynchos OX=8839 GN=EPSTI1	EPSTI1	32.325	1.4884	6.6	2	2	2	1.493	1.47	1.516	0.455	0.439	0.429	3.385	1.8742e-07
U3ICG6	Proteasome 26S subunit, non-ATPase 3 OS=Anas platyrhynchos OX=8839 GN=PSMD3	PSMD3	44.991	103.07	30.6	12	19	12	1.058	1.024	1.021	0.948	0.945	1.01	1.069	0.052176
U3ICH0	Heat shock protein family E (Hsp10) member 1 OS=Anas platyrhynchos OX=8839 GN=HSPE1	HSPE1	11.08	9.6594	45.1	7	19	7	0.988	0.981	0.947	1.014	1.002	1.069	0.945	0.078022
U3ICH6	Fibronectin type III domain containing 1 OS=Anas platyrhynchos OX=8839 GN=FNDC1	FNDC1	179.45	0.66049	0.9	1	1	1
U3ICH9	Fanconi anemia core complex associated protein 100 OS=Anas platyrhynchos OX=8839 GN=FAAP100	FAAP100	73.787	5.6287	3.6	2	3	2	0.866	0.929	0.939	1.095	1.145	1.076	0.824	0.0035391
U3ICI5	CTR9 homolog, Paf1/RNA polymerase II complex component OS=Anas platyrhynchos OX=8839 GN=CTR9	CTR9	132.51	14.633	6.1	7	8	7	0.969	1.044	1.114	0.938	0.98	0.962	1.086	0.128236
U3ICJ4	Mitochondrial ribosomal protein S36 OS=Anas platyrhynchos OX=8839 GN=MRPS36	MRPS36	9.3414	32.748	29.3	2	2	2	1.021	1.037	0.982	0.977	0.988	1	1.025	0.23096
U3ICJ6	3-hydroxybutyrate dehydrogenase 1 OS=Anas platyrhynchos OX=8839 GN=BDH1	BDH1	38.49	29.977	22.7	8	18	8	1.032	0.998	1.022	0.991	0.991	1.012	1.019	0.190635
U3ICK1	Coatomer subunit delta OS=Anas platyrhynchos OX=8839 GN=ARCN1	ARCN1	17.272	20.77	45.6	7	11	7	1.044	1.038	1.008	1.009	0.984	1.02	1.026	0.172442
U3ICK3	Cell division cycle protein 123 homolog OS=Anas platyrhynchos OX=8839 GN=CDC123	CDC123	38.936	1.8176	6.3	2	2	2	0.973	1.059	1.118	0.896	1.009	0.933	1.11	0.123458
U3ICK5	Nuclear receptor binding protein 1 OS=Anas platyrhynchos OX=8839 GN=NRBP1	NRBP1	52.435	2.812	6.7	3	3	3	0.959	1.048	1.037	0.996	0.993	0.971	1.028	0.40198
U3ICK7	Phosphoserine aminotransferase OS=Anas platyrhynchos OX=8839 GN=PSAT1	PSAT1	41.075	17.581	25.1	9	21	9	0.985	0.958	0.965	1.055	1.044	1.066	0.919	0.00117899
U3ICK8	Aladin WD repeat nucleoporin OS=Anas platyrhynchos OX=8839 GN=AAAS	AAAS	32.89	33.29	28.1	7	9	7	0.924	1.007	0.948	1.032	1.043	1.029	0.928	0.04246
U3ICK9	Uncharacterized protein OS=Anas platyrhynchos OX=8839	---	11.841	9.9753	20	2	4	2	0.927	0.944	0.979	1.086	1.062	1.072	0.885	0.002118
U3ICL0	Uncharacterized protein OS=Anas platyrhynchos OX=8839	---	17.951	68.865	40.4	6	20	2	0.932	0.992	1.015	1.042	0.972	1.061	0.956	0.28826
U3ICL1	Ribosomal protein S23 OS=Anas platyrhynchos OX=8839 GN=RPS23	RPS23	11.836	16.131	27	3	7	3	1.093	0.915	1.022	0.928	1.02	1.033	1.016	0.82308
U3ICL6	Retinoic acid receptor responder 1 OS=Anas platyrhynchos OX=8839 GN=RARRES1	RARRES1	26.207	2.2575	5.2	1	1	1	1.04	1.004	0.977	0.98	0.923	1.082	1.012	0.79492
U3ICM0	Uncharacterized protein OS=Anas platyrhynchos OX=8839	---	129.82	0.46718	1.4	2	2	1
U3ICM3	Vezatin, adherens junctions transmembrane protein OS=Anas platyrhynchos OX=8839 GN=VEZT	VEZT	90.599	2.7285	2.4	2	2	2	1.1	1.07	0.98	0.924	0.986	0.933	1.108	0.064896
U3ICM4	Serine and arginine rich splicing factor 10 OS=Anas platyrhynchos OX=8839 GN=SRSF10	SRSF10	28.938	4.031	7.4	2	2	2	0.982	1.047	1.03	1	1.024	0.92	1.039	0.35986
U3ICM6	Gelsolin OS=Anas platyrhynchos OX=8839 GN=GSN	GSN	86.55	65.271	23.9	17	23	15	1.002	1.004	1.013	1	0.978	0.999	1.014	0.153602
U3ICM7	RNA polymerase II subunit C OS=Anas platyrhynchos OX=8839 GN=POLR2C	POLR2C	31.33	1.6058	7.3	2	2	2	0.941	1.006	0.959	1.008	1.065	1.044	0.932	0.051519
U3ICN0	Mitochondrial pyruvate carrier OS=Anas platyrhynchos OX=8839 GN=MPC2	MPC2	14.553	1.0244	16.4	2	3	2	0.881	0.933	0.884	1.056	1.072	1.224	0.805	0.0130021
U3ICN4	Uncharacterized protein OS=Anas platyrhynchos OX=8839 GN=LOC101799563	LOC101799563	25.909	5.639	13.8	3	3	3	1.024	1.032	0.99	1.027	0.994	1.017	1.003	0.88064
U3ICN7	Ribosomal protein L12 OS=Anas platyrhynchos OX=8839 GN=RPL12	RPL12	14.408	65.163	29.5	3	7	3	1.051	1.021	1.025	0.935	0.927	0.986	1.087	0.0168962
U3ICP2	Exocyst complex component 3 like 1 OS=Anas platyrhynchos OX=8839 GN=EXOC3L1	EXOC3L1	85.792	0.88672	1.1	1	1	1
U3ICP3	Ribosomal RNA processing 7 homolog A OS=Anas platyrhynchos OX=8839 GN=RRP7A	RRP7A	24.254	9.2038	17.1	4	5	4	1.186	1.168	1.063	0.83	0.746	0.955	1.35	0.0185242
U3ICP4	Uncharacterized protein OS=Anas platyrhynchos OX=8839 GN=LOC101800529	LOC101800529	18.318	0.73648	8.1	1	1	1	1.006	1.069	0.868	0.886	1.143	1.05	0.956	0.67792
U3ICP7	Alpha-mannosidase OS=Anas platyrhynchos OX=8839 GN=MAN2B2	MAN2B2	113.2	4.4642	3.5	3	4	3	0.827	0.812	0.817	1.259	1.182	1.191	0.676	4.2754e-05
U3ICP8	Uncharacterized protein OS=Anas platyrhynchos OX=8839 GN=NANS	NANS	35.231	10.153	18.7	5	10	5	1.004	1.051	0.992	0.982	0.92	0.977	1.058	0.106279
U3ICP9	Uncharacterized protein OS=Anas platyrhynchos OX=8839	---	20.759	10.169	33.2	6	12	6	1.068	1.01	1.016	0.981	0.999	0.939	1.06	0.0846
U3ICQ5	Adenylate cyclase OS=Anas platyrhynchos OX=8839 GN=ADCY5	ADCY5	131.72	1.702	0.8	1	1	1
U3ICQ7	Acetyltransferase component of pyruvate dehydrogenase complex OS=Anas platyrhynchos OX=8839 GN=DLAT	DLAT	63.454	24.691	20.2	11	20	11	0.915	0.977	0.954	1.054	1.056	1.052	0.9	0.031443
U3ICQ9	Potassium channel tetramerization domain containing 12 OS=Anas platyrhynchos OX=8839 GN=KCTD12	KCTD12	16.091	14.542	19.9	3	3	3	0.896	0.856	0.942	1.185	1.145	1.091	0.787	0.0028371
U3ICR4	Chromosome 16 open reading frame 70 OS=Anas platyrhynchos OX=8839 GN=C16orf70	C16orf70	47.94	2.8995	2.1	1	1	1	0.956	0.945	0.953	1.029	1.046	1.102	0.898	0.0069973
U3ICR7	Coiled-coil domain containing 12 OS=Anas platyrhynchos OX=8839 GN=CCDC12	CCDC12	15.639	8.2914	15.3	2	2	2	1.156	1.061	1.099	0.839	0.897	0.918	1.249	0.0037205
U3ICR9	Kinesin family member 13B OS=Anas platyrhynchos OX=8839 GN=KIF13B	KIF13B	201.51	19.951	5.7	11	12	11	0.958	0.957	0.946	1.048	1.102	1.001	0.908	0.076096
U3ICS5	Cytosolic iron-sulfur assembly component 1 OS=Anas platyrhynchos OX=8839 GN=CIAO1	CIAO1	13.425	0.91061	6.1	1	1	1	1.071	1.066	0.999	0.968	0.957	0.934	1.097	0.020622
U3ICS6	Solute carrier family 30 member 5 OS=Anas platyrhynchos OX=8839 GN=SLC30A5	SLC30A5	84.236	14.129	2.7	2	3	2	1.078	1.108	0.913	1.056	0.852	0.989	1.07	0.48262
U3ICT2	Eukaryotic translation initiation factor 2B subunit epsilon OS=Anas platyrhynchos OX=8839 GN=EIF2B5	EIF2B5	74.659	2.997	3.5	3	3	3	0.918	1.01	0.977	0.98	1.028	1.048	0.951	0.2116
U3ICT6	NPL4 homolog, ubiquitin recognition factor OS=Anas platyrhynchos OX=8839 GN=NPLOC4	NPLOC4	65.527	19.328	17.4	10	14	10	0.999	0.977	0.996	1.039	1.015	1.019	0.967	0.029178
U3ICU1	Thyroid hormone receptor interactor 11 OS=Anas platyrhynchos OX=8839 GN=TRIP11	TRIP11	223.23	29.987	9.9	20	22	20	1.087	1.1	1.148	0.839	0.888	0.855	1.292	0.00040259
U3ICU4	Sulfotransferase OS=Anas platyrhynchos OX=8839	---	11.048	2.7048	9.6	1	1	1
U3ICU8	Meiosis regulator and mRNA stability factor 1 OS=Anas platyrhynchos OX=8839 GN=MARF1	MARF1	193.59	4.5493	1.7	3	3	3	1.023	0.852	0.8	1.132	1.07	1.185	0.79	0.038796
U3ICV0	Retinol dehydrogenase 10 OS=Anas platyrhynchos OX=8839 GN=RDH10	RDH10	34.37	4.3161	7.1	2	2	2	1.156	1.106	1.051	0.893	0.864	0.898	1.248	0.0018215
U3ICV1	Myelin protein zero like 1 OS=Anas platyrhynchos OX=8839 GN=MPZL1	MPZL1	29.493	5.8643	13.7	3	3	3	0.868	0.904	0.895	1.107	1.178	1.109	0.786	0.00053887
U3ICV5	General transcription factor IIi OS=Anas platyrhynchos OX=8839 GN=GTF2I	GTF2I	113.58	1.5359	1.7	2	2	2
U3ICW2	Suppressor of tumorigenicity 14 protein homolog OS=Anas platyrhynchos OX=8839 GN=ST14	ST14	92.519	4.6158	3.5	3	4	3	0.949	0.963	1.002	0.97	1.113	1.028	0.937	0.21068
U3ICW3	StAR related lipid transfer domain containing 7 OS=Anas platyrhynchos OX=8839 GN=STARD7	STARD7	23.736	9.5561	5.6	1	1	1	1.038	0.993	0.931	0.954	1.008	1.092	0.97	0.58298
U3ICX0	Tyrosine-protein phosphatase OS=Anas platyrhynchos OX=8839	---	59.472	0.56419	1.9	1	1	1
U3ICX1	Transmembrane protein 214 OS=Anas platyrhynchos OX=8839 GN=TMEM214	TMEM214	60.445	3.3592	4	2	4	2	0.94	0.939	0.955	1.086	1.079	1.029	0.887	0.0026026
U3ICX3	Cytoplasmic FMR1-interacting protein OS=Anas platyrhynchos OX=8839 GN=CYFIP1	CYFIP1	146.08	113.04	16	19	24	19	0.949	0.974	0.965	1.054	1.016	1.046	0.927	0.004958
U3ICX4	Uncharacterized protein OS=Anas platyrhynchos OX=8839 GN=DDX51	DDX51	63.03	5.3392	7.4	4	4	4	0.988	1.055	1.031	0.947	0.995	0.983	1.051	0.11118
U3ICX7	Clathrin light chain OS=Anas platyrhynchos OX=8839 GN=CLTA	CLTA	17.183	2.2724	22.8	4	7	3	0.955	1.006	0.987	1.078	0.981	1.011	0.96	0.27536
U3ICX8	Charged multivesicular body protein 1A OS=Anas platyrhynchos OX=8839 GN=CHMP1A	CHMP1A	21.261	2.4757	11.9	3	3	3	0.872	0.906	0.946	1.167	1.079	1.13	0.807	0.0027984
U3ICX9	Cyclin K OS=Anas platyrhynchos OX=8839 GN=CCNK	CCNK	46.883	11.892	6.5	2	3	2	1.184	0.892	0.973	0.949	0.974	1.038	1.03	0.80748
U3ICZ1	Polybromo 1 OS=Anas platyrhynchos OX=8839 GN=PBRM1	PBRM1	187.28	17.918	9.1	16	16	16	1.112	1.052	1.059	0.909	0.863	0.946	1.186	0.0058176
U3ICZ2	Signal peptidase complex catalytic subunit SEC11 OS=Anas platyrhynchos OX=8839 GN=SEC11A	SEC11A	18.64	3.2983	19	4	6	4	1.011	0.971	0.963	1.073	0.961	1.027	0.962	0.34528
U3ID05	Uncharacterized protein OS=Anas platyrhynchos OX=8839	---	14.67	0.51114	6.2	1	1	1
U3ID07	Complement C1s OS=Anas platyrhynchos OX=8839 GN=C1S	C1S	77.791	28.017	20	12	13	12	1.421	1.404	1.321	0.54	0.544	0.535	2.561	1.0898e-06
U3ID14	Uncharacterized protein OS=Anas platyrhynchos OX=8839	---	56.736	20.963	19.4	9	15	9	1.024	0.993	0.99	1.043	0.991	0.991	0.994	0.78826
U3ID15	STAM binding protein OS=Anas platyrhynchos OX=8839 GN=STAMBP	STAMBP	50.127	11.312	9.6	3	3	3	0.92	0.96	1.078	0.957	1.084	1.019	0.967	0.5891
U3ID17	Serine hydrolase like 2 OS=Anas platyrhynchos OX=8839 GN=SERHL2	SERHL2	35.014	1.4311	5.8	2	2	2	0.984	0.947	1.046	1.044	0.981	1.013	0.98	0.57456
U3ID18	Uncharacterized protein OS=Anas platyrhynchos OX=8839 GN=MAP1LC3B	MAP1LC3B	14.765	2.3774	22.4	3	3	1
U3ID19	Aconitate decarboxylase 1 OS=Anas platyrhynchos OX=8839 GN=ACOD1	ACOD1	51.923	12.431	7.4	2	3	2	0.713	0.708	0.738	1.287	1.297	1.386	0.544	2.1106e-05
U3ID21	Nuclear transcription factor, X-box binding 1 OS=Anas platyrhynchos OX=8839 GN=NFX1	NFX1	128.04	2.9246	3.9	5	5	5	0.901	1.088	1.082	0.989	1.012	0.928	1.048	0.54598
U3ID25	Discs large MAGUK scaffold protein 1 OS=Anas platyrhynchos OX=8839 GN=DLG1	DLG1	100.51	26.633	9.5	8	10	5	0.869	0.887	0.878	1.069	1.127	0.959	0.835	0.065162
U3ID28	WD repeat and HMG-box DNA binding protein 1 OS=Anas platyrhynchos OX=8839 GN=WDHD1	WDHD1	125.31	5.0074	4.2	5	5	5	1.005	1.105	1.05	0.87	1.038	0.957	1.103	0.159816
U3ID30	Very-long-chain (3R)-3-hydroxyacyl-CoA dehydratase OS=Anas platyrhynchos OX=8839 GN=HACD2	HACD2	24.02	17.382	10.7	3	4	3	1.165	0.934	0.914	0.912	0.947	1.139	1.005	0.9736
U3ID31	Steroid 5 alpha-reductase 2 OS=Anas platyrhynchos OX=8839 GN=SRD5A2	SRD5A2	24.217	1.3589	7.2	2	3	2	0.816	0.795	0.813	1.196	1.177	1.286	0.662	0.000136587
U3ID33	NADPH--cytochrome P450 reductase OS=Anas platyrhynchos OX=8839 GN=POR	POR	75.698	20.507	21	14	19	14	0.974	0.94	0.876	1.078	1.045	1.08	0.871	0.0135195
U3ID37	Uncharacterized protein OS=Anas platyrhynchos OX=8839	---	24.693	8.2277	16.2	3	4	3	0.89	0.88	0.92	1.115	1.129	1.123	0.799	8.1907e-05
U3ID38	Surfeit 2 OS=Anas platyrhynchos OX=8839 GN=SURF2	SURF2	25.062	2.7249	12	3	3	3
U3ID46	Protein tyrosine phosphatase, receptor type S OS=Anas platyrhynchos OX=8839 GN=PTPRS	PTPRS	213.87	14.38	4	7	8	5	0.719	0.87	0.885	1.12	1.114	1.217	0.717	0.0097231
U3ID47	CD47 molecule OS=Anas platyrhynchos OX=8839 GN=CD47	CD47	33.093	3.324	5.6	1	1	1
U3ID48	Uncharacterized protein OS=Anas platyrhynchos OX=8839 GN=LOC101805096	LOC101805096	31.736	0.71506	3.3	1	1	1	1.076	0.872	0.928	1.045	1.029	1.082	0.911	0.20614
U3ID52	Sorcin OS=Anas platyrhynchos OX=8839 GN=SRI	SRI	22.909	62.819	37.6	8	14	8	1.002	1.032	1.002	0.956	0.978	1.038	1.022	0.45558
U3ID54	MICOS complex subunit OS=Anas platyrhynchos OX=8839 GN=CHCHD3	CHCHD3	17.382	4.5129	24.3	4	4	4	0.753	1.055	1.079	1.16	1.147	0.834	0.919	0.61676
U3ID57	Aminopeptidase OS=Anas platyrhynchos OX=8839 GN=ANPEP	ANPEP	107.03	2.8486	3.3	3	3	3	1.009	1.015	0.975	1.012	0.991	0.989	1.002	0.8852
U3ID58	Uncharacterized protein OS=Anas platyrhynchos OX=8839	---	22.406	26.646	46.2	9	18	7	1.037	1.006	0.987	0.998	1.002	0.971	1.02	0.32526
U3ID59	Superoxide dismutase OS=Anas platyrhynchos OX=8839 GN=SOD2	SOD2	21.107	15.703	24.2	5	13	5	0.943	0.924	0.942	1.131	1.062	1.053	0.865	0.0035772
U3ID60	RB binding protein 5, histone lysine methyltransferase complex subunit OS=Anas platyrhynchos OX=8839 GN=RBBP5	RBBP5	59.074	5.3495	5.8	3	3	3	1.055	1.069	1.073	0.897	0.947	0.942	1.148	0.00156276
U3ID66	Zinc finger FYVE-type containing 1 OS=Anas platyrhynchos OX=8839 GN=ZFYVE1	ZFYVE1	85.546	16.795	8.2	6	6	6	1.067	1.038	1.072	0.934	0.911	0.929	1.145	0.00042068
U3ID71	RAB2A, member RAS oncogene family OS=Anas platyrhynchos OX=8839 GN=RAB2A	RAB2A	23.774	104.48	40.7	7	18	7	1.05	1.043	0.993	0.965	0.981	0.94	1.069	0.036121
U3ID73	Uncharacterized protein OS=Anas platyrhynchos OX=8839 GN=RPL7	RPL7	28.699	59.812	31.3	10	26	10	1.046	1.038	1.051	0.947	0.94	0.903	1.124	0.00154467
U3ID76	Uncharacterized protein OS=Anas platyrhynchos OX=8839	---	17.04	43.351	27.8	4	7	4	1.1	1.031	1.035	0.922	0.898	1.004	1.121	0.044144
U3ID77	Uncharacterized protein OS=Anas platyrhynchos OX=8839 GN=GNE	GNE	83.184	10.795	9.1	6	8	6	1.089	1.046	1.139	0.973	0.935	0.83	1.196	0.028336
U3ID81	Regucalcin OS=Anas platyrhynchos OX=8839 GN=RGN	RGN	31.846	16.417	23.4	6	6	6	0.942	0.865	0.895	1.131	1.085	1.182	0.795	0.0028163
U3ID84	DAZ associated protein 1 OS=Anas platyrhynchos OX=8839 GN=DAZAP1	DAZAP1	43.952	11.772	10.5	3	6	3	0.753	0.754	0.784	1.289	1.381	1.186	0.594	0.00035528
U3ID87	Phenylalanyl-tRNA synthetase 2, mitochondrial OS=Anas platyrhynchos OX=8839 GN=FARS2	FARS2	29.708	1.811	3.9	1	1	1	1.034	0.97	1.1	1.018	0.936	0.94	1.073	0.20088
U3ID88	Collagen type VI alpha 3 chain OS=Anas platyrhynchos OX=8839 GN=COL6A3	COL6A3	339.67	323.31	22.2	64	106	64	0.997	1.018	1.017	0.986	0.997	0.979	1.024	0.053565
U3ID92	Uncharacterized protein OS=Anas platyrhynchos OX=8839	---	15.259	5.5968	22.2	3	5	3	0.799	0.798	0.809	1.226	1.243	1.207	0.655	7.7034e-07
U3ID95	UDP-N-acetylglucosamine pyrophosphorylase 1 like 1 OS=Anas platyrhynchos OX=8839 GN=UAP1L1	UAP1L1	48.445	6.8901	7.8	4	5	3	0.937	0.959	0.935	1.094	1.066	1.047	0.883	0.00117955
U3ID96	Nudix hydrolase 5 OS=Anas platyrhynchos OX=8839 GN=NUDT5	NUDT5	24.677	12.351	5.5	1	2	1	0.913	0.899	0.913	1.053	1.09	1.18	0.82	0.028601
U3ID98	Mitochondrial ribosomal protein S28 OS=Anas platyrhynchos OX=8839 GN=MRPS28	MRPS28	12.052	1.7212	17.8	2	3	2	1.001	1.074	1.009	0.97	0.947	0.996	1.059	0.099784
U3ID99	Annexin OS=Anas platyrhynchos OX=8839 GN=ANXA4	ANXA4	34.38	26.132	27.7	8	12	6	0.973	0.925	0.983	1.036	1.056	1.1	0.903	0.0164837
U3IDA2	WD repeat domain 3 OS=Anas platyrhynchos OX=8839 GN=WDR3	WDR3	80.339	9.9253	10.3	7	7	7	1.01	1.095	1.143	0.88	0.904	0.867	1.225	0.0061821
U3IDA3	Uncharacterized protein OS=Anas platyrhynchos OX=8839 GN=LY75	LY75	197.7	1.5843	1	2	2	2
U3IDA4	Signal peptidase complex subunit 3 OS=Anas platyrhynchos OX=8839 GN=SPCS3	SPCS3	15.6	69.771	16.8	2	6	2	1.037	1.022	0.981	1.026	1.012	1.024	0.993	0.68594
U3IDB2	RCSD domain containing 1 OS=Anas platyrhynchos OX=8839 GN=RCSD1	RCSD1	32.618	1.4954	3	1	1	1	0.893	0.903	0.922	1.102	1.05	1.179	0.816	0.0043972
U3IDB4	Uncharacterized protein OS=Anas platyrhynchos OX=8839	---	87.051	19.867	3.3	2	2	2	1.048	1.02	1.07	0.94	0.945	0.968	1.1	0.0045368
U3IDB9	Ubiquitin specific peptidase 24 OS=Anas platyrhynchos OX=8839 GN=USP24	USP24	266.79	31.33	5	10	10	10	0.943	0.966	0.984	1.045	1.02	1.018	0.938	0.0129752
U3IDC2	Four and a half LIM domains 5 OS=Anas platyrhynchos OX=8839 GN=FHL5	FHL5	32.723	16.668	17.5	5	5	5	1.422	1.095	1.044	0.715	0.658	1	1.501	0.061101
U3IDC7	Uncharacterized protein OS=Anas platyrhynchos OX=8839	---	13.695	1.1642	12.8	2	2	2	1.017	1.034	0.996	1.055	0.971	0.933	1.03	0.46466
U3IDC8	SLAIN motif family member 2 OS=Anas platyrhynchos OX=8839 GN=SLAIN2	SLAIN2	48.681	1.7279	5.3	2	2	2
U3IDC9	Glycolipid transfer protein OS=Anas platyrhynchos OX=8839 GN=GLTP	GLTP	19.697	0.54652	4	1	2	1
U3IDD1	Protein XRP2 OS=Anas platyrhynchos OX=8839 GN=RP2	RP2	39.121	6.3738	12.9	5	6	5	0.946	0.941	0.967	1.118	0.975	1.012	0.919	0.118405
U3IDE0	Fibrillin 2 OS=Anas platyrhynchos OX=8839 GN=FBN2	FBN2	265.42	25.118	8.6	19	23	12	0.707	0.7	0.653	1.38	1.314	1.381	0.506	2.0945e-05
U3IDE3	Cellular repressor of E1A stimulated genes 1 OS=Anas platyrhynchos OX=8839 GN=CREG1	CREG1	13.6	4.7383	33.1	4	6	4	0.941	0.904	0.921	1.113	1.052	1.157	0.833	0.0036634
U3IDE5	Ribonuclease P/MRP subunit p40 OS=Anas platyrhynchos OX=8839 GN=RPP40	RPP40	34.503	2.7855	7.3	2	2	2	0.935	1.162	1.086	0.885	1.081	0.837	1.136	0.26904
U3IDE6	Uncharacterized protein OS=Anas platyrhynchos OX=8839	---	13.678	12.765	26.2	3	16	3	0.782	0.964	0.989	1.127	1.187	0.968	0.833	0.12866
U3IDE8	Collagen type IV alpha 3 binding protein OS=Anas platyrhynchos OX=8839 GN=COL4A3BP	COL4A3BP	67.669	30.94	10.8	6	8	6	1.164	1.17	1.102	0.829	0.867	0.814	1.369	0.00030174
U3IDF0	Uncharacterized protein OS=Anas platyrhynchos OX=8839 GN=LOC101803272	LOC101803272	18.035	5.6059	42.8	7	17	2	1.026	0.963	1.011	1.041	0.971	1.015	0.991	0.76568
U3IDF1	Angiopoietin 2 OS=Anas platyrhynchos OX=8839 GN=ANGPT2	ANGPT2	56.865	2.8161	4.8	2	2	2
U3IDF3	HDGF like 3 OS=Anas platyrhynchos OX=8839 GN=HDGFL3	HDGFL3	19.817	3.656	13.4	2	2	2	0.938	0.979	1.059	1.051	1.037	0.952	0.979	0.67066
U3IDF6	Uncharacterized protein OS=Anas platyrhynchos OX=8839 GN=GSTT2B	GSTT2B	21.454	10.294	24.3	4	5	4	1.069	1.04	1.22	0.897	0.921	0.822	1.261	0.0184781
U3IDG0	Pleckstrin homology like domain family B member 1 OS=Anas platyrhynchos OX=8839 GN=PHLDB1	PHLDB1	77.207	5.0426	2.1	1	1	1	1.037	0.998	1.074	0.94	1.015	0.935	1.076	0.096975
U3IDG1	Mediator of cell motility 1 OS=Anas platyrhynchos OX=8839 GN=MEMO1	MEMO1	34.072	6.6449	9.4	3	4	3	1.093	0.939	0.974	0.901	0.98	1.124	1	0.97722
U3IDG5	AP complex subunit beta OS=Anas platyrhynchos OX=8839 GN=AP1B1	AP1B1	66.475	3.8105	20.3	15	20	4	0.979	0.966	0.989	1.046	0.969	1.07	0.951	0.183942
U3IDG7	Surfeit 4 OS=Anas platyrhynchos OX=8839 GN=SURF4	SURF4	30.349	8.2379	15.7	5	10	5	1.008	0.99	1.025	1.016	1.03	0.963	1.005	0.83874
U3IDH0	Sec61 translocon alpha 1 subunit OS=Anas platyrhynchos OX=8839 GN=SEC61A1	SEC61A1	52.34	20.477	13.7	7	16	3	1.154	0.927	0.872	0.969	0.921	1.23	0.946	0.68252
U3IDH2	Uncharacterized protein OS=Anas platyrhynchos OX=8839	---	89.215	1.6955	2	2	2	2	0.991	1.013	1.01	1.007	0.971	1.016	1.007	0.6829
U3IDH4	Uncharacterized protein OS=Anas platyrhynchos OX=8839 GN=TBC1D24	TBC1D24	63.508	9.8193	3.9	2	2	2	0.878	1.013	1.013	1.038	1.024	1.056	0.931	0.20544
U3IDI2	Uncharacterized protein OS=Anas platyrhynchos OX=8839 GN=LOC101799497	LOC101799497	35.963	1.1868	5.3	2	2	2	0.932	1.076	1.08	1.034	0.973	0.903	1.061	0.40068
U3IDI3	Peptidylprolyl isomerase OS=Anas platyrhynchos OX=8839 GN=FKBP15	FKBP15	131.28	71.829	10.6	11	11	11	0.966	0.994	0.985	0.994	0.981	0.993	0.992	0.4529
U3IDI5	ArfGAP with SH3 domain, ankyrin repeat and PH domain 1 OS=Anas platyrhynchos OX=8839 GN=ASAP1	ASAP1	118.91	11.485	7.2	8	8	7	0.994	0.986	0.991	1.055	0.957	1.05	0.97	0.45598
U3IDI6	Cyclin H OS=Anas platyrhynchos OX=8839 GN=CCNH	CCNH	28.073	0.79343	3.3	1	1	1
U3IDI7	BUD23, rRNA methyltransferase and ribosome maturation factor OS=Anas platyrhynchos OX=8839 GN=BUD23	BUD23	30.568	9.4643	5.8	1	1	1
U3IDJ0	Uncharacterized protein OS=Anas platyrhynchos OX=8839 GN=RPE	RPE	10.892	2.8476	9	1	1	1	0.927	1.022	1.039	1.01	1.01	1.005	0.988	0.7402
U3IDJ2	Alpha-1,3-glucosyltransferase OS=Anas platyrhynchos OX=8839 GN=ALG8	ALG8	59.966	0.53501	1.5	1	1	1	1.056	0.958	0.951	1.031	0.936	1.082	0.972	0.64208
U3IDJ5	Reticulon OS=Anas platyrhynchos OX=8839 GN=RTN4	RTN4	112.53	69.367	25.6	22	31	22	1.17	1.107	1.137	0.789	0.803	0.859	1.393	0.00040103
U3IDK7	Uncharacterized protein OS=Anas platyrhynchos OX=8839	---	97.526	4.1752	5	4	4	4	0.974	1.005	0.968	1.049	1.064	0.963	0.958	0.2749
U3IDL6	Non-specific serine/threonine protein kinase OS=Anas platyrhynchos OX=8839 GN=MARK1	MARK1	89.294	6.2731	11.6	7	7	5	0.878	0.91	0.885	1.153	1.123	1.101	0.792	0.00017526
U3IDL9	Ubiquitin fold modifier 1 OS=Anas platyrhynchos OX=8839 GN=UFM1	UFM1	8.9562	3.4862	35.7	3	3	3	1.004	0.976	1.043	1.052	0.959	0.923	1.03	0.51352
U3IDM0	Tyrosine--tRNA ligase OS=Anas platyrhynchos OX=8839 GN=YARS	YARS	58.792	54.933	38.2	19	32	18	1.053	1.022	1.004	0.958	0.952	0.999	1.058	0.050521
U3IDM1	Small nuclear ribonucleoprotein polypeptide A' OS=Anas platyrhynchos OX=8839 GN=SNRPA1	SNRPA1	26.124	35.309	24.8	6	10	6	1.035	1.041	1.059	0.975	0.945	0.927	1.101	0.0040195
U3IDM2	PHD finger protein 5A OS=Anas platyrhynchos OX=8839 GN=PHF5A	PHF5A	12.28	43.151	41.1	4	7	4	1.086	1.105	1.008	0.868	0.947	0.994	1.139	0.054759
U3IDM3	Perilipin OS=Anas platyrhynchos OX=8839 GN=PLIN2	PLIN2	47.984	24.094	14.8	6	6	6	0.976	0.959	0.957	1.026	1.044	1.039	0.93	0.00087592
U3IDM4	Raftlin family member 2 OS=Anas platyrhynchos OX=8839 GN=RFTN2	RFTN2	48.733	2.5091	10.6	5	5	4	0.97	0.921	1.003	1.083	1.071	1.017	0.913	0.043616
U3IDN3	Eukaryotic translation initiation factor 4 gamma 2 OS=Anas platyrhynchos OX=8839 GN=EIF4G2	EIF4G2	105.29	38.332	20.7	18	26	18	0.981	1	1.011	1	0.99	1.02	0.994	0.65452
U3IDN4	WT1 associated protein OS=Anas platyrhynchos OX=8839 GN=WTAP	WTAP	44.564	21.359	13.3	4	4	4	1.154	1.099	1.116	0.898	0.829	0.901	1.282	0.00127721
U3IDN5	Cyclin dependent kinase 7 OS=Anas platyrhynchos OX=8839 GN=CDK7	CDK7	31.836	0.43356	3.5	1	1	1
U3IDN6	Ribosomal RNA processing 15 homolog OS=Anas platyrhynchos OX=8839 GN=RRP15	RRP15	27.732	2.7705	8.5	3	4	3	1.007	0.966	1.007	1.005	1.017	1.014	0.982	0.25922
U3IDN8	Matrix metalloproteinase OS=Anas platyrhynchos OX=8839 GN=MMP7	MMP7	30.43	0.56338	6.4	2	2	2	1	0.955	1	1.009	1.041	1.015	0.964	0.11242
U3IDP2	MTOR associated protein, LST8 homolog OS=Anas platyrhynchos OX=8839 GN=MLST8	MLST8	31.261	5.1157	7.7	2	3	2	0.969	0.983	0.999	1.031	1.012	1.024	0.962	0.020283
U3IDP7	Ceramide-1-phosphate transfer protein OS=Anas platyrhynchos OX=8839 GN=CPTP	CPTP	20.27	3.357	4.9	1	1	1
U3IDP8	Uncharacterized protein OS=Anas platyrhynchos OX=8839 GN=LOC101798222	LOC101798222	27.153	1.5782	32.9	7	14	1	1.04	1.034	1.039	0.967	0.946	0.969	1.08	0.00061663
U3IDQ0	Inositol-1-monophosphatase OS=Anas platyrhynchos OX=8839 GN=IMPA1	IMPA1	30.117	56.44	21.2	6	10	6	1.013	1.017	0.978	1.02	1.033	1	0.985	0.39354
U3IDQ1	Acyl-coenzyme A oxidase OS=Anas platyrhynchos OX=8839 GN=ACOX2	ACOX2	75.641	12.587	9.3	6	6	6	1.028	1.018	0.993	1.018	0.949	0.949	1.042	0.17772
U3IDQ4	SH3 domain binding protein 2 OS=Anas platyrhynchos OX=8839 GN=SH3BP2	SH3BP2	60.058	0.46779	1.7	1	1	1	1.012	1.016	1.043	0.921	1.024	0.986	1.048	0.21668
U3IDQ7	Fibrillin 1 OS=Anas platyrhynchos OX=8839 GN=FBN1	FBN1	306.33	105.5	13.4	33	46	29	0.765	0.779	0.785	1.257	1.239	1.275	0.618	8.9273e-07
U3IDR7	Transcription factor 20 OS=Anas platyrhynchos OX=8839 GN=TCF20	TCF20	206.96	5.9732	1.8	2	2	2	0.932	1.008	1.042	0.995	0.888	1.142	0.986	0.90552
U3IDR9	Ubiquitin protein ligase E3C OS=Anas platyrhynchos OX=8839 GN=UBE3C	UBE3C	124.29	4.4118	4.9	5	6	5	0.94	1.022	1.002	1.039	0.996	0.993	0.979	0.4967
U3IDS0	Isoleucyl-tRNA synthetase OS=Anas platyrhynchos OX=8839 GN=IARS	IARS	144.9	98.494	22.8	26	40	26	0.996	1.007	1.001	1.009	0.973	1.007	1.005	0.6958
U3IDS2	Geranylgeranyl diphosphate synthase 1 OS=Anas platyrhynchos OX=8839 GN=GGPS1	GGPS1	34.487	7.5504	16.7	5	7	5	1.149	1.007	1.071	0.915	0.864	0.949	1.183	0.023421
U3IDS5	Serine incorporator 5 OS=Anas platyrhynchos OX=8839 GN=SERINC5	SERINC5	51.528	0.63613	2.2	1	1	1	0.902	0.858	0.837	1.204	1.156	1.115	0.747	0.00073842
U3IDS8	SR-related CTD associated factor 8 OS=Anas platyrhynchos OX=8839 GN=SCAF8	SCAF8	141.8	1.1288	1.2	2	2	1
U3IDT0	Protein phosphatase, Mg2+/Mn2+ dependent 1G OS=Anas platyrhynchos OX=8839 GN=PPM1G	PPM1G	55.235	95.829	29	13	18	13	1.056	1.051	1.044	0.942	0.937	0.964	1.108	0.00038174
U3IDT7	Uncharacterized protein OS=Anas platyrhynchos OX=8839 GN=LOC101803767	LOC101803767	98.142	5.6087	12.8	10	11	5	1.051	0.992	1.017	1.007	0.945	0.969	1.048	0.135239
U3IDU0	Myosin light chain 3 OS=Anas platyrhynchos OX=8839 GN=MYL3	MYL3	21.753	45.38	48.7	9	19	7	1.029	1.01	1.022	0.96	0.977	0.997	1.043	0.025382
U3IDU6	Ribosomal protein OS=Anas platyrhynchos OX=8839 GN=RPL10A	RPL10A	24.318	53.56	33.6	8	19	8	1.118	1.043	1.038	0.926	0.93	0.929	1.149	0.028983
U3IDV7	Uncharacterized protein OS=Anas platyrhynchos OX=8839 GN=TBCE	TBCE	57.771	9.1368	12.5	7	7	7	1.042	0.967	0.973	1.005	0.983	1.061	0.978	0.53632
U3IDW3	Mitogen-activated protein kinase kinase 6 OS=Anas platyrhynchos OX=8839 GN=MAP2K6	MAP2K6	37.654	7.2018	14.4	5	7	3	0.925	0.971	0.928	1.089	1.101	1.052	0.871	0.0026812
U3IDW4	Uncharacterized protein OS=Anas platyrhynchos OX=8839	---	20.323	3.7549	9.9	1	1	1	0.927	0.875	0.891	1.162	1.033	1.166	0.801	0.0070423
U3IDW7	Bromodomain PHD finger transcription factor OS=Anas platyrhynchos OX=8839 GN=BPTF	BPTF	313.81	3.6732	1.6	4	4	4	0.944	1.047	1.016	1.023	1.007	0.973	1.001	0.9866
U3IDW8	Pre-mRNA processing factor 38A OS=Anas platyrhynchos OX=8839 GN=PRPF38A	PRPF38A	30.001	5.254	11.3	3	3	3	1.097	1.012	1.03	0.959	0.978	0.919	1.099	0.036982
U3IDW9	THO complex 5 OS=Anas platyrhynchos OX=8839 GN=THOC5	THOC5	78.362	5.4746	7.3	6	6	6	1.123	1.042	1.076	0.876	0.934	0.929	1.183	0.0048826
U3IDX0	Coiled-coil domain containing 80 OS=Anas platyrhynchos OX=8839 GN=CCDC80	CCDC80	100.68	5.612	7	7	9	7	0.853	0.881	0.835	1.1	1.162	1.202	0.742	0.00058308
U3IDX2	REX4 homolog, 3'-5' exonuclease OS=Anas platyrhynchos OX=8839 GN=REXO4	REXO4	36.768	3.5648	11.8	4	4	4	0.992	1.014	1.058	1.021	0.993	0.927	1.042	0.29448
U3IDX4	Uncharacterized protein OS=Anas platyrhynchos OX=8839 GN=LOC101799374	LOC101799374	58.45	14.178	17.6	8	10	8	0.807	0.787	0.786	1.229	1.184	1.241	0.651	1.68547e-05
U3IDX8	N-acetylglucosamine-6-phosphate deacetylase OS=Anas platyrhynchos OX=8839 GN=AMDHD2	AMDHD2	41.05	4.1031	7.8	3	4	3	0.991	1.01	1.012	1.034	0.977	1.002	1	0.99048
U3IDY0	Coenzyme Q9 OS=Anas platyrhynchos OX=8839 GN=COQ9	COQ9	35.555	16.832	18.4	4	8	4	0.93	0.965	0.936	1.038	1.1	1.078	0.88	0.0033986
U3IDY6	Somatomedin B and thrombospondin type 1 domain containing OS=Anas platyrhynchos OX=8839 GN=SBSPON	SBSPON	21.879	3.6777	10.4	1	1	1
U3IDY7	NADH:ubiquinone oxidoreductase complex assembly factor 4 OS=Anas platyrhynchos OX=8839 GN=NDUFAF4	NDUFAF4	15.429	1.6198	7.6	1	2	1
U3IDZ1	LYR motif containing 7 OS=Anas platyrhynchos OX=8839 GN=LYRM7	LYRM7	11.468	2.8102	13.3	1	1	1
U3IDZ5	UTP6, small subunit processome component OS=Anas platyrhynchos OX=8839 GN=UTP6	UTP6	70.37	11.832	8	5	7	5	1.145	1.102	1.163	0.829	0.84	0.882	1.337	0.00030051
U3IE04	Dishevelled segment polarity protein 3 OS=Anas platyrhynchos OX=8839 GN=DVL3	DVL3	69.74	27.871	7.8	5	5	5	1.029	0.963	0.957	1	1.016	1.043	0.964	0.2314
U3IE07	Shroom family member 2 OS=Anas platyrhynchos OX=8839 GN=SHROOM2	SHROOM2	165.38	0.88049	0.5	1	1	1	1.046	0.91	0.967	1.025	0.997	1.079	0.943	0.26502
U3IE12	Engulfment and cell motility 3 OS=Anas platyrhynchos OX=8839 GN=ELMO3	ELMO3	83.31	1.9093	3.2	3	3	3	0.89	0.918	0.899	1.089	1.084	1.171	0.81	0.00137779
U3IE18	Uncharacterized protein OS=Anas platyrhynchos OX=8839	---	10.141	2.0191	20	2	2	2	0.93	0.91	0.95	1.124	1.112	1.018	0.857	0.0105426
U3IE23	STEAP4 metalloreductase OS=Anas platyrhynchos OX=8839 GN=STEAP4	STEAP4	53.469	0.56504	5.3	2	2	2	0.972	1.018	1.039	1.044	0.971	0.962	1.017	0.617
U3IE27	EPH receptor B1 OS=Anas platyrhynchos OX=8839 GN=EPHB1	EPHB1	110.42	3.8084	5.2	5	6	3	0.659	0.73	0.724	1.378	1.274	1.369	0.525	9.9605e-05
U3IE28	Heterochromatin protein 1 binding protein 3 OS=Anas platyrhynchos OX=8839 GN=HP1BP3	HP1BP3	61.547	30.622	19.9	13	20	13	1.016	1.018	1.027	0.993	1.002	0.963	1.035	0.051002
U3IE30	Jun proto-oncogene, AP-1 transcription factor subunit OS=Anas platyrhynchos OX=8839 GN=JUN	JUN	31.963	0.77924	2.7	1	2	1	0.966	1.087	1.165	0.896	0.972	0.891	1.166	0.069119
U3IE39	DnaJ heat shock protein family (Hsp40) member B4 OS=Anas platyrhynchos OX=8839 GN=DNAJB4	DNAJB4	38.731	40.867	28	8	10	8	1.057	1.11	1.088	0.918	0.943	0.895	1.181	0.00130132
U3IE40	Charged multivesicular body protein 7 OS=Anas platyrhynchos OX=8839 GN=CHMP7	CHMP7	39.049	1.9966	9.1	3	4	3	1.078	1.09	1.004	0.924	0.979	0.914	1.126	0.023919
U3IE41	PX domain containing serine/threonine kinase like OS=Anas platyrhynchos OX=8839 GN=PXK	PXK	61.336	17.224	6.8	4	5	4	1.199	1.165	1.14	0.809	0.78	0.849	1.437	0.00022035
U3IE48	Inositol 1,4,5-trisphosphate receptor interacting protein OS=Anas platyrhynchos OX=8839 GN=ITPRIP	ITPRIP	62.692	7.5464	5.3	2	2	2
U3IE49	Histone-lysine N-methyltransferase OS=Anas platyrhynchos OX=8839 GN=SETD3	SETD3	55.746	36.107	21.1	11	13	11	0.94	0.923	0.985	1.088	1.094	1.023	0.889	0.0151215
U3IE51	Zinc finger CCCH-type containing 7B OS=Anas platyrhynchos OX=8839 GN=ZC3H7B	ZC3H7B	113.63	3.0062	2.8	3	4	3	1.036	1.007	1.093	0.967	0.903	0.985	1.098	0.058137
U3IE56	Nuclear export mediator factor OS=Anas platyrhynchos OX=8839 GN=NEMF	NEMF	119.07	32.403	9.8	10	14	10	1.034	1.022	1.047	0.945	1.002	0.955	1.069	0.025378
U3IE57	DEAH-box helicase 15 OS=Anas platyrhynchos OX=8839 GN=DHX15	DHX15	81.252	43.431	25.3	17	26	16	1.072	1.048	1.061	0.928	0.942	0.952	1.127	0.00026311
U3IE64	Tax1 binding protein 3 OS=Anas platyrhynchos OX=8839 GN=TAX1BP3	TAX1BP3	13.547	28.994	19.4	2	3	2	1.084	0.981	1.02	0.9	0.99	1.115	1.027	0.69082
U3IE65	Uncharacterized protein OS=Anas platyrhynchos OX=8839 GN=GSTO1	GSTO1	27.667	8.6056	34.7	8	10	8	0.988	1.065	1.07	0.962	0.95	0.955	1.089	0.082882
U3IE72	General transcription factor IIIA OS=Anas platyrhynchos OX=8839 GN=GTF3A	GTF3A	30.696	2.7679	5.3	1	1	1
U3IE74	L-lactate dehydrogenase OS=Anas platyrhynchos OX=8839 GN=LOC101799210	LOC101799210	37.083	87.69	36.6	12	31	12	1.01	1.005	0.974	1.018	0.977	0.989	1.002	0.9239
U3IE78	ADAM metallopeptidase domain 9 OS=Anas platyrhynchos OX=8839 GN=ADAM9	ADAM9	89.453	5.9721	7.6	5	5	5	0.846	0.877	0.854	1.111	1.158	1.205	0.742	0.00032005
U3IE81	SEH1 like nucleoporin OS=Anas platyrhynchos OX=8839 GN=SEH1L	SEH1L	42.251	8.1596	11.3	4	4	4	1.086	1.057	1.127	0.942	0.88	0.971	1.171	0.0101769
U3IE85	Family with sequence similarity 213 member A OS=Anas platyrhynchos OX=8839 GN=FAM213A	FAM213A	25.934	0.94418	5.2	1	1	1	0.923	1.038	0.967	0.88	1.124	1.087	0.947	0.5859
[truncated: 3,261 more rows]
