# Supplementary material for: Quantitative Proteomic Analysis Uncovers the Mediation of Endoplasmic Reticulum Stress-Induced Autophagy in DHAV-1-Infected DEF Cells
Source: Int J Mol Sci. 2019 Dec 6;20(24):6160. doi: 10.3390/ijms20246160 (PMC6940786; doi:10.3390/ijms20246160)
Supplement: Supplementary file 1 [file ijms-20-06160-s001.zip › ijms-624873-SI/ijms-624873 supplementary/Table S10.xlsx]

## Sheet: Sheet1
Table S10. Enrichment of the DEPs according to domain (down-regulated)
Domain Description	Mapping	Background	All Mapping	All Backgroud	Fold enrichment	Fisher's exact test p value	-log10(P value)	Related Protein
Immunoglobulin-like fold	28	118	270	4281	3.76	1.81736e-09	8.74	U3IWY2 U3HZT0 R0LMF1 U3HZP0 U3IUY5 R0KPM3 U3I3Q8 U3IS25 U3ITN8 U3ID46 U3IQA0 U3IK17 U3IHM1 U3ITK0 U3J1F6 U3J674 U3IE27 R0KCX2 U3J361 U3IJD6 U3J2S1 U3I803 R0JJE7 U3IMQ6 U3J2U5 U3ILT8 U3IEC8 U3J6M4
G protein alpha subunit, helical insertion	9	11	270	4281	12.97	3.07367e-08	7.51	U3IAU1 U3IAY6 U3IBV8 U3IC44 U3IU50 U3J9W4 U3I8L6 U3J6X8 U3IQW9
Immunoglobulin-like domain	18	65	270	4281	4.39	2.70806e-07	6.57	U3HZT0 R0LMF1 U3HZP0 U3IUY5 R0KPM3 U3I3Q8 U3IS25 U3ID46 U3IQA0 U3IK17 U3IHM1 U3ITK0 U3J1F6 U3J2S1 U3J361 U3I803 R0JJE7 U3J2U5
Myosin head, motor domain	11	27	270	4281	6.46	2.64011e-06	5.58	U3J875 U3IWZ4 U3IHW3 U3J767 U3J280 U3ITP5 U3IVT5 U3I5F7 U3IAE6 U3J7T0 U3J0Z3
Immunoglobulin subtype	15	54	270	4281	4.4	3.55129e-06	5.45	R0LMF1 U3HZP0 U3IUY5 U3ITK0 U3J1F6 U3J361 U3J2S1 U3I3Q8 U3I803 U3IS25 U3ID46 U3J2U5 U3IQA0 U3IK17 U3IHM1
Immunoglobulin subtype 2	13	42	270	4281	4.91	5.99307e-06	5.22	R0LMF1 U3HZP0 U3ITK0 U3J1F6 U3J361 U3J2S1 U3I3Q8 U3I803 U3IS25 U3ID46 U3J2U5 U3IK17 U3IHM1
Immunoglobulin I-set	11	34	270	4281	5.13	2.76633e-05	4.56	U3HZT0 R0LMF1 U3ITK0 U3J361 U3J2S1 U3I3Q8 U3I803 U3ID46 U3J2U5 U3IQA0 U3IK17
Growth factor receptor cysteine-rich domain	9	26	270	4281	5.49	0.000126568	3.9	U3J8K7 U3IJ97 U3J315 U3IE27 U3IDQ7 U3IL92 U3IDE0 U3J760 U3J6M4
Myosin-like IQ motif-containing domain	7	15	270	4281	7.4	0.000179846	3.75	U3J280 U3J875 U3IWZ4 U3IVT5 U3IAE6 U3J7T0 U3J767
Myosin tail	6	10	270	4281	9.51	0.000183163	3.74	U3J280 U3IWZ4 U3IVT5 U3IAE6 U3J7T0 U3J767
Complement Clr-like EGF domain	5	6	270	4281	13.21	0.000206865	3.68	U3IJ97 U3J315 U3IDE0 U3IDQ7 U3J760
Myosin, N-terminal, SH3-like	5	7	270	4281	11.33	0.000458855	3.34	U3J280 U3J875 U3IVT5 U3IAE6 U3J7T0
Peptidase C1A, papain C-terminal	5	7	270	4281	11.33	0.000458855	3.34	U3IYU5 R0M1N7 U3IGG6 R0JD86 U3IZ93
Glycoside hydrolase superfamily	7	20	270	4281	5.55	0.00106563	2.97	R0KD66 U3IJX3 U3ILC6 U3I078 U3J9M5 U3IH50 R0KPX1
Fibronectin type III	10	43	270	4281	3.69	0.0011334	2.95	U3IWY2 U3ITK0 U3IE27 U3I3Q8 U3I803 U3IMQ6 U3ID46 U3J2U5 U3ILT8 U3J6M4
Glycoside hydrolase, catalytic domain	6	14	270	4281	6.8	0.00118033	2.93	R0KD66 U3IJX3 U3ILC6 U3I078 U3J9M5 R0KPX1
Tetraspanin, EC2 domain	5	11	270	4281	7.21	0.00353699	2.45	U3IEG2 U3IG36 U3IFH5 U3J6Y9 U3J2I1
Glycosyl hydrolase, all-beta	4	7	270	4281	9.06	0.00710508	2.15	U3ICP7 U3ILC6 U3IH50 R0KPX1
Lipocalin/cytosolic fatty-acid binding domain	4	8	270	4281	7.93	0.0108446	1.96	U3IEP3 U3IQ12 R0LD44 U3J4C8
Calycin	4	9	270	4281	7.05	0.0155203	1.81	U3IEP3 U3IQ12 R0LD44 U3J4C8
Calycin-like	4	9	270	4281	7.05	0.0155203	1.81	U3IEP3 U3IQ12 R0LD44 U3J4C8
EGF-like domain	8	45	270	4281	2.82	0.0207309	1.68	U3IL92 U3J8K7 U3IJ97 U3J315 U3IDE0 U3IDQ7 U3IE78 U3J760
TB domain	3	4	270	4281	11.89	0.0216892	1.66	U3IJ97 U3IDE0 U3IDQ7
EGF-like calcium-binding domain	6	27	270	4281	3.52	0.0243339	1.61	U3J8K7 U3IJ97 U3J315 U3IDE0 U3IDQ7 U3J760
SH3 domain	11	80	270	4281	2.18	0.0269025	1.57	U3ICD5 U3J5M4 U3IYC0 U3IUR5 U3ITP5 U3IBL6 R0K1I7 U3IIG1 U3I5F7 U3IGA4 U3J4Y7
