# Supplementary material for: Quantitative Proteomic Analysis Uncovers the Mediation of Endoplasmic Reticulum Stress-Induced Autophagy in DHAV-1-Infected DEF Cells
Source: Int J Mol Sci. 2019 Dec 6;20(24):6160. doi: 10.3390/ijms20246160 (PMC6940786; doi:10.3390/ijms20246160)
Supplement: Supplementary file 1 [file ijms-20-06160-s001.zip › ijms-624873-SI/ijms-624873 supplementary/Table S11.xlsx]

## Sheet: Sheet1
Table S11. Interaction networks of DEPs
Protein accession	string id	Regulated type	MCODE_Cluster	MCODE_Node_Status	MCODE_Score	Subcellular localization	Biological Process	Cellular Component	Molecular Function	KEGG KO No.	KEGG Gene	KEGG pathway	IPR ID	Domain description
U3JA05	RPL31	Down	Cluster 1	Clustered	7	cytoplasm	GO:0006518 peptide metabolic process; GO:0043043 peptide biosynthetic process; GO:0044267 cellular protein metabolic process; GO:0006807 nitrogen compound metabolic process; GO:0009058 biosynthetic process; GO:0043603 cellular amide metabolic process; GO:0044238 primary metabolic process; GO:1901566 organonitrogen compound biosynthetic process; GO:1901576 organic substance biosynthetic process; G…	GO:0016020 membrane; GO:0044421 extracellular region part; GO:0030054 cell junction; GO:0005737 cytoplasm; GO:0031982 vesicle; GO:0032991 macromolecular complex; GO:0044424 intracellular part; GO:0005623 cell; GO:0044422 organelle part; GO:0043228 non-membrane-bounded organelle; GO:0070062 extracellular exosome; GO:0005925 focal adhesion; GO:0044391 ribosomal subunit; GO:0005622 intracellular; GO…	GO:0097159 organic cyclic compound binding; GO:1901363 heterocyclic compound binding; GO:0003723 RNA binding; GO:0005488 binding; GO:0003676 nucleic acid binding; GO:0005198 structural molecule activity; GO:0003735 structural constituent of ribosome;	K02910	RP-L31e; large subunit ribosomal protein L31e	apla03010 Ribosome;	IPR023621;	Ribosomal protein L31e domain;
U3IVR4	RPL4	Down	Cluster 1	Clustered	7	mitochondria	GO:0006518 peptide metabolic process; GO:0043043 peptide biosynthetic process; GO:0044267 cellular protein metabolic process; GO:0006807 nitrogen compound metabolic process; GO:0009058 biosynthetic process; GO:0043603 cellular amide metabolic process; GO:0044238 primary metabolic process; GO:1901566 organonitrogen compound biosynthetic process; GO:1901576 organic substance biosynthetic process; G…	GO:0005840 ribosome; GO:0043226 organelle; GO:0043229 intracellular organelle; GO:0043232 intracellular non-membrane-bounded organelle; GO:0044464 cell part; GO:0005622 intracellular; GO:0005737 cytoplasm; GO:0032991 macromolecular complex; GO:0044424 intracellular part; GO:1990904 ribonucleoprotein complex; GO:0005623 cell; GO:0030529 intracellular ribonucleoprotein complex; GO:0044444 cytoplasm…	GO:0003735 structural constituent of ribosome; GO:0005198 structural molecule activity;	K02930	RP-L4e; large subunit ribosomal protein L4e	apla03010 Ribosome;	IPR023574;	Ribosomal protein L4 domain;
U3IZF8	RPL11	Down	Cluster 1	Clustered	7	mitochondria	GO:0044085 cellular component biogenesis; GO:0046907 intracellular transport; GO:0022613 ribonucleoprotein complex biogenesis; GO:0006725 cellular aromatic compound metabolic process; GO:0044237 cellular metabolic process; GO:0042273 ribosomal large subunit biogenesis; GO:0015031 protein transport; GO:0071704 organic substance metabolic process; GO:0051234 establishment of localization; GO:000660…	GO:0016020 membrane; GO:0044421 extracellular region part; GO:0005737 cytoplasm; GO:0031982 vesicle; GO:0032991 macromolecular complex; GO:0044424 intracellular part; GO:0005623 cell; GO:0044422 organelle part; GO:0043228 non-membrane-bounded organelle; GO:0031974 membrane-enclosed lumen; GO:0070062 extracellular exosome; GO:0005654 nucleoplasm; GO:0070013 intracellular organelle lumen; GO:004439…	GO:0097159 organic cyclic compound binding; GO:1901363 heterocyclic compound binding; GO:0003723 RNA binding; GO:0005488 binding; GO:0003676 nucleic acid binding;	K12300			IPR022803; IPR031309;	Ribosomal protein L5 domain; Ribosomal protein L5, C-terminal;
R0L8K3	RPL35	Down	Cluster 1	Clustered	7	mitochondria	GO:0006518 peptide metabolic process; GO:0043043 peptide biosynthetic process; GO:0044267 cellular protein metabolic process; GO:0006807 nitrogen compound metabolic process; GO:0009058 biosynthetic process; GO:0043603 cellular amide metabolic process; GO:0044238 primary metabolic process; GO:1901566 organonitrogen compound biosynthetic process; GO:1901576 organic substance biosynthetic process; G…	GO:0005840 ribosome; GO:0043226 organelle; GO:0043229 intracellular organelle; GO:0043232 intracellular non-membrane-bounded organelle; GO:0044464 cell part; GO:0005622 intracellular; GO:0005737 cytoplasm; GO:0032991 macromolecular complex; GO:0044424 intracellular part; GO:1990904 ribonucleoprotein complex; GO:0005623 cell; GO:0030529 intracellular ribonucleoprotein complex; GO:0044444 cytoplasm…	GO:0003735 structural constituent of ribosome; GO:0005198 structural molecule activity;	K02918	RP-L35e; large subunit ribosomal protein L35e	apla03010 Ribosome;
U3J6F1	RPL35A	Down	Cluster 1	Clustered	7	cytoplasm	GO:0044085 cellular component biogenesis; GO:0022613 ribonucleoprotein complex biogenesis; GO:0006518 peptide metabolic process; GO:0006725 cellular aromatic compound metabolic process; GO:0044267 cellular protein metabolic process; GO:0009058 biosynthetic process; GO:1901566 organonitrogen compound biosynthetic process; GO:0044237 cellular metabolic process; GO:0042273 ribosomal large subunit bi…	GO:0016020 membrane; GO:0044421 extracellular region part; GO:0005737 cytoplasm; GO:0031982 vesicle; GO:0032991 macromolecular complex; GO:0044424 intracellular part; GO:0005623 cell; GO:0044422 organelle part; GO:0043228 non-membrane-bounded organelle; GO:0070062 extracellular exosome; GO:0044391 ribosomal subunit; GO:0005622 intracellular; GO:0044464 cell part; GO:1903561 extracellular vesicle;…	GO:0097159 organic cyclic compound binding; GO:1901363 heterocyclic compound binding; GO:0003723 RNA binding; GO:0005488 binding; GO:0003676 nucleic acid binding; GO:0005198 structural molecule activity; GO:0003735 structural constituent of ribosome;	K02917	RP-L35Ae; large subunit ribosomal protein L35Ae	apla03010 Ribosome;	IPR009000;	Translation protein, beta-barrel domain;
U3IMC5	RPS10	Down	Cluster 1	Clustered	7	nucleus				K07766			IPR005326;	Plectin/S10, N-terminal;
U3IPM7	RPL38	Down	Cluster 1	Clustered	7	nucleus	GO:0044085 cellular component biogenesis; GO:0022613 ribonucleoprotein complex biogenesis; GO:0006518 peptide metabolic process; GO:0022618 ribonucleoprotein complex assembly; GO:0010608 posttranscriptional regulation of gene expression; GO:0044699 single-organism process; GO:0009058 biosynthetic process; GO:0042474 middle ear morphogenesis; GO:0048318 axial mesoderm development; GO:0044237 cellu…	GO:0005840 ribosome; GO:0043229 intracellular organelle; GO:0043232 intracellular non-membrane-bounded organelle; GO:0022625 cytosolic large ribosomal subunit; GO:0030054 cell junction; GO:0044446 intracellular organelle part; GO:0005737 cytoplasm; GO:0070161 anchoring junction; GO:0032991 macromolecular complex; GO:0044424 intracellular part; GO:0033291 eukaryotic 80S initiation complex; GO:0005…	GO:0003735 structural constituent of ribosome; GO:0005198 structural molecule activity;	K02923	RP-L38e; large subunit ribosomal protein L38e	apla03010 Ribosome;
U3IST9	ATP6V1C2	Down	Cluster 8	Clustered	3	cytoplasm	GO:0050794 regulation of cellular process; GO:0034220 ion transmembrane transport; GO:0090662 ATP hydrolysis coupled transmembrane transport; GO:0023051 regulation of signaling; GO:0015988 energy coupled proton transmembrane transport, against electrochemical gradient; GO:0044699 single-organism process; GO:0051234 establishment of localization; GO:0010646 regulation of cell communication; GO:190…	GO:0016020 membrane; GO:0044421 extracellular region part; GO:0031090 organelle membrane; GO:0098796 membrane protein complex; GO:0005737 cytoplasm; GO:0031982 vesicle; GO:0032991 macromolecular complex; GO:0044424 intracellular part; GO:0033176 proton-transporting V-type ATPase complex; GO:0005623 cell; GO:0044422 organelle part; GO:0005765 lysosomal membrane; GO:0070062 extracellular exosome; G…	GO:0042625 ATPase coupled ion transmembrane transporter activity; GO:0015399 primary active transmembrane transporter activity; GO:0046983 protein dimerization activity; GO:0022892 substrate-specific transporter activity; GO:0016817 hydrolase activity, acting on acid anhydrides; GO:0015077 monovalent inorganic cation transmembrane transporter activity; GO:0016787 hydrolase activity; GO:0005515 pr…	K02148	ATPeV1C; V-type H+-transporting ATPase subunit C	apla01100 Metabolic pathways; apla00190 Oxidative phosphorylation; apla04145 Phagosome; apla04150 mTOR signaling pathway;
U3I832	ATP6V1H	Down	Cluster 8	Clustered	3	cytoplasm	GO:0098655 cation transmembrane transport; GO:0034220 ion transmembrane transport; GO:0098660 inorganic ion transmembrane transport; GO:0090662 ATP hydrolysis coupled transmembrane transport; GO:0016192 vesicle-mediated transport; GO:0015988 energy coupled proton transmembrane transport, against electrochemical gradient; GO:0044699 single-organism process; GO:0006897 endocytosis; GO:0006818 hydro…	GO:0016020 membrane; GO:0044421 extracellular region part; GO:0031090 organelle membrane; GO:0098796 membrane protein complex; GO:0005737 cytoplasm; GO:0031982 vesicle; GO:0032991 macromolecular complex; GO:0044424 intracellular part; GO:0033176 proton-transporting V-type ATPase complex; GO:0005623 cell; GO:0044422 organelle part; GO:0005765 lysosomal membrane; GO:0070062 extracellular exosome; G…	GO:0022804 active transmembrane transporter activity; GO:0042625 ATPase coupled ion transmembrane transporter activity; GO:0015075 ion transmembrane transporter activity; GO:0022853 active ion transmembrane transporter activity; GO:0015399 primary active transmembrane transporter activity; GO:0022892 substrate-specific transporter activity; GO:0044769 ATPase activity, coupled to transmembrane mov…	K02144	ATPeV1H; V-type H+-transporting ATPase subunit H	apla01100 Metabolic pathways; apla04142 Lysosome; apla00190 Oxidative phosphorylation; apla04145 Phagosome; apla04150 mTOR signaling pathway;	IPR011987; IPR011989; IPR016024;	ATPase, V1 complex, subunit H, C-terminal; Armadillo-like helical; Armadillo-type fold;
U3IU44	RPL36	Down	Cluster 1	Seed	7	nucleus	GO:0006518 peptide metabolic process; GO:0043043 peptide biosynthetic process; GO:0044267 cellular protein metabolic process; GO:0006807 nitrogen compound metabolic process; GO:0009058 biosynthetic process; GO:0043603 cellular amide metabolic process; GO:0044238 primary metabolic process; GO:1901566 organonitrogen compound biosynthetic process; GO:1901576 organic substance biosynthetic process; G…	GO:0016020 membrane; GO:0005737 cytoplasm; GO:0032991 macromolecular complex; GO:0044424 intracellular part; GO:0005623 cell; GO:0044422 organelle part; GO:0043228 non-membrane-bounded organelle; GO:0031974 membrane-enclosed lumen; GO:0070013 intracellular organelle lumen; GO:0044391 ribosomal subunit; GO:0005622 intracellular; GO:0044464 cell part; GO:0044445 cytosolic part; GO:0043227 membrane-…	GO:0097159 organic cyclic compound binding; GO:1901363 heterocyclic compound binding; GO:0003723 RNA binding; GO:0005488 binding; GO:0003676 nucleic acid binding; GO:0005198 structural molecule activity; GO:0003735 structural constituent of ribosome;	K02920	RP-L36e; large subunit ribosomal protein L36e	apla03010 Ribosome;
P01986	HBAA	Up		Unclustered	0.5	cytoplasm	GO:0015671 oxygen transport; GO:0006810 transport; GO:0015669 gas transport; GO:1902578 single-organism localization; GO:0044699 single-organism process; GO:0051179 localization; GO:0051234 establishment of localization; GO:0044765 single-organism transport;	GO:0044464 cell part; GO:0005622 intracellular; GO:0005833 hemoglobin complex; GO:0005737 cytoplasm; GO:0032991 macromolecular complex; GO:0044424 intracellular part; GO:0044445 cytosolic part; GO:0043234 protein complex; GO:0005623 cell; GO:0005829 cytosol; GO:0044444 cytoplasmic part;	GO:0097159 organic cyclic compound binding; GO:1901363 heterocyclic compound binding; GO:0020037 heme binding; GO:0005506 iron ion binding; GO:0046914 transition metal ion binding; GO:0019825 oxygen binding; GO:0005488 binding; GO:0043167 ion binding; GO:0022892 substrate-specific transporter activity; GO:0046872 metal ion binding; GO:0043169 cation binding; GO:0005344 oxygen transporter activity…	K13822			IPR009050; IPR000971; IPR012292;	Globin-like; Globin; Globin/Protoglobin;
P02114	HBE1	Up		Unclustered	0.666667	cytoplasm	GO:0015671 oxygen transport; GO:0006810 transport; GO:0015669 gas transport; GO:1902578 single-organism localization; GO:0044699 single-organism process; GO:0051179 localization; GO:0051234 establishment of localization; GO:0044765 single-organism transport;	GO:0044464 cell part; GO:0005622 intracellular; GO:0005833 hemoglobin complex; GO:0005737 cytoplasm; GO:0032991 macromolecular complex; GO:0044424 intracellular part; GO:0044445 cytosolic part; GO:0043234 protein complex; GO:0005623 cell; GO:0005829 cytosol; GO:0044444 cytoplasmic part;	GO:0097159 organic cyclic compound binding; GO:1901363 heterocyclic compound binding; GO:0020037 heme binding; GO:0005506 iron ion binding; GO:0046914 transition metal ion binding; GO:0019825 oxygen binding; GO:0005488 binding; GO:0043167 ion binding; GO:0022892 substrate-specific transporter activity; GO:0046872 metal ion binding; GO:0043169 cation binding; GO:0005344 oxygen transporter activity…	K13825			IPR009050; IPR000971; IPR012292;	Globin-like; Globin; Globin/Protoglobin;
U3IXP6	GNB4	Down	Cluster 4	Clustered	3.2381	cytoplasm	GO:0050794 regulation of cellular process; GO:0044700 single organism signaling; GO:0032502 developmental process; GO:0007399 nervous system development; GO:0051716 cellular response to stimulus; GO:0044707 single-multicellular organism process; GO:0030901 midbrain development; GO:0007420 brain development; GO:0048731 system development; GO:0044699 single-organism process; GO:0023052 signaling; G…	GO:0043229 intracellular organelle; GO:0016020 membrane; GO:0044421 extracellular region part; GO:0098588 bounding membrane of organelle; GO:0031090 organelle membrane; GO:0005737 cytoplasm; GO:0044446 intracellular organelle part; GO:0031982 vesicle; GO:0044424 intracellular part; GO:0005623 cell; GO:0005576 extracellular region; GO:0044422 organelle part; GO:0098852 lytic vacuole membrane; GO:0…	GO:0005515 protein binding; GO:0005488 binding; GO:0032403 protein complex binding; GO:0044877 macromolecular complex binding;	K04538	GNB4; guanine nucleotide-binding protein subunit beta-4	apla04371 Apelin signaling pathway;	IPR017986; IPR015943; IPR001632;	WD40-repeat-containing domain; WD40/YVTN repeat-like-containing domain; G-protein, beta subunit;
U3IAY6	GNAT3	Down	Cluster 4	Clustered	3.2381	cytoplasm	GO:0050794 regulation of cellular process; GO:0044700 single organism signaling; GO:0051716 cellular response to stimulus; GO:0050916 sensory perception of sweet taste; GO:0007600 sensory perception; GO:0003008 system process; GO:0044699 single-organism process; GO:0050913 sensory perception of bitter taste; GO:0023052 signaling; GO:0050896 response to stimulus; GO:0032501 multicellular organisma…	GO:0044464 cell part; GO:0005622 intracellular; GO:0005737 cytoplasm; GO:0032991 macromolecular complex; GO:0044424 intracellular part; GO:0005623 cell; GO:0043234 protein complex;	GO:1901265 nucleoside phosphate binding; GO:0031683 G-protein beta/gamma-subunit complex binding; GO:0016817 hydrolase activity, acting on acid anhydrides; GO:0005515 protein binding; GO:0016787 hydrolase activity; GO:0004871 signal transducer activity; GO:1901363 heterocyclic compound binding; GO:0097159 organic cyclic compound binding; GO:0016462 pyrophosphatase activity; GO:0032553 ribonucleot…	K19729			IPR027417; IPR011025;	P-loop containing nucleoside triphosphate hydrolase; G protein alpha subunit, helical insertion;
U3IA79	MYL1	Down	Cluster 2	Clustered	4.7619	cytoplasm	GO:0003012 muscle system process; GO:0006936 muscle contraction; GO:0003008 system process; GO:0032501 multicellular organismal process;	GO:0043229 intracellular organelle; GO:0043232 intracellular non-membrane-bounded organelle; GO:0030016 myofibril; GO:0005737 cytoplasm; GO:0099512 supramolecular fiber; GO:0044424 intracellular part; GO:0099080 supramolecular complex; GO:0005623 cell; GO:0099081 supramolecular polymer; GO:0043228 non-membrane-bounded organelle; GO:0043226 organelle; GO:0044464 cell part; GO:0005622 intracellular…	GO:0043169 cation binding; GO:0046872 metal ion binding; GO:0005509 calcium ion binding; GO:0005488 binding; GO:0043167 ion binding;	K05738			IPR011992; IPR002048;	EF-hand domain pair; EF-hand domain;
U3J875	MYH3	Down	Cluster 2	Clustered	4.16667	cytoplasm		GO:0043229 intracellular organelle; GO:0043232 intracellular non-membrane-bounded organelle; GO:0044430 cytoskeletal part; GO:0044446 intracellular organelle part; GO:0032991 macromolecular complex; GO:0044424 intracellular part; GO:0005623 cell; GO:0015629 actin cytoskeleton; GO:0044422 organelle part; GO:0043228 non-membrane-bounded organelle; GO:0043226 organelle; GO:0005856 cytoskeleton; GO:0…	GO:0005524 ATP binding; GO:0003774 motor activity; GO:1901265 nucleoside phosphate binding; GO:0001882 nucleoside binding; GO:0043167 ion binding; GO:0016817 hydrolase activity, acting on acid anhydrides; GO:0016787 hydrolase activity; GO:0005515 protein binding; GO:0000166 nucleotide binding; GO:0017111 nucleoside-triphosphatase activity; GO:0097159 organic cyclic compound binding; GO:1901363 he…	K10352	MYH; myosin heavy chain	apla04530 Tight junction;	IPR004009; IPR001609; IPR027417; IPR027401;	Myosin, N-terminal, SH3-like; Myosin head, motor domain; P-loop containing nucleoside triphosphate hydrolase; Myosin-like IQ motif-containing domain;
R0L5U9	TNNC2	Down	Cluster 2	Seed	4.7619	cytoplasm			GO:0043169 cation binding; GO:0046872 metal ion binding; GO:0005509 calcium ion binding; GO:0005488 binding; GO:0043167 ion binding;	K12042	TNNC2; troponin C, skeletal muscle	apla04020 Calcium signaling pathway;	IPR002048; IPR011992;	EF-hand domain; EF-hand domain pair;
U3I5T9	ATP6V0D2	Down	Cluster 8	Clustered	3	cytoplasm	GO:0098655 cation transmembrane transport; GO:0034220 ion transmembrane transport; GO:0098660 inorganic ion transmembrane transport; GO:0090662 ATP hydrolysis coupled transmembrane transport; GO:0015988 energy coupled proton transmembrane transport, against electrochemical gradient; GO:0044699 single-organism process; GO:0006818 hydrogen transport; GO:0015992 proton transport; GO:0051234 establis…	GO:0033179 proton-transporting V-type ATPase, V0 domain; GO:0016020 membrane; GO:0044421 extracellular region part; GO:0016324 apical plasma membrane; GO:0031090 organelle membrane; GO:0031410 cytoplasmic vesicle; GO:0071944 cell periphery; GO:0098796 membrane protein complex; GO:0005737 cytoplasm; GO:0031982 vesicle; GO:0032991 macromolecular complex; GO:0044424 intracellular part; GO:0033176 pr…	GO:0015075 ion transmembrane transporter activity; GO:0022892 substrate-specific transporter activity; GO:0015077 monovalent inorganic cation transmembrane transporter activity; GO:0022890 inorganic cation transmembrane transporter activity; GO:0015078 hydrogen ion transmembrane transporter activity; GO:0008324 cation transmembrane transporter activity; GO:0022891 substrate-specific transmembrane…	K02146	ATPeV0D; V-type H+-transporting ATPase subunit d	apla01100 Metabolic pathways; apla04142 Lysosome; apla00190 Oxidative phosphorylation; apla04145 Phagosome;
U3I1C2	ENSGALG00000023212	Down	Cluster 10	Clustered	3	nucleus		GO:0043229 intracellular organelle; GO:0043232 intracellular non-membrane-bounded organelle; GO:0044446 intracellular organelle part; GO:0032991 macromolecular complex; GO:0044424 intracellular part; GO:0005623 cell; GO:0044422 organelle part; GO:0044427 chromosomal part; GO:0000786 nucleosome; GO:0043228 non-membrane-bounded organelle; GO:0043231 intracellular membrane-bounded organelle; GO:0043…	GO:0097159 organic cyclic compound binding; GO:1901363 heterocyclic compound binding; GO:0003677 DNA binding; GO:0046982 protein heterodimerization activity; GO:0005488 binding; GO:0046983 protein dimerization activity; GO:0003676 nucleic acid binding; GO:0005515 protein binding;	K11252			IPR009072; IPR007125;	Histone-fold; Histone H2A/H2B/H3;
U3I3K6	H2AFJ	Down	Cluster 10	Clustered	3	nucleus		GO:0043229 intracellular organelle; GO:0043232 intracellular non-membrane-bounded organelle; GO:0044446 intracellular organelle part; GO:0032991 macromolecular complex; GO:0044424 intracellular part; GO:0005623 cell; GO:0044422 organelle part; GO:0044427 chromosomal part; GO:0000786 nucleosome; GO:0043228 non-membrane-bounded organelle; GO:0043231 intracellular membrane-bounded organelle; GO:0043…	GO:0097159 organic cyclic compound binding; GO:1901363 heterocyclic compound binding; GO:0003677 DNA binding; GO:0046982 protein heterodimerization activity; GO:0005488 binding; GO:0046983 protein dimerization activity; GO:0003676 nucleic acid binding; GO:0005515 protein binding;	K11251	H2A; histone H2A	apla04217 Necroptosis;	IPR009072; IPR032454; IPR007125;	Histone-fold; Histone H2A, C-terminal domain; Histone H2A/H2B/H3;
R0JGG2	HMGCS1	Down	Cluster 11	Clustered	1.66667	cytoplasm	GO:0006720 isoprenoid metabolic process; GO:0044711 single-organism biosynthetic process; GO:0044763 single-organism cellular process; GO:0044699 single-organism process; GO:0009058 biosynthetic process; GO:0044255 cellular lipid metabolic process; GO:0044238 primary metabolic process; GO:1901576 organic substance biosynthetic process; GO:0044237 cellular metabolic process; GO:0044249 cellular bi…		GO:0004421 hydroxymethylglutaryl-CoA synthase activity; GO:0016746 transferase activity, transferring acyl groups; GO:0003824 catalytic activity; GO:0016740 transferase activity; GO:0046912 transferase activity, transferring acyl groups, acyl groups converted into alkyl on transfer;	K01641	E2.3.3.10; hydroxymethylglutaryl-CoA synthase [EC:2.3.3.10]	apla00900 Terpenoid backbone biosynthesis; apla01100 Metabolic pathways; apla00280 Valine, leucine and isoleucine degradation; apla00650 Butanoate metabolism; apla00072 Synthesis and degradation of ketone bodies;	IPR016039; IPR013746; IPR013528;	Thiolase-like; Hydroxymethylglutaryl-coenzyme A synthase C-terminal domain; Hydroxymethylglutaryl-coenzyme A synthase, N-terminal;
U3IF67	HMGCR	Down	Cluster 11	Clustered	2	plasma membrane	GO:0044085 cellular component biogenesis; GO:0009116 nucleoside metabolic process; GO:0006066 alcohol metabolic process; GO:0044255 cellular lipid metabolic process; GO:0044237 cellular metabolic process; GO:0050877 neurological system process; GO:0008610 lipid biosynthetic process; GO:0007610 behavior; GO:0071900 regulation of protein serine/threonine kinase activity; GO:0008152 metabolic proces…	GO:0031903 microbody membrane; GO:0043229 intracellular organelle; GO:0016020 membrane; GO:0042175 nuclear outer membrane-endoplasmic reticulum membrane network; GO:0005783 endoplasmic reticulum; GO:0098588 bounding membrane of organelle; GO:0044439 peroxisomal part; GO:0031090 organelle membrane; GO:0005777 peroxisome; GO:0044446 intracellular organelle part; GO:0005737 cytoplasm; GO:0044438 mic…	GO:1901265 nucleoside phosphate binding; GO:0070402 NADPH binding; GO:0043167 ion binding; GO:0000166 nucleotide binding; GO:0048037 cofactor binding; GO:0042282 hydroxymethylglutaryl-CoA reductase activity; GO:0016491 oxidoreductase activity; GO:1901363 heterocyclic compound binding; GO:0097159 organic cyclic compound binding; GO:0016614 oxidoreductase activity, acting on CH-OH group of donors; …	K00021	HMGCR; hydroxymethylglutaryl-CoA reductase (NADPH) [EC:1.1.1.34]	apla00900 Terpenoid backbone biosynthesis; apla01100 Metabolic pathways;	IPR009029; IPR009023; IPR023074; IPR023282; IPR000731;	Hydroxymethylglutaryl-CoA reductase, class I/II, substrate-binding domain; Hydroxymethylglutaryl-CoA reductase, class I/II, NAD/NADP-binding domain; Hydroxymethylglutaryl-CoA reductase, class I/II, catalytic domain; Hydroxymethylglutaryl-CoA reductase, N-terminal; Sterol-sensing domain;
U3I396	GNG12	Down	Cluster 4	Clustered	3.2381	cytoplasm,nucleus	GO:0007186 G-protein coupled receptor signaling pathway; GO:0050794 regulation of cellular process; GO:0044700 single organism signaling; GO:0051716 cellular response to stimulus; GO:0007165 signal transduction; GO:0050789 regulation of biological process; GO:0007154 cell communication; GO:0044699 single-organism process; GO:0023052 signaling; GO:0050896 response to stimulus; GO:0009987 cellular …	GO:0016020 membrane; GO:1905360 GTPase complex; GO:0044421 extracellular region part; GO:0019898 extrinsic component of membrane; GO:0071944 cell periphery; GO:0098796 membrane protein complex; GO:0098797 plasma membrane protein complex; GO:0031982 vesicle; GO:0019897 extrinsic component of plasma membrane; GO:0032991 macromolecular complex; GO:0044424 intracellular part; GO:0005623 cell; GO:0031…	GO:0004871 signal transducer activity;	K04543	GNG7; guanine nucleotide-binding protein G(I)/G(S)/G(O) subunit gamma-7	apla04371 Apelin signaling pathway;	IPR015898;	G-protein gamma-like domain;
U3IQW9	GNAI2	Down		Unclustered	2.48889	plasma membrane	GO:0050794 regulation of cellular process; GO:0044700 single organism signaling; GO:1901700 response to oxygen-containing compound; GO:0044699 single-organism process; GO:0050896 response to stimulus; GO:0007193 adenylate cyclase-inhibiting G-protein coupled receptor signaling pathway; GO:0007213 G-protein coupled acetylcholine receptor signaling pathway; GO:0007165 signal transduction; GO:000715…	GO:0016020 membrane; GO:0030425 dendrite; GO:0044421 extracellular region part; GO:0071944 cell periphery; GO:0031982 vesicle; GO:0005737 cytoplasm; GO:0044424 intracellular part; GO:0005623 cell; GO:0044422 organelle part; GO:0043228 non-membrane-bounded organelle; GO:0005856 cytoskeleton; GO:0031974 membrane-enclosed lumen; GO:0070062 extracellular exosome; GO:0005815 microtubule organizing cen…	GO:1901265 nucleoside phosphate binding; GO:0031683 G-protein beta/gamma-subunit complex binding; GO:0016817 hydrolase activity, acting on acid anhydrides; GO:0016787 hydrolase activity; GO:0005515 protein binding; GO:0004871 signal transducer activity; GO:1901363 heterocyclic compound binding; GO:0097159 organic cyclic compound binding; GO:0016462 pyrophosphatase activity; GO:0032553 ribonucleot…	K04630	GNAI; guanine nucleotide-binding protein G(i) subunit alpha	apla04540 Gap junction; apla04914 Progesterone-mediated oocyte maturation; apla04916 Melanogenesis; apla04261 Adrenergic signaling in cardiomyocytes; apla04371 Apelin signaling pathway;	IPR027417; IPR011025;	P-loop containing nucleoside triphosphate hydrolase; G protein alpha subunit, helical insertion;
U3IIS7	ITGB5	Down	Cluster 5	Clustered	2.7	peroxisome	GO:0044085 cellular component biogenesis; GO:0044700 single organism signaling; GO:0007166 cell surface receptor signaling pathway; GO:0048869 cellular developmental process; GO:0071560 cellular response to transforming growth factor beta stimulus; GO:0030038 contractile actin filament bundle assembly; GO:0044699 single-organism process; GO:0071363 cellular response to growth factor stimulus; GO:…	GO:0016020 membrane; GO:0044421 extracellular region part; GO:0098636 protein complex involved in cell adhesion; GO:0030054 cell junction; GO:0071944 cell periphery; GO:0098796 membrane protein complex; GO:0031982 vesicle; GO:0031224 intrinsic component of membrane; GO:0032991 macromolecular complex; GO:0005887 integral component of plasma membrane; GO:0005623 cell; GO:0070062 extracellular exoso…	GO:0060089 molecular transducer activity; GO:0004872 receptor activity;	K06588	ITGB5; integrin beta 5	apla04810 Regulation of actin cytoskeleton; apla04510 Focal adhesion; apla04512 ECM-receptor interaction; apla04145 Phagosome;	IPR032695; IPR033760; IPR002369; IPR016201; IPR012896; IPR014836; IPR002035;	Integrin domain; Integrin beta N-terminal; Integrin beta subunit, VWA domain; PSI domain; Integrin beta subunit, tail; Integrin beta subunit, cytoplasmic domain; von Willebrand factor, type A;
U3IPY8	FLNB	Up		Unclustered	1.66667	endoplasmic reticulum	GO:0032502 developmental process; GO:0016043 cellular component organization; GO:1902589 single-organism organelle organization; GO:0030036 actin cytoskeleton organization; GO:0030154 cell differentiation; GO:0006996 organelle organization; GO:0044767 single-organism developmental process; GO:0030029 actin filament-based process; GO:0048869 cellular developmental process; GO:0044763 single-organi…	GO:0031224 intrinsic component of membrane; GO:0016020 membrane; GO:0016021 integral component of membrane; GO:0044425 membrane part;	GO:0003779 actin binding; GO:0005515 protein binding; GO:0008092 cytoskeletal protein binding; GO:0005488 binding;	K04437	FLNA; filamin	apla05132 Salmonella infection; apla04510 Focal adhesion; apla04010 MAPK signaling pathway;	IPR013783; IPR014756; IPR001715;	Immunoglobulin-like fold; Immunoglobulin E-set; Calponin homology domain;
U3IA42	MRPL27	Down		Unclustered	3	extracellular	GO:0006518 peptide metabolic process; GO:0043043 peptide biosynthetic process; GO:0044267 cellular protein metabolic process; GO:0006807 nitrogen compound metabolic process; GO:0009058 biosynthetic process; GO:0043603 cellular amide metabolic process; GO:0044238 primary metabolic process; GO:1901566 organonitrogen compound biosynthetic process; GO:1901576 organic substance biosynthetic process; G…	GO:0005759 mitochondrial matrix; GO:0005840 ribosome; GO:0043229 intracellular organelle; GO:0044429 mitochondrial part; GO:0043232 intracellular non-membrane-bounded organelle; GO:0044446 intracellular organelle part; GO:0005737 cytoplasm; GO:0032991 macromolecular complex; GO:0044424 intracellular part; GO:0005762 mitochondrial large ribosomal subunit; GO:0005761 mitochondrial ribosome; GO:0005…	GO:0097159 organic cyclic compound binding; GO:1901363 heterocyclic compound binding; GO:0003723 RNA binding; GO:0005488 binding; GO:0003676 nucleic acid binding; GO:0005198 structural molecule activity; GO:0003735 structural constituent of ribosome;	K02899	RP-L27; large subunit ribosomal protein L27	apla03010 Ribosome;
U3I726	H2AFV	Down	Cluster 10	Clustered	3	nucleus	GO:0050794 regulation of cellular process; GO:0060255 regulation of macromolecule metabolic process; GO:0071310 cellular response to organic substance; GO:0019219 regulation of nucleobase-containing compound metabolic process; GO:1901700 response to oxygen-containing compound; GO:0009891 positive regulation of biosynthetic process; GO:0032355 response to estradiol; GO:0050896 response to stimulus…	GO:0044421 extracellular region part; GO:0031982 vesicle; GO:0032991 macromolecular complex; GO:0044424 intracellular part; GO:0005623 cell; GO:0000792 heterochromatin; GO:0044422 organelle part; GO:0044427 chromosomal part; GO:0043228 non-membrane-bounded organelle; GO:0031974 membrane-enclosed lumen; GO:0070062 extracellular exosome; GO:0070013 intracellular organelle lumen; GO:0044454 nuclear …	GO:0003677 DNA binding; GO:0001158 enhancer sequence-specific DNA binding; GO:0031490 chromatin DNA binding; GO:0046982 protein heterodimerization activity; GO:0000976 transcription regulatory region sequence-specific DNA binding; GO:0003690 double-stranded DNA binding; GO:0044877 macromolecular complex binding; GO:0046983 protein dimerization activity; GO:1990837 sequence-specific double-strande…	K11251	H2A; histone H2A	apla04217 Necroptosis;	IPR032454; IPR009072; IPR007125;	Histone H2A, C-terminal domain; Histone-fold; Histone H2A/H2B/H3;
U3J767	SM1	Down	Cluster 2	Clustered	4.53333	nucleus		GO:0043229 intracellular organelle; GO:0043232 intracellular non-membrane-bounded organelle; GO:0044430 cytoskeletal part; GO:0044446 intracellular organelle part; GO:0032991 macromolecular complex; GO:0044424 intracellular part; GO:0005623 cell; GO:0015629 actin cytoskeleton; GO:0044422 organelle part; GO:0043228 non-membrane-bounded organelle; GO:0043226 organelle; GO:0005856 cytoskeleton; GO:0…	GO:0005524 ATP binding; GO:0003774 motor activity; GO:1901265 nucleoside phosphate binding; GO:0001882 nucleoside binding; GO:0043167 ion binding; GO:0016817 hydrolase activity, acting on acid anhydrides; GO:0016787 hydrolase activity; GO:0000166 nucleotide binding; GO:0017111 nucleoside-triphosphatase activity; GO:0097159 organic cyclic compound binding; GO:1901363 heterocyclic compound binding;…	K17751	MYH6_7; myosin heavy chain 6/7	apla04260 Cardiac muscle contraction; apla04261 Adrenergic signaling in cardiomyocytes;	IPR002928; IPR001609; IPR027417; IPR027401;	Myosin tail; Myosin head, motor domain; P-loop containing nucleoside triphosphate hydrolase; Myosin-like IQ motif-containing domain;
U3J636	VPS72	Up		Unclustered	2	nucleus	GO:0050794 regulation of cellular process; GO:0044707 single-multicellular organism process; GO:0034728 nucleosome organization; GO:0016043 cellular component organization; GO:0006338 chromatin remodeling; GO:0043486 histone exchange; GO:0035019 somatic stem cell population maintenance; GO:0060255 regulation of macromolecule metabolic process; GO:0019219 regulation of nucleobase-containing compou…	GO:0043226 organelle; GO:0043231 intracellular membrane-bounded organelle; GO:0043229 intracellular organelle; GO:0005634 nucleus; GO:0044464 cell part; GO:0005622 intracellular; GO:0044424 intracellular part; GO:0043227 membrane-bounded organelle; GO:0005623 cell;		K10370
U3IWF1	PAK4	Up		Unclustered	0.4	cytoplasm,nucleus	GO:0016310 phosphorylation; GO:0044267 cellular protein metabolic process; GO:0044238 primary metabolic process; GO:0044237 cellular metabolic process; GO:0006796 phosphate-containing compound metabolic process; GO:0071704 organic substance metabolic process; GO:0008152 metabolic process; GO:0006468 protein phosphorylation; GO:0006793 phosphorus metabolic process; GO:0044260 cellular macromolecul…		GO:0005524 ATP binding; GO:1901265 nucleoside phosphate binding; GO:0016773 phosphotransferase activity, alcohol group as acceptor; GO:0001882 nucleoside binding; GO:0043167 ion binding; GO:0004672 protein kinase activity; GO:0000166 nucleotide binding; GO:0097159 organic cyclic compound binding; GO:1901363 heterocyclic compound binding; GO:0032549 ribonucleoside binding; GO:0097367 carbohydrate …	K05734	PAK4; p21-activated kinase 4 [EC:2.7.11.1]	apla04012 ErbB signaling pathway; apla04810 Regulation of actin cytoskeleton; apla04510 Focal adhesion;	IPR000719; IPR033923; IPR000095; IPR011009;	Protein kinase domain; p21 activated kinase binding domain; CRIB domain; Protein kinase-like domain;
D2Y3F5	RAC2	Down	Cluster 18	Clustered	2	cytoplasm	GO:0044085 cellular component biogenesis; GO:0060627 regulation of vesicle-mediated transport; GO:0044700 single organism signaling; GO:0002694 regulation of leukocyte activation; GO:0030335 positive regulation of cell migration; GO:0032944 regulation of mononuclear cell proliferation; GO:1903955 positive regulation of protein targeting to mitochondrion; GO:0060491 regulation of cell projection a…	GO:0016020 membrane; GO:0044421 extracellular region part; GO:0030054 cell junction; GO:0031982 vesicle; GO:0005737 cytoplasm; GO:0099512 supramolecular fiber; GO:0044424 intracellular part; GO:0099080 supramolecular complex; GO:0005623 cell; GO:0044422 organelle part; GO:0043228 non-membrane-bounded organelle; GO:0005856 cytoskeleton; GO:0070062 extracellular exosome; GO:0005925 focal adhesion; …	GO:1901265 nucleoside phosphate binding; GO:0016817 hydrolase activity, acting on acid anhydrides; GO:0016787 hydrolase activity; GO:0019207 kinase regulator activity; GO:0098772 molecular function regulator; GO:1901363 heterocyclic compound binding; GO:0097159 organic cyclic compound binding; GO:0016462 pyrophosphatase activity; GO:0032553 ribonucleotide binding; GO:0003824 catalytic activity; G…	K07860	RAC2; Ras-related C3 botulinum toxin substrate 2	apla04810 Regulation of actin cytoskeleton; apla04510 Focal adhesion; apla04310 Wnt signaling pathway; apla04520 Adherens junction; apla04370 VEGF signaling pathway; apla04010 MAPK signaling pathway;	IPR005225; IPR027417;	Small GTP-binding protein domain; P-loop containing nucleoside triphosphate hydrolase;
U3IC44	GNAI1	Down	Cluster 4	Clustered	4	plasma membrane	GO:0007186 G-protein coupled receptor signaling pathway; GO:0050794 regulation of cellular process; GO:0044700 single organism signaling; GO:0051716 cellular response to stimulus; GO:0007165 signal transduction; GO:0050789 regulation of biological process; GO:0007154 cell communication; GO:0044763 single-organism cellular process; GO:0044699 single-organism process; GO:0051301 cell division; GO:0…	GO:0016020 membrane; GO:0044421 extracellular region part; GO:0031090 organelle membrane; GO:0071944 cell periphery; GO:0031982 vesicle; GO:0005737 cytoplasm; GO:0044424 intracellular part; GO:0005623 cell; GO:0044422 organelle part; GO:0043228 non-membrane-bounded organelle; GO:0005856 cytoskeleton; GO:0005765 lysosomal membrane; GO:0070062 extracellular exosome; GO:0031974 membrane-enclosed lum…	GO:1901265 nucleoside phosphate binding; GO:0031683 G-protein beta/gamma-subunit complex binding; GO:0016817 hydrolase activity, acting on acid anhydrides; GO:0016787 hydrolase activity; GO:0005515 protein binding; GO:0004871 signal transducer activity; GO:1901363 heterocyclic compound binding; GO:0097159 organic cyclic compound binding; GO:0016462 pyrophosphatase activity; GO:0032553 ribonucleot…	K04630	GNAI; guanine nucleotide-binding protein G(i) subunit alpha	apla04540 Gap junction; apla04914 Progesterone-mediated oocyte maturation; apla04916 Melanogenesis; apla04261 Adrenergic signaling in cardiomyocytes; apla04371 Apelin signaling pathway;	IPR027417; IPR011025;	P-loop containing nucleoside triphosphate hydrolase; G protein alpha subunit, helical insertion;
U3IX27	TNNT3	Down	Cluster 2	Clustered	3.88889	nucleus	GO:0044707 single-multicellular organism process; GO:0003012 muscle system process; GO:0003008 system process; GO:0050879 multicellular organismal movement; GO:0006937 regulation of muscle contraction; GO:0006941 striated muscle contraction; GO:0044699 single-organism process; GO:0090257 regulation of muscle system process; GO:0032501 multicellular organismal process; GO:0006942 regulation of str…	GO:0043229 intracellular organelle; GO:0043232 intracellular non-membrane-bounded organelle; GO:0044430 cytoskeletal part; GO:0030016 myofibril; GO:0044446 intracellular organelle part; GO:0005737 cytoplasm; GO:0032991 macromolecular complex; GO:0099512 supramolecular fiber; GO:0044424 intracellular part; GO:0005623 cell; GO:0099080 supramolecular complex; GO:0015629 actin cytoskeleton; GO:004442…	GO:0030172 troponin C binding; GO:0016817 hydrolase activity, acting on acid anhydrides; GO:0016787 hydrolase activity; GO:0005515 protein binding; GO:0005523 tropomyosin binding; GO:0017111 nucleoside-triphosphatase activity; GO:0048306 calcium-dependent protein binding; GO:0016887 ATPase activity; GO:0008092 cytoskeletal protein binding; GO:0016462 pyrophosphatase activity; GO:0003824 catalytic…	K12046
U3J7T0	MYH8	Down	Cluster 2	Clustered	4.16667	cytoplasm		GO:0043229 intracellular organelle; GO:0043232 intracellular non-membrane-bounded organelle; GO:0044430 cytoskeletal part; GO:0044446 intracellular organelle part; GO:0032991 macromolecular complex; GO:0044424 intracellular part; GO:0005623 cell; GO:0015629 actin cytoskeleton; GO:0044422 organelle part; GO:0043228 non-membrane-bounded organelle; GO:0043226 organelle; GO:0005856 cytoskeleton; GO:0…	GO:0005524 ATP binding; GO:0003774 motor activity; GO:1901265 nucleoside phosphate binding; GO:0001882 nucleoside binding; GO:0043167 ion binding; GO:0016817 hydrolase activity, acting on acid anhydrides; GO:0016787 hydrolase activity; GO:0005515 protein binding; GO:0000166 nucleotide binding; GO:0017111 nucleoside-triphosphatase activity; GO:0097159 organic cyclic compound binding; GO:1901363 he…	K10352	MYH; myosin heavy chain	apla04530 Tight junction;	IPR002928; IPR004009; IPR027417; IPR001609; IPR027401;	Myosin tail; Myosin, N-terminal, SH3-like; P-loop containing nucleoside triphosphate hydrolase; Myosin head, motor domain; Myosin-like IQ motif-containing domain;
U3IK93	GGT5	Down	Cluster 3	Clustered	4	endoplasmic reticulum	GO:0033559 unsaturated fatty acid metabolic process; GO:0006518 peptide metabolic process; GO:0016053 organic acid biosynthetic process; GO:0019370 leukotriene biosynthetic process; GO:1901748 leukotriene D4 metabolic process; GO:0044699 single-organism process; GO:1901568 fatty acid derivative metabolic process; GO:0044255 cellular lipid metabolic process; GO:0009058 biosynthetic process; GO:005…	GO:0016020 membrane; GO:0005623 cell; GO:0044464 cell part; GO:0071944 cell periphery; GO:0005886 plasma membrane;	GO:0008233 peptidase activity; GO:0008238 exopeptidase activity; GO:0016746 transferase activity, transferring acyl groups; GO:0003824 catalytic activity; GO:0070011 peptidase activity, acting on L-amino acid peptides; GO:0016787 hydrolase activity; GO:0003840 gamma-glutamyltransferase activity; GO:0036374 glutathione hydrolase activity; GO:0016740 transferase activity; GO:0008242 omega peptidase…	K18592	GGT1_5; gamma-glutamyltranspeptidase / glutathione hydrolase / leukotriene-C4 hydrolase [EC:2.3.2.2 3.4.19.13 3.4.19.14]	apla01100 Metabolic pathways; apla00430 Taurine and hypotaurine metabolism; apla00480 Glutathione metabolism; apla00590 Arachidonic acid metabolism;	IPR029055;	Nucleophile aminohydrolases, N-terminal;
U3J7I2	GSS	Down	Cluster 3	Clustered	4	mitochondria	GO:0006790 sulfur compound metabolic process; GO:0006518 peptide metabolic process; GO:0043043 peptide biosynthetic process; GO:0006807 nitrogen compound metabolic process; GO:0042398 cellular modified amino acid biosynthetic process; GO:0009058 biosynthetic process; GO:0043603 cellular amide metabolic process; GO:1901566 organonitrogen compound biosynthetic process; GO:0050896 response to stimul…	GO:0070062 extracellular exosome; GO:0043226 organelle; GO:0044421 extracellular region part; GO:0031982 vesicle; GO:1903561 extracellular vesicle; GO:0043227 membrane-bounded organelle; GO:0005576 extracellular region; GO:0043230 extracellular organelle;	GO:1901265 nucleoside phosphate binding; GO:0004363 glutathione synthase activity; GO:0046983 protein dimerization activity; GO:0016874 ligase activity; GO:0005515 protein binding; GO:0043295 glutathione binding; GO:1900750 oligopeptide binding; GO:0097159 organic cyclic compound binding; GO:1901363 heterocyclic compound binding; GO:0042802 identical protein binding; GO:0042277 peptide binding; G…	K21456	GSS; glutathione synthase [EC:6.3.2.3]	apla01100 Metabolic pathways; apla00480 Glutathione metabolism; apla00270 Cysteine and methionine metabolism; apla04216 Ferroptosis;	IPR016185; IPR014709; IPR004887; IPR014042;	Pre-ATP-grasp domain; Glutathione synthase domain; Glutathione synthase, substrate-binding, eukaryotic; Glutathione synthase, alpha-helical, eukaryotic;
U3IY04	TNNI1	Down	Cluster 2	Clustered	4.16667	nucleus	GO:0072359 circulatory system development; GO:0014706 striated muscle tissue development; GO:0044707 single-multicellular organism process; GO:0014733 regulation of skeletal muscle adaptation; GO:0048738 cardiac muscle tissue development; GO:0060415 muscle tissue morphogenesis; GO:0044699 single-organism process; GO:0051239 regulation of multicellular organismal process; GO:0009653 anatomical str…	GO:0043229 intracellular organelle; GO:0043232 intracellular non-membrane-bounded organelle; GO:0044430 cytoskeletal part; GO:0030016 myofibril; GO:0044446 intracellular organelle part; GO:0005737 cytoplasm; GO:0032991 macromolecular complex; GO:0099512 supramolecular fiber; GO:0044424 intracellular part; GO:0005623 cell; GO:0099080 supramolecular complex; GO:0015629 actin cytoskeleton; GO:004442…		K10371
U3J6Y2	OASL	Up	Cluster 6	Clustered	3	cytoplasm			GO:0005515 protein binding; GO:0005488 binding;	K14608			IPR029071; IPR000626;	Ubiquitin-related domain; Ubiquitin domain;
U3I1B1	IFIT5	Up	Cluster 6	Clustered	3	cytoplasm			GO:0005515 protein binding; GO:0005488 binding;				IPR011990; IPR013026;	Tetratricopeptide-like helical domain; Tetratricopeptide repeat-containing domain;
U3ICD5	VAV3	Down	Cluster 18	Clustered	2	mitochondria	GO:0050794 regulation of cellular process; GO:0044700 single organism signaling; GO:0051716 cellular response to stimulus; GO:1902531 regulation of intracellular signal transduction; GO:0035556 intracellular signal transduction; GO:0043547 positive regulation of GTPase activity; GO:0023051 regulation of signaling; GO:0044699 single-organism process; GO:0046578 regulation of Ras protein signal tra…	GO:0005623 cell; GO:0005622 intracellular; GO:0044464 cell part;	GO:0005085 guanyl-nucleotide exchange factor activity; GO:0005488 binding; GO:0043167 ion binding; GO:0043169 cation binding; GO:0046872 metal ion binding; GO:0005515 protein binding; GO:0005088 Ras guanyl-nucleotide exchange factor activity; GO:0098772 molecular function regulator; GO:0005089 Rho guanyl-nucleotide exchange factor activity;	K05730	VAV; guanine nucleotide exchange factor VAV	apla04810 Regulation of actin cytoskeleton; apla04510 Focal adhesion;	IPR011511; IPR001715; IPR000219; IPR001849; IPR002219; IPR000980; IPR001452; IPR011993;	Variant SH3 domain; Calponin homology domain; Dbl homology (DH) domain; Pleckstrin homology domain; Protein kinase C-like, phorbol ester/diacylglycerol-binding domain; SH2 domain; SH3 domain; PH domain-like;
R0KA48	ENSGALG00000023232	Down	Cluster 10	Seed	3	nucleus	GO:0044085 cellular component biogenesis; GO:0051093 negative regulation of developmental process; GO:0097659 nucleic acid-templated transcription; GO:0045637 regulation of myeloid cell differentiation; GO:0051241 negative regulation of multicellular organismal process; GO:0045653 negative regulation of megakaryocyte differentiation; GO:0009058 biosynthetic process; GO:0044237 cellular metabolic …	GO:0016020 membrane; GO:0044421 extracellular region part; GO:0000784 nuclear chromosome, telomeric region; GO:0000781 chromosome, telomeric region; GO:0031982 vesicle; GO:0032991 macromolecular complex; GO:0044424 intracellular part; GO:0005623 cell; GO:0044422 organelle part; GO:0044427 chromosomal part; GO:0043228 non-membrane-bounded organelle; GO:0070062 extracellular exosome; GO:0031974 mem…	GO:0097159 organic cyclic compound binding; GO:1901363 heterocyclic compound binding; GO:0042393 histone binding; GO:0003677 DNA binding; GO:0003723 RNA binding; GO:0046982 protein heterodimerization activity; GO:0005488 binding; GO:0046983 protein dimerization activity; GO:0003676 nucleic acid binding; GO:0019904 protein domain specific binding; GO:0005515 protein binding;	K11253			IPR009072; IPR004823;	Histone-fold; TATA box binding protein associated factor (TAF);
U3IXM2	CD44	Up		Unclustered	1.2	extracellular	GO:0044700 single organism signaling; GO:0010941 regulation of cell death; GO:0032270 positive regulation of cellular protein metabolic process; GO:0007166 cell surface receptor signaling pathway; GO:0070486 leukocyte aggregation; GO:0071345 cellular response to cytokine stimulus; GO:0030203 glycosaminoglycan metabolic process; GO:0022610 biological adhesion; GO:0010466 negative regulation of pep…	GO:0016020 membrane; GO:0044421 extracellular region part; GO:0030054 cell junction; GO:0071944 cell periphery; GO:0031982 vesicle; GO:0005737 cytoplasm; GO:0032991 macromolecular complex; GO:0031224 intrinsic component of membrane; GO:0044424 intracellular part; GO:0005623 cell; GO:0070062 extracellular exosome; GO:0005925 focal adhesion; GO:0005622 intracellular; GO:0044464 cell part; GO:004442…	GO:0038023 signaling receptor activity; GO:0097367 carbohydrate derivative binding; GO:0060089 molecular transducer activity; GO:0004872 receptor activity; GO:0004896 cytokine receptor activity; GO:0005488 binding; GO:0005540 hyaluronic acid binding; GO:0005539 glycosaminoglycan binding; GO:0004888 transmembrane signaling receptor activity; GO:0004871 signal transducer activity; GO:0099600 transm…	K06256	CD44; CD44 antigen	apla04512 ECM-receptor interaction;	IPR016187; IPR000538; IPR016186;	C-type lectin fold; Link domain; C-type lectin-like/link domain;
U3J1L0	MMP2	Up		Unclustered	1.4	extracellular	GO:0006508 proteolysis; GO:0008152 metabolic process; GO:0043170 macromolecule metabolic process; GO:0019538 protein metabolic process; GO:0044238 primary metabolic process; GO:0071704 organic substance metabolic process;	GO:0031012 extracellular matrix; GO:0044421 extracellular region part; GO:0005576 extracellular region;	GO:0004175 endopeptidase activity; GO:0004222 metalloendopeptidase activity; GO:0008233 peptidase activity; GO:0046914 transition metal ion binding; GO:0003824 catalytic activity; GO:0005488 binding; GO:0043167 ion binding; GO:0043169 cation binding; GO:0046872 metal ion binding; GO:0070011 peptidase activity, acting on L-amino acid peptides; GO:0008237 metallopeptidase activity; GO:0016787 hydro…	K01398	MMP2; matrix metalloproteinase-2 (gelatinase A) [EC:3.4.24.24]	apla04933 AGE-RAGE signaling pathway in diabetic complications; apla04912 GnRH signaling pathway;	IPR001818; IPR002477; IPR024079; IPR013806; IPR033739; IPR006026; IPR000562;	Peptidase M10, metallopeptidase; Peptidoglycan binding-like; Metallopeptidase, catalytic domain; Kringle-like fold; Peptidase M10A, catalytic domain; Peptidase, metallopeptidase; Fibronectin, type II, collagen-binding;
R0K171	ITGB2	Down		Unclustered	2	extracellular	GO:0044700 single organism signaling; GO:0051674 localization of cell; GO:0007166 cell surface receptor signaling pathway; GO:0048869 cellular developmental process; GO:0044699 single-organism process; GO:0051668 localization within membrane; GO:0034113 heterotypic cell-cell adhesion; GO:1990266 neutrophil migration; GO:0007492 endoderm development; GO:0009605 response to external stimulus; GO:00…	GO:0016020 membrane; GO:0044421 extracellular region part; GO:0034687 integrin alphaL-beta2 complex; GO:0098636 protein complex involved in cell adhesion; GO:0031226 intrinsic component of plasma membrane; GO:0071944 cell periphery; GO:0098796 membrane protein complex; GO:0031982 vesicle; GO:0098797 plasma membrane protein complex; GO:0098802 plasma membrane receptor complex; GO:0043235 receptor …	GO:0038023 signaling receptor activity; GO:0019901 protein kinase binding; GO:0005515 protein binding; GO:0004888 transmembrane signaling receptor activity; GO:0019900 kinase binding; GO:0004871 signal transducer activity; GO:0050839 cell adhesion molecule binding; GO:0060089 molecular transducer activity; GO:0097367 carbohydrate derivative binding; GO:0004872 receptor activity; GO:0005488 bindin…	K06464	ITGB2; integrin beta 2	apla04810 Regulation of actin cytoskeleton; apla04145 Phagosome; apla04514 Cell adhesion molecules (CAMs);	IPR032695; IPR033760; IPR002369; IPR016201; IPR012896; IPR014836; IPR002035;	Integrin domain; Integrin beta N-terminal; Integrin beta subunit, VWA domain; PSI domain; Integrin beta subunit, tail; Integrin beta subunit, cytoplasmic domain; von Willebrand factor, type A;
U3IJI0	ADAM17	Down		Unclustered	0	peroxisome	GO:2000273 positive regulation of receptor activity; GO:0044700 single organism signaling; GO:1904031 positive regulation of cyclin-dependent protein kinase activity; GO:0030335 positive regulation of cell migration; GO:0032270 positive regulation of cellular protein metabolic process; GO:0007166 cell surface receptor signaling pathway; GO:0098542 defense response to other organism; GO:1903845 ne…	GO:0016020 membrane; GO:0016324 apical plasma membrane; GO:0098857 membrane microdomain; GO:0030054 cell junction; GO:0071944 cell periphery; GO:0032587 ruffle membrane; GO:0005737 cytoplasm; GO:0031224 intrinsic component of membrane; GO:0044424 intracellular part; GO:0005887 integral component of plasma membrane; GO:0005911 cell-cell junction; GO:0005623 cell; GO:0043228 non-membrane-bounded or…	GO:0004222 metalloendopeptidase activity; GO:0008233 peptidase activity; GO:0005102 receptor binding; GO:0043167 ion binding; GO:0005126 cytokine receptor binding; GO:0044877 macromolecular complex binding; GO:0005138 interleukin-6 receptor binding; GO:0070851 growth factor receptor binding; GO:0008237 metallopeptidase activity; GO:0016787 hydrolase activity; GO:0005515 protein binding; GO:000517…	K06059	ADAM17; disintegrin and metalloproteinase domain-containing protein 17 [EC:3.4.24.86]	apla04330 Notch signaling pathway;	IPR034025; IPR024079; IPR002870; IPR001762; IPR032029; IPR001590;	ADAM10/ADAM17 catalytic domain; Metallopeptidase, catalytic domain; Peptidase M12B, propeptide; Disintegrin domain; ADAM17, membrane-proximal domain; Peptidase M12B, ADAM/reprolysin;
U3J8K7	NOTCH2	Down		Unclustered	0.5	cytoplasm	GO:0044700 single organism signaling; GO:0003177 pulmonary valve development; GO:0007166 cell surface receptor signaling pathway; GO:1905314 semi-lunar valve development; GO:0003230 cardiac atrium development; GO:0048869 cellular developmental process; GO:0023051 regulation of signaling; GO:1902533 positive regulation of intracellular signal transduction; GO:0044699 single-organism process; GO:00…	GO:0043229 intracellular organelle; GO:0016020 membrane; GO:0031226 intrinsic component of plasma membrane; GO:0071944 cell periphery; GO:0044446 intracellular organelle part; GO:0043235 receptor complex; GO:0031981 nuclear lumen; GO:0031224 intrinsic component of membrane; GO:0032991 macromolecular complex; GO:0044424 intracellular part; GO:0005887 integral component of plasma membrane; GO:00056…	GO:0060089 molecular transducer activity; GO:0004872 receptor activity; GO:0005488 binding; GO:0043167 ion binding; GO:0043169 cation binding; GO:0046872 metal ion binding; GO:0005515 protein binding; GO:0005509 calcium ion binding;	K20994	NOTCH2; Notch 2	apla04330 Notch signaling pathway;	IPR010660; IPR024600; IPR001881; IPR000742; IPR009030; IPR000800; IPR020683; IPR011656;	Notch, NOD domain; Domain of unknown function DUF3454, notch; EGF-like calcium-binding domain; EGF-like domain; Growth factor receptor cysteine-rich domain; Notch domain; Ankyrin repeat-containing domain; Notch, NODP domain;
U3J8S3	MX1	Up	Cluster 6	Clustered	3	cytoplasm			GO:1901265 nucleoside phosphate binding; GO:0001882 nucleoside binding; GO:0043167 ion binding; GO:0016817 hydrolase activity, acting on acid anhydrides; GO:0016787 hydrolase activity; GO:0000166 nucleotide binding; GO:0017111 nucleoside-triphosphatase activity; GO:1901363 heterocyclic compound binding; GO:0097159 organic cyclic compound binding; GO:0032549 ribonucleoside binding; GO:0097367 carb…	K14754	MX1; interferon-induced GTP-binding protein Mx1	apla05164 Influenza A;	IPR030381; IPR003130; IPR020850; IPR001401; IPR027417; IPR000375;	Dynamin-type guanine nucleotide-binding (G) domain; Dynamin GTPase effector; GTPase effector domain; Dynamin, GTPase domain; P-loop containing nucleoside triphosphate hydrolase; Dynamin central domain;
U3I3B4	CXCR4	Down	Cluster 4	Clustered	4	plasma membrane	GO:0044700 single organism signaling; GO:0010941 regulation of cell death; GO:0032270 positive regulation of cellular protein metabolic process; GO:0031623 receptor internalization; GO:0009968 negative regulation of signal transduction; GO:0007166 cell surface receptor signaling pathway; GO:0001568 blood vessel development; GO:0048869 cellular developmental process; GO:0023051 regulation of signa…	GO:0097708 intracellular vesicle; GO:0043229 intracellular organelle; GO:0016020 membrane; GO:0031410 cytoplasmic vesicle; GO:0071944 cell periphery; GO:0005737 cytoplasm; GO:0031982 vesicle; GO:0012505 endomembrane system; GO:0031224 intrinsic component of membrane; GO:0044424 intracellular part; GO:0005623 cell; GO:0016021 integral component of membrane; GO:0005886 plasma membrane; GO:0043226 o…	GO:0038023 signaling receptor activity; GO:0004896 cytokine receptor activity; GO:0015026 coreceptor activity; GO:0004930 G-protein coupled receptor activity; GO:0019958 C-X-C chemokine binding; GO:0038024 cargo receptor activity; GO:0005044 scavenger receptor activity; GO:0005515 protein binding; GO:0001653 peptide receptor activity; GO:0019956 chemokine binding; GO:0004888 transmembrane signali…	K04304	CXCR7; C-X-C chemokine receptor type 7 (atypical chemokine receptor 3)	apla04060 Cytokine-cytokine receptor interaction;	IPR017452;	GPCR, rhodopsin-like, 7TM;
U3IPB0	GGCL1	Up	Cluster 4	Clustered	4	extracellular	GO:0016477 cell migration; GO:0051716 cellular response to stimulus; GO:0051674 localization of cell; GO:0044763 single-organism cellular process; GO:0044699 single-organism process; GO:0002376 immune system process; GO:0048870 cell motility; GO:0060326 cell chemotaxis; GO:0050896 response to stimulus; GO:0006935 chemotaxis; GO:0009605 response to external stimulus; GO:0042221 response to chemica…	GO:0005615 extracellular space; GO:0044421 extracellular region part; GO:0005576 extracellular region;	GO:0005125 cytokine activity; GO:0005102 receptor binding; GO:0005488 binding; GO:0042379 chemokine receptor binding; GO:0005126 cytokine receptor binding; GO:0005515 protein binding; GO:0001664 G-protein coupled receptor binding; GO:0008009 chemokine activity;	K12964	CCL4; C-C motif chemokine 4	apla04060 Cytokine-cytokine receptor interaction; apla05132 Salmonella infection; apla04623 Cytosolic DNA-sensing pathway; apla04620 Toll-like receptor signaling pathway;	IPR001811;	Chemokine interleukin-8-like domain;
U3I6D3	ACSF3	Down		Unclustered	0.666667	mitochondria	GO:0043648 dicarboxylic acid metabolic process; GO:0016053 organic acid biosynthetic process; GO:0044699 single-organism process; GO:0009058 biosynthetic process; GO:0044255 cellular lipid metabolic process; GO:0044237 cellular metabolic process; GO:0008610 lipid biosynthetic process; GO:0071704 organic substance metabolic process; GO:0008152 metabolic process; GO:0043649 dicarboxylic acid catabo…	GO:0043226 organelle; GO:0043231 intracellular membrane-bounded organelle; GO:0043229 intracellular organelle; GO:0044464 cell part; GO:0005622 intracellular; GO:0005737 cytoplasm; GO:0044424 intracellular part; GO:0043227 membrane-bounded organelle; GO:0005623 cell; GO:0005739 mitochondrion; GO:0044444 cytoplasmic part;	GO:0016877 ligase activity, forming carbon-sulfur bonds; GO:0090409 malonyl-CoA synthetase activity; GO:0003824 catalytic activity; GO:0016874 ligase activity; GO:0016878 acid-thiol ligase activity;	K18660	ACSF3; malonyl-CoA/methylmalonyl-CoA synthetase [EC:6.2.1.-]	apla00280 Valine, leucine and isoleucine degradation;	IPR000873;	AMP-dependent synthetase/ligase;
U3I4K2	ALDH3A2	Down	Cluster 17	Clustered	2	plasma membrane	GO:0008152 metabolic process; GO:0055114 oxidation-reduction process; GO:0044710 single-organism metabolic process; GO:0044763 single-organism cellular process; GO:0044699 single-organism process; GO:0006081 cellular aldehyde metabolic process; GO:0009987 cellular process; GO:0044237 cellular metabolic process; GO:0071704 organic substance metabolic process;	GO:0031224 intrinsic component of membrane; GO:0016020 membrane; GO:0016021 integral component of membrane; GO:0044425 membrane part;	GO:0016620 oxidoreductase activity, acting on the aldehyde or oxo group of donors, NAD or NADP as acceptor; GO:0003824 catalytic activity; GO:0004030 aldehyde dehydrogenase [NAD(P)+] activity; GO:0016491 oxidoreductase activity; GO:0016903 oxidoreductase activity, acting on the aldehyde or oxo group of donors;	K00128	ALDH; aldehyde dehydrogenase (NAD+) [EC:1.2.1.3]	apla00053 Ascorbate and aldarate metabolism; apla00410 beta-Alanine metabolism; apla01100 Metabolic pathways; apla00280 Valine, leucine and isoleucine degradation; apla00620 Pyruvate metabolism; apla00340 Histidine metabolism; apla00310 Lysine degradation; apla00330 Arginine and proline metabolism; apla00561 Glycerolipid metabolism; apla00010 Glycolysis / Gluconeogenesis; apla00071 Fatty acid deg…	IPR016161; IPR015590; IPR016162; IPR016163;	Aldehyde/histidinol dehydrogenase; Aldehyde dehydrogenase domain; Aldehyde dehydrogenase N-terminal domain; Aldehyde dehydrogenase, C-terminal;
U3IY97	PFKM	Down	Cluster 19	Clustered	2	cytoplasm				K00850	pfkA; 6-phosphofructokinase 1 [EC:2.7.1.11]	apla01100 Metabolic pathways; apla00052 Galactose metabolism; apla00030 Pentose phosphate pathway; apla03018 RNA degradation; apla00010 Glycolysis / Gluconeogenesis; apla00051 Fructose and mannose metabolism; apla01200 Carbon metabolism; apla01230 Biosynthesis of amino acids;
U3IVG9	HKDC1	Down	Cluster 19	Clustered	2	cytoplasm	GO:0006757 ATP generation from ADP; GO:0065008 regulation of biological quality; GO:0009116 nucleoside metabolic process; GO:0042278 purine nucleoside metabolic process; GO:0006165 nucleoside diphosphate phosphorylation; GO:0046031 ADP metabolic process; GO:0019362 pyridine nucleotide metabolic process; GO:0006096 glycolytic process; GO:0009167 purine ribonucleoside monophosphate metabolic proces…	GO:0043226 organelle; GO:0043231 intracellular membrane-bounded organelle; GO:0043229 intracellular organelle; GO:0044464 cell part; GO:0005622 intracellular; GO:0005737 cytoplasm; GO:0044424 intracellular part; GO:0043227 membrane-bounded organelle; GO:0005623 cell; GO:0005739 mitochondrion; GO:0044444 cytoplasmic part;	GO:0005524 ATP binding; GO:1901265 nucleoside phosphate binding; GO:0016773 phosphotransferase activity, alcohol group as acceptor; GO:0005536 glucose binding; GO:0001882 nucleoside binding; GO:0043167 ion binding; GO:0048029 monosaccharide binding; GO:0000166 nucleotide binding; GO:0097159 organic cyclic compound binding; GO:1901363 heterocyclic compound binding; GO:0032549 ribonucleoside bindin…	K00844	HK; hexokinase [EC:2.7.1.1]	apla00500 Starch and sucrose metabolism; apla01100 Metabolic pathways; apla00052 Galactose metabolism; apla00520 Amino sugar and nucleotide sugar metabolism; apla04910 Insulin signaling pathway; apla00010 Glycolysis / Gluconeogenesis; apla00051 Fructose and mannose metabolism; apla01200 Carbon metabolism;	IPR022672; IPR022673;	Hexokinase, N-terminal; Hexokinase, C-terminal;
U3I9Z5	AOC3	Down		Unclustered	0.666667	cytoplasm	GO:0008152 metabolic process; GO:0007600 sensory perception; GO:0003008 system process; GO:0007601 visual perception; GO:0055114 oxidation-reduction process; GO:0044710 single-organism metabolic process; GO:0006807 nitrogen compound metabolic process; GO:0044699 single-organism process; GO:0050953 sensory perception of light stimulus; GO:0032501 multicellular organismal process; GO:0009308 amine …		GO:0046914 transition metal ion binding; GO:0003824 catalytic activity; GO:0005488 binding; GO:0043167 ion binding; GO:0043169 cation binding; GO:0046872 metal ion binding; GO:0008131 primary amine oxidase activity; GO:0005507 copper ion binding; GO:0016641 oxidoreductase activity, acting on the CH-NH2 group of donors, oxygen as acceptor; GO:0016638 oxidoreductase activity, acting on the CH-NH2 g…	K00276	AOC3; primary-amine oxidase [EC:1.4.3.21]	apla00410 beta-Alanine metabolism; apla01100 Metabolic pathways; apla00260 Glycine, serine and threonine metabolism; apla00350 Tyrosine metabolism; apla00360 Phenylalanine metabolism;	IPR016182; IPR015798;	Copper amine oxidase, N-terminal; Copper amine oxidase, C-terminal;
U3ICP3	RRP7A	Up	Cluster 12	Clustered	3	nucleus		GO:0044424 intracellular part; GO:0005623 cell; GO:0044464 cell part; GO:0005622 intracellular; GO:0005737 cytoplasm;	GO:0097159 organic cyclic compound binding; GO:1901363 heterocyclic compound binding; GO:0003723 RNA binding; GO:0005488 binding; GO:0003676 nucleic acid binding;	K14545	RRP7; ribosomal RNA-processing protein 7	apla03008 Ribosome biogenesis in eukaryotes;
U3J2H8	FBP1	Down	Cluster 19	Seed	2	cytoplasm	GO:0043467 regulation of generation of precursor metabolites and energy; GO:0044085 cellular component biogenesis; GO:0071286 cellular response to magnesium ion; GO:0019319 hexose biosynthetic process; GO:0009968 negative regulation of signal transduction; GO:0032026 response to magnesium ion; GO:0045980 negative regulation of nucleotide metabolic process; GO:0023051 regulation of signaling; GO:0…	GO:0070062 extracellular exosome; GO:0043226 organelle; GO:0044421 extracellular region part; GO:0044464 cell part; GO:0005622 intracellular; GO:0031982 vesicle; GO:1903561 extracellular vesicle; GO:0005737 cytoplasm; GO:0044424 intracellular part; GO:0043227 membrane-bounded organelle; GO:0005623 cell; GO:0005576 extracellular region; GO:0043230 extracellular organelle;	GO:1901265 nucleoside phosphate binding; GO:0016791 phosphatase activity; GO:0005515 protein binding; GO:0016787 hydrolase activity; GO:0097159 organic cyclic compound binding; GO:1901363 heterocyclic compound binding; GO:0042802 identical protein binding; GO:0016208 AMP binding; GO:0032553 ribonucleotide binding; GO:0003824 catalytic activity; GO:0005488 binding; GO:0032550 purine ribonucleoside…	K03841	FBP; fructose-1,6-bisphosphatase I [EC:3.1.3.11]	apla04910 Insulin signaling pathway; apla01100 Metabolic pathways; apla00010 Glycolysis / Gluconeogenesis; apla00051 Fructose and mannose metabolism; apla01200 Carbon metabolism; apla00030 Pentose phosphate pathway;	IPR033391;	Fructose-1-6-bisphosphatase class I, N-terminal;
U3J0N7	ARHGAP8	Up		Unclustered	0	cytoplasm				K20633			IPR001251;	CRAL-TRIO lipid binding domain;
U3I6G2	SRGAP3	Up		Unclustered	0	cytoplasm	GO:0050794 regulation of cellular process; GO:0044700 single organism signaling; GO:0051716 cellular response to stimulus; GO:0007165 signal transduction; GO:0050789 regulation of biological process; GO:0007154 cell communication; GO:0044699 single-organism process; GO:0023052 signaling; GO:0050896 response to stimulus; GO:0009987 cellular process; GO:0065007 biological regulation;		GO:0005515 protein binding; GO:0005488 binding;	K07526			IPR011511; IPR001452; IPR031160; IPR001060; IPR008936; IPR000198;	Variant SH3 domain; SH3 domain; F-BAR domain; FCH domain; Rho GTPase activation protein; Rho GTPase-activating protein domain;
U3IU50	GNAO1	Down	Cluster 4	Seed	4	cytoskeleton	GO:0050794 regulation of cellular process; GO:0044700 single organism signaling; GO:0051716 cellular response to stimulus; GO:1903522 regulation of blood circulation; GO:0007212 dopamine receptor signaling pathway; GO:0044699 single-organism process; GO:0008016 regulation of heart contraction; GO:0023052 signaling; GO:0050896 response to stimulus; GO:0051239 regulation of multicellular organismal…	GO:0030425 dendrite; GO:0042995 cell projection; GO:0036477 somatodendritic compartment; GO:0043209 myelin sheath; GO:0044464 cell part; GO:0043005 neuron projection; GO:0044297 cell body; GO:0005623 cell; GO:0097458 neuron part;	GO:1901265 nucleoside phosphate binding; GO:0031683 G-protein beta/gamma-subunit complex binding; GO:0016817 hydrolase activity, acting on acid anhydrides; GO:0016787 hydrolase activity; GO:0005515 protein binding; GO:0004871 signal transducer activity; GO:1901363 heterocyclic compound binding; GO:0097159 organic cyclic compound binding; GO:0016462 pyrophosphatase activity; GO:0032553 ribonucleot…	K04534	GNAO; guanine nucleotide-binding protein G(o) subunit alpha	apla04916 Melanogenesis;	IPR027417; IPR011025;	P-loop containing nucleoside triphosphate hydrolase; G protein alpha subunit, helical insertion;
U3IQ97	COL4A2	Up		Unclustered	2	nucleus	GO:0044700 single organism signaling; GO:0051093 negative regulation of developmental process; GO:0007166 cell surface receptor signaling pathway; GO:0097659 nucleic acid-templated transcription; GO:0048869 cellular developmental process; GO:0071560 cellular response to transforming growth factor beta stimulus; GO:0044699 single-organism process; GO:0051241 negative regulation of multicellular or…	GO:0005615 extracellular space; GO:0044421 extracellular region part; GO:0005587 collagen type IV trimer; GO:0098644 complex of collagen trimers; GO:0031982 vesicle; GO:0032991 macromolecular complex; GO:0099080 supramolecular complex; GO:0044420 extracellular matrix component; GO:0005576 extracellular region; GO:0005581 collagen trimer; GO:0099081 supramolecular polymer; GO:0005604 basement memb…	GO:0005201 extracellular matrix structural constituent; GO:0005198 structural molecule activity;	K06237	COL4A; collagen, type IV, alpha	apla04933 AGE-RAGE signaling pathway in diabetic complications; apla04510 Focal adhesion; apla04512 ECM-receptor interaction;	IPR016187;	C-type lectin fold;
U3J0Y2	ITGA1	Down	Cluster 5	Clustered	3	plasma membrane	GO:0044700 single organism signaling; GO:0032270 positive regulation of cellular protein metabolic process; GO:0051674 localization of cell; GO:0009968 negative regulation of signal transduction; GO:0007166 cell surface receptor signaling pathway; GO:1901185 negative regulation of ERBB signaling pathway; GO:0023051 regulation of signaling; GO:0044699 single-organism process; GO:0008285 negative r…	GO:0016020 membrane; GO:0044421 extracellular region part; GO:0098636 protein complex involved in cell adhesion; GO:0009897 external side of plasma membrane; GO:0030054 cell junction; GO:0098796 membrane protein complex; GO:0071944 cell periphery; GO:0031982 vesicle; GO:0032991 macromolecular complex; GO:0034665 integrin alpha1-beta1 complex; GO:0031224 intrinsic component of membrane; GO:0005887…	GO:0098639 collagen binding involved in cell-matrix adhesion; GO:0019903 protein phosphatase binding; GO:0098631 protein binding involved in cell adhesion; GO:0005488 binding; GO:0044877 macromolecular complex binding; GO:0005515 protein binding; GO:0005518 collagen binding; GO:0019902 phosphatase binding; GO:0019899 enzyme binding; GO:0098634 protein binding involved in cell-matrix adhesion; GO:…	K06480	ITGA1; integrin alpha 1	apla04810 Regulation of actin cytoskeleton; apla04510 Focal adhesion; apla04512 ECM-receptor interaction;	IPR032695; IPR013649; IPR002035;	Integrin domain; Integrin alpha-2; von Willebrand factor, type A;
U3INE4	CNDP2	Down	Cluster 17	Clustered	2	cytoplasm	GO:0006508 proteolysis; GO:0008152 metabolic process; GO:0043170 macromolecule metabolic process; GO:0019538 protein metabolic process; GO:0044238 primary metabolic process; GO:0071704 organic substance metabolic process;	GO:0043229 intracellular organelle; GO:0044421 extracellular region part; GO:0005737 cytoplasm; GO:0044446 intracellular organelle part; GO:0031982 vesicle; GO:0031981 nuclear lumen; GO:0044424 intracellular part; GO:0005829 cytosol; GO:0005623 cell; GO:0005576 extracellular region; GO:0044422 organelle part; GO:0031974 membrane-enclosed lumen; GO:0043226 organelle; GO:0070062 extracellular exoso…	GO:0070011 peptidase activity, acting on L-amino acid peptides; GO:0008238 exopeptidase activity; GO:0008237 metallopeptidase activity; GO:0008233 peptidase activity; GO:0016787 hydrolase activity; GO:0003824 catalytic activity; GO:0016805 dipeptidase activity;	K08660	CNDP2; cytosolic nonspecific dipeptidase [EC:3.4.13.18]	apla00410 beta-Alanine metabolism; apla00330 Arginine and proline metabolism; apla01100 Metabolic pathways; apla00340 Histidine metabolism;	IPR011650;	Peptidase M20, dimerisation domain;
U3IDZ5	UTP6	Up	Cluster 12	Clustered	3	mitochondria	GO:0016072 rRNA metabolic process; GO:0034470 ncRNA processing; GO:0044085 cellular component biogenesis; GO:0006396 RNA processing; GO:0022613 ribonucleoprotein complex biogenesis; GO:0006725 cellular aromatic compound metabolic process; GO:0042274 ribosomal small subunit biogenesis; GO:0042254 ribosome biogenesis; GO:1901360 organic cyclic compound metabolic process; GO:0006807 nitrogen compoun…	GO:0043229 intracellular organelle; GO:0043232 intracellular non-membrane-bounded organelle; GO:0044446 intracellular organelle part; GO:0031981 nuclear lumen; GO:0044424 intracellular part; GO:0005730 nucleolus; GO:0005623 cell; GO:0044422 organelle part; GO:0043228 non-membrane-bounded organelle; GO:0043226 organelle; GO:0043231 intracellular membrane-bounded organelle; GO:0031974 membrane-encl…	GO:0030515 snoRNA binding; GO:0097159 organic cyclic compound binding; GO:1901363 heterocyclic compound binding; GO:0003723 RNA binding; GO:0005515 protein binding; GO:0005488 binding; GO:0003676 nucleic acid binding;	K14557	UTP6; U3 small nucleolar RNA-associated protein 6	apla03008 Ribosome biogenesis in eukaryotes;	IPR011990;	Tetratricopeptide-like helical domain;
R0JDK1	HBZ	Up		Unclustered	0.666667	extracellular	GO:0015671 oxygen transport; GO:0021700 developmental maturation; GO:0065008 regulation of biological quality; GO:0002262 myeloid cell homeostasis; GO:0048869 cellular developmental process; GO:0044699 single-organism process; GO:0051253 negative regulation of RNA metabolic process; GO:0051234 establishment of localization; GO:2001141 regulation of RNA biosynthetic process; GO:0034101 erythrocyte…	GO:0044421 extracellular region part; GO:0005833 hemoglobin complex; GO:0005737 cytoplasm; GO:0031982 vesicle; GO:0032991 macromolecular complex; GO:0044424 intracellular part; GO:0005623 cell; GO:0005829 cytosol; GO:0005576 extracellular region; GO:0043226 organelle; GO:0070062 extracellular exosome; GO:0005622 intracellular; GO:0044464 cell part; GO:1903561 extracellular vesicle; GO:0044445 cyt…	GO:0097159 organic cyclic compound binding; GO:1901363 heterocyclic compound binding; GO:0020037 heme binding; GO:0005506 iron ion binding; GO:0046914 transition metal ion binding; GO:0019825 oxygen binding; GO:0005488 binding; GO:0043167 ion binding; GO:0022892 substrate-specific transporter activity; GO:0046872 metal ion binding; GO:0043169 cation binding; GO:0005344 oxygen transporter activity…	K13826			IPR009050; IPR000971; IPR012292;	Globin-like; Globin; Globin/Protoglobin;
U3IBL6	NCF1	Down	Cluster 18	Seed	2	cytoplasm	GO:0006801 superoxide metabolic process; GO:0046907 intracellular transport; GO:0072657 protein localization to membrane; GO:0055114 oxidation-reduction process; GO:0044699 single-organism process; GO:0071702 organic substance transport; GO:0042554 superoxide anion generation; GO:0044237 cellular metabolic process; GO:0015031 protein transport; GO:0051641 cellular localization; GO:0051234 establi…	GO:0016020 membrane; GO:0031226 intrinsic component of plasma membrane; GO:0019898 extrinsic component of membrane; GO:0071944 cell periphery; GO:0005737 cytoplasm; GO:0032991 macromolecular complex; GO:0031224 intrinsic component of membrane; GO:0044424 intracellular part; GO:0005887 integral component of plasma membrane; GO:0005829 cytosol; GO:0005623 cell; GO:0016021 integral component of memb…	GO:0016651 oxidoreductase activity, acting on NAD(P)H; GO:1901981 phosphatidylinositol phosphate binding; GO:0043167 ion binding; GO:0005515 protein binding; GO:0017124 SH3 domain binding; GO:0043325 phosphatidylinositol-3,4-bisphosphate binding; GO:0016175 superoxide-generating NADPH oxidase activity; GO:0016491 oxidoreductase activity; GO:1902936 phosphatidylinositol bisphosphate binding; GO:00…	K08011	NCF1; neutrophil cytosolic factor 1	apla04145 Phagosome;	IPR001452; IPR015039; IPR001683; IPR032136;	SH3 domain; NADPH oxidase subunit p47Phox, C-terminal; Phox homologous domain; Neutrophil cytosol factor 1, C-terminal;
U3IUF3	FDFT1	Down	Cluster 11	Seed	2	cytoplasm	GO:0016129 phytosteroid biosynthetic process; GO:1901615 organic hydroxy compound metabolic process; GO:0044107 cellular alcohol metabolic process; GO:1902652 secondary alcohol metabolic process; GO:0006066 alcohol metabolic process; GO:1902653 secondary alcohol biosynthetic process; GO:0044699 single-organism process; GO:0009058 biosynthetic process; GO:0044255 cellular lipid metabolic process; …	GO:0016020 membrane; GO:0043229 intracellular organelle; GO:0005783 endoplasmic reticulum; GO:0005737 cytoplasm; GO:0031224 intrinsic component of membrane; GO:0012505 endomembrane system; GO:0044424 intracellular part; GO:0005623 cell; GO:0016021 integral component of membrane; GO:0043231 intracellular membrane-bounded organelle; GO:0043226 organelle; GO:0005622 intracellular; GO:0044464 cell pa…	GO:0004310 farnesyl-diphosphate farnesyltransferase activity; GO:0016765 transferase activity, transferring alkyl or aryl (other than methyl) groups; GO:0004659 prenyltransferase activity; GO:0004311 farnesyltranstransferase activity; GO:0003824 catalytic activity; GO:0016740 transferase activity; GO:0051996 squalene synthase activity;	K00801	FDFT1; farnesyl-diphosphate farnesyltransferase [EC:2.5.1.21]	apla01100 Metabolic pathways; apla00100 Steroid biosynthesis;	IPR008949; IPR033904;	Isoprenoid synthase domain; Trans-Isoprenyl Diphosphate Synthases, head-to-head;
U3II57	CYP51A1	Down	Cluster 11	Clustered	1.66667	extracellular	GO:0044699 single-organism process; GO:0008152 metabolic process; GO:0055114 oxidation-reduction process; GO:0044710 single-organism metabolic process;	GO:0043226 organelle; GO:0043231 intracellular membrane-bounded organelle; GO:0043229 intracellular organelle; GO:0005783 endoplasmic reticulum; GO:0044464 cell part; GO:0005622 intracellular; GO:0005737 cytoplasm; GO:0012505 endomembrane system; GO:0044424 intracellular part; GO:0043227 membrane-bounded organelle; GO:0005623 cell; GO:0044444 cytoplasmic part;	GO:0097159 organic cyclic compound binding; GO:1901363 heterocyclic compound binding; GO:0020037 heme binding; GO:0005506 iron ion binding; GO:0046914 transition metal ion binding; GO:0003824 catalytic activity; GO:0005488 binding; GO:0043167 ion binding; GO:0016705 oxidoreductase activity, acting on paired donors, with incorporation or reduction of molecular oxygen; GO:0043169 cation binding; GO…	K05917	CYP51; sterol 14alpha-demethylase [EC:1.14.14.154]	apla01100 Metabolic pathways; apla00100 Steroid biosynthesis;
U3IH50	NAGA	Down		Unclustered	2	cytoplasm,nucleus	GO:0016042 lipid catabolic process; GO:1903509 liposaccharide metabolic process; GO:0046466 membrane lipid catabolic process; GO:0019377 glycolipid catabolic process; GO:0006643 membrane lipid metabolic process; GO:0044712 single-organism catabolic process; GO:0006664 glycolipid metabolic process; GO:0044763 single-organism cellular process; GO:0044699 single-organism process; GO:1901136 carbohyd…	GO:0070062 extracellular exosome; GO:0043226 organelle; GO:0044421 extracellular region part; GO:0031982 vesicle; GO:1903561 extracellular vesicle; GO:0043227 membrane-bounded organelle; GO:0005576 extracellular region; GO:0043230 extracellular organelle;	GO:0042802 identical protein binding; GO:0003824 catalytic activity; GO:0042803 protein homodimerization activity; GO:0005488 binding; GO:0016798 hydrolase activity, acting on glycosyl bonds; GO:0046983 protein dimerization activity; GO:0008456 alpha-N-acetylgalactosaminidase activity; GO:0004553 hydrolase activity, hydrolyzing O-glycosyl compounds; GO:0005515 protein binding; GO:0016787 hydrolas…	K01204	NAGA; alpha-N-acetylgalactosaminidase [EC:3.2.1.49]	apla01100 Metabolic pathways; apla00603 Glycosphingolipid biosynthesis - globo and isoglobo series; apla04142 Lysosome;	IPR013785; IPR013780; IPR017853;	Aldolase-type TIM barrel; Glycosyl hydrolase, all-beta; Glycoside hydrolase superfamily;
U3J9M5	HEXA	Down	Cluster 9	Clustered	3	mitochondria	GO:0044700 single organism signaling; GO:0065008 regulation of biological quality; GO:0007166 cell surface receptor signaling pathway; GO:0007272 ensheathment of neurons; GO:0022414 reproductive process; GO:0006643 membrane lipid metabolic process; GO:0019377 glycolipid catabolic process; GO:0048869 cellular developmental process; GO:0048666 neuron development; GO:0006672 ceramide metabolic proce…	GO:0043226 organelle; GO:0043231 intracellular membrane-bounded organelle; GO:0043229 intracellular organelle; GO:0016020 membrane; GO:0044464 cell part; GO:0005622 intracellular; GO:0005764 lysosome; GO:0005737 cytoplasm; GO:0005773 vacuole; GO:0044424 intracellular part; GO:0005623 cell; GO:0043227 membrane-bounded organelle; GO:0044444 cytoplasmic part; GO:0000323 lytic vacuole;	GO:0004563 beta-N-acetylhexosaminidase activity; GO:0004553 hydrolase activity, hydrolyzing O-glycosyl compounds; GO:0016787 hydrolase activity; GO:0003824 catalytic activity; GO:0015929 hexosaminidase activity; GO:0016798 hydrolase activity, acting on glycosyl bonds;	K12373	HEXA_B; hexosaminidase [EC:3.2.1.52]	apla01100 Metabolic pathways; apla00603 Glycosphingolipid biosynthesis - globo and isoglobo series; apla00604 Glycosphingolipid biosynthesis - ganglio series; apla00531 Glycosaminoglycan degradation; apla04142 Lysosome; apla00520 Amino sugar and nucleotide sugar metabolism; apla00511 Other glycan degradation;	IPR029018; IPR015883; IPR029019; IPR017853; IPR013781;	Chitobiase/beta-hexosaminidase domain 2-like; Glycoside hydrolase family 20, catalytic domain; Beta-hexosaminidase, eukaryotic type, N-terminal; Glycoside hydrolase superfamily; Glycoside hydrolase, catalytic domain;
U3J9A8	ARHGAP25	Down		Unclustered	0	cytoplasm	GO:0050794 regulation of cellular process; GO:0044700 single organism signaling; GO:0051716 cellular response to stimulus; GO:0043547 positive regulation of GTPase activity; GO:0044699 single-organism process; GO:0023052 signaling; GO:0050896 response to stimulus; GO:0043085 positive regulation of catalytic activity; GO:0007165 signal transduction; GO:0050789 regulation of biological process; GO:…		GO:0098772 molecular function regulator; GO:0030234 enzyme regulator activity; GO:0008047 enzyme activator activity; GO:0060589 nucleoside-triphosphatase regulator activity; GO:0005096 GTPase activator activity; GO:0030695 GTPase regulator activity;	K20642			IPR011993; IPR008936; IPR000198; IPR001849;	PH domain-like; Rho GTPase activation protein; Rho GTPase-activating protein domain; Pleckstrin homology domain;
U3IA01	HPGDS	Up	Cluster 3	Clustered	4	cytoplasm	GO:0033559 unsaturated fatty acid metabolic process; GO:0050794 regulation of cellular process; GO:0042127 regulation of cell proliferation; GO:0044699 single-organism process; GO:1901568 fatty acid derivative metabolic process; GO:0051241 negative regulation of multicellular organismal process; GO:0044255 cellular lipid metabolic process; GO:0048523 negative regulation of cellular process; GO:00…		GO:0000287 magnesium ion binding; GO:0042802 identical protein binding; GO:0016853 isomerase activity; GO:0003824 catalytic activity; GO:0042803 protein homodimerization activity; GO:0005488 binding; GO:0046983 protein dimerization activity; GO:0043167 ion binding; GO:0046872 metal ion binding; GO:0043169 cation binding; GO:0004667 prostaglandin-D synthase activity; GO:0005515 protein binding; GO…	K04097	HPGDS; prostaglandin-H2 D-isomerase / glutathione transferase [EC:5.3.99.2 2.5.1.18]	apla01100 Metabolic pathways; apla00980 Metabolism of xenobiotics by cytochrome P450; apla00480 Glutathione metabolism; apla00982 Drug metabolism - cytochrome P450; apla00590 Arachidonic acid metabolism;	IPR004046; IPR010987; IPR004045; IPR012336;	Glutathione S-transferase, C-terminal; Glutathione S-transferase, C-terminal-like; Glutathione S-transferase, N-terminal; Thioredoxin-like fold;
U3J6R6	ADCY9	Down		Unclustered	3	plasma membrane	GO:0044700 single organism signaling; GO:0009117 nucleotide metabolic process; GO:0044699 single-organism process; GO:0009058 biosynthetic process; GO:0071875 adrenergic receptor signaling pathway; GO:0044237 cellular metabolic process; GO:0006796 phosphate-containing compound metabolic process; GO:0046390 ribose phosphate biosynthetic process; GO:0007165 signal transduction; GO:0008152 metabolic…	GO:0016020 membrane; GO:0031226 intrinsic component of plasma membrane; GO:0044459 plasma membrane part; GO:0044425 membrane part; GO:0071944 cell periphery; GO:0005622 intracellular; GO:0044464 cell part; GO:0031224 intrinsic component of membrane; GO:0005887 integral component of plasma membrane; GO:0005623 cell; GO:0016021 integral component of membrane; GO:0005886 plasma membrane;	GO:0097159 organic cyclic compound binding; GO:1901363 heterocyclic compound binding; GO:0009975 cyclase activity; GO:1901265 nucleoside phosphate binding; GO:0003824 catalytic activity; GO:0005488 binding; GO:0016829 lyase activity; GO:0016849 phosphorus-oxygen lyase activity; GO:0004016 adenylate cyclase activity; GO:0000166 nucleotide binding; GO:0036094 small molecule binding;	K08049	ADCY9; adenylate cyclase 9 [EC:4.6.1.1]	apla04540 Gap junction; apla04914 Progesterone-mediated oocyte maturation; apla04916 Melanogenesis; apla04270 Vascular smooth muscle contraction; apla04020 Calcium signaling pathway; apla04261 Adrenergic signaling in cardiomyocytes; apla04912 GnRH signaling pathway; apla04114 Oocyte meiosis; apla04371 Apelin signaling pathway; apla00230 Purine metabolism;	IPR029787; IPR001054;	Nucleotide cyclase; Adenylyl cyclase class-3/4/guanylyl cyclase;
R0J7H7	HBE	Up		Unclustered	0.666667	cytoplasm	GO:0015671 oxygen transport; GO:0006810 transport; GO:0015669 gas transport; GO:1902578 single-organism localization; GO:0044699 single-organism process; GO:0051179 localization; GO:0051234 establishment of localization; GO:0044765 single-organism transport;	GO:0044464 cell part; GO:0005622 intracellular; GO:0005833 hemoglobin complex; GO:0005737 cytoplasm; GO:0032991 macromolecular complex; GO:0044424 intracellular part; GO:0044445 cytosolic part; GO:0043234 protein complex; GO:0005623 cell; GO:0005829 cytosol; GO:0044444 cytoplasmic part;	GO:0097159 organic cyclic compound binding; GO:1901363 heterocyclic compound binding; GO:0020037 heme binding; GO:0005506 iron ion binding; GO:0046914 transition metal ion binding; GO:0019825 oxygen binding; GO:0005488 binding; GO:0043167 ion binding; GO:0022892 substrate-specific transporter activity; GO:0046872 metal ion binding; GO:0043169 cation binding; GO:0005344 oxygen transporter activity…	K13825			IPR009050; IPR000971; IPR012292;	Globin-like; Globin; Globin/Protoglobin;
R0KFP7	GST	Up	Cluster 3	Clustered	4	cytoplasm	GO:0008152 metabolic process;		GO:0004364 glutathione transferase activity; GO:0016765 transferase activity, transferring alkyl or aryl (other than methyl) groups; GO:0005515 protein binding; GO:0003824 catalytic activity; GO:0016740 transferase activity; GO:0005488 binding;	K00799	GST; glutathione S-transferase [EC:2.5.1.18]	apla00980 Metabolism of xenobiotics by cytochrome P450; apla00480 Glutathione metabolism; apla00982 Drug metabolism - cytochrome P450; apla00983 Drug metabolism - other enzymes;	IPR004046; IPR010987; IPR012336; IPR004045;	Glutathione S-transferase, C-terminal; Glutathione S-transferase, C-terminal-like; Thioredoxin-like fold; Glutathione S-transferase, N-terminal;
U3IE27	EPHB1	Down		Unclustered	0.666667	endoplasmic reticulum	GO:0044700 single organism signaling; GO:0032872 regulation of stress-activated MAPK cascade; GO:0010941 regulation of cell death; GO:0065008 regulation of biological quality; GO:0007166 cell surface receptor signaling pathway; GO:0051965 positive regulation of synapse assembly; GO:0018212 peptidyl-tyrosine modification; GO:0060997 dendritic spine morphogenesis; GO:0032989 cellular component morp…	GO:0016020 membrane; GO:0044421 extracellular region part; GO:0005783 endoplasmic reticulum; GO:0031410 cytoplasmic vesicle; GO:0031090 organelle membrane; GO:0098857 membrane microdomain; GO:0071944 cell periphery; GO:0031982 vesicle; GO:0005737 cytoplasm; GO:0044433 cytoplasmic vesicle part; GO:0031224 intrinsic component of membrane; GO:0044424 intracellular part; GO:0005887 integral component…	GO:1901265 nucleoside phosphate binding; GO:0016773 phosphotransferase activity, alcohol group as acceptor; GO:0004713 protein tyrosine kinase activity; GO:0005515 protein binding; GO:0004672 protein kinase activity; GO:0004888 transmembrane signaling receptor activity; GO:0004871 signal transducer activity; GO:0004714 transmembrane receptor protein tyrosine kinase activity; GO:1901363 heterocycl…	K05110			IPR011641; IPR013761; IPR001660; IPR034231; IPR001245; IPR003961; IPR009030; IPR011009; IPR001090; IPR027936; IPR000719; IPR013783; IPR020635; IPR008979;	Tyrosine-protein kinase ephrin type A/B receptor-like; Sterile alpha motif/pointed domain; Sterile alpha motif domain; Ephrin type-B receptor 1, ligand binding domain; Serine-threonine/tyrosine-protein kinase catalytic domain; Fibronectin type III; Growth factor receptor cysteine-rich domain; Protein kinase-like domain; Ephrin receptor ligand binding domain; Ephrin receptor, transmembrane domain;…
U3I929	RIOK1	Down	Cluster 12	Seed	3	nucleus	GO:0050794 regulation of cellular process; GO:0044085 cellular component biogenesis; GO:0016310 phosphorylation; GO:0022613 ribonucleoprotein complex biogenesis; GO:0006725 cellular aromatic compound metabolic process; GO:0060255 regulation of macromolecule metabolic process; GO:0019219 regulation of nucleobase-containing compound metabolic process; GO:0044267 cellular protein metabolic process; …	GO:0044464 cell part; GO:0005622 intracellular; GO:0032991 macromolecular complex; GO:0044424 intracellular part; GO:1990904 ribonucleoprotein complex; GO:0030529 intracellular ribonucleoprotein complex; GO:0005623 cell; GO:0030688 preribosome, small subunit precursor; GO:0030684 preribosome;	GO:0005524 ATP binding; GO:1901265 nucleoside phosphate binding; GO:0016773 phosphotransferase activity, alcohol group as acceptor; GO:0001882 nucleoside binding; GO:0043167 ion binding; GO:0004672 protein kinase activity; GO:0000166 nucleotide binding; GO:0097159 organic cyclic compound binding; GO:1901363 heterocyclic compound binding; GO:0032549 ribonucleoside binding; GO:0097367 carbohydrate …	K07178	RIOK1; RIO kinase 1 [EC:2.7.11.1]	apla03008 Ribosome biogenesis in eukaryotes;	IPR000687; IPR011009;	RIO kinase; Protein kinase-like domain;
U3J2J1	PTGS2	Up		Unclustered	2	cytoplasm	GO:0002675 positive regulation of acute inflammatory response; GO:0065008 regulation of biological quality; GO:0016053 organic acid biosynthetic process; GO:0044699 single-organism process; GO:1901568 fatty acid derivative metabolic process; GO:0044255 cellular lipid metabolic process; GO:0009058 biosynthetic process; GO:0031347 regulation of defense response; GO:0044237 cellular metabolic proces…	GO:0043226 organelle; GO:0043231 intracellular membrane-bounded organelle; GO:0043229 intracellular organelle; GO:0042995 cell projection; GO:0005783 endoplasmic reticulum; GO:0044464 cell part; GO:0005622 intracellular; GO:0005737 cytoplasm; GO:0043005 neuron projection; GO:0012505 endomembrane system; GO:0044424 intracellular part; GO:0043227 membrane-bounded organelle; GO:0005623 cell; GO:0097…	GO:0046983 protein dimerization activity; GO:0016209 antioxidant activity; GO:0016705 oxidoreductase activity, acting on paired donors, with incorporation or reduction of molecular oxygen; GO:0005515 protein binding; GO:0016491 oxidoreductase activity; GO:1901363 heterocyclic compound binding; GO:0097159 organic cyclic compound binding; GO:0020037 heme binding; GO:0042802 identical protein bindin…	K11987	PTGS2; prostaglandin-endoperoxide synthase 2 [EC:1.14.99.1]	apla01100 Metabolic pathways; apla00590 Arachidonic acid metabolism; apla04625 C-type lectin receptor signaling pathway; apla04370 VEGF signaling pathway;	IPR000742;	EGF-like domain;
U3I3I3	B2M	Up		Unclustered	0.666667	extracellular	GO:0060627 regulation of vesicle-mediated transport; GO:0065008 regulation of biological quality; GO:0045321 leukocyte activation; GO:0002824 positive regulation of adaptive immune response based on somatic recombination of immune receptors built from immunoglobulin superfamily domains; GO:0098542 defense response to other organism; GO:1904437 positive regulation of transferrin receptor binding; …	GO:0016020 membrane; GO:0005615 extracellular space; GO:0044421 extracellular region part; GO:0009897 external side of plasma membrane; GO:0098796 membrane protein complex; GO:0030054 cell junction; GO:0071944 cell periphery; GO:0042611 MHC protein complex; GO:0005737 cytoplasm; GO:0031982 vesicle; GO:0032991 macromolecular complex; GO:0044424 intracellular part; GO:0005623 cell; GO:0070062 extra…	GO:0097367 carbohydrate derivative binding; GO:0005515 protein binding; GO:0042802 identical protein binding; GO:0001948 glycoprotein binding; GO:0005488 binding;	K08055			IPR007110; IPR013783; IPR003597;	Immunoglobulin-like domain; Immunoglobulin-like fold; Immunoglobulin C1-set;
U3IKL7	SERPINB14	Up		Unclustered	3	cytoplasm		GO:0005615 extracellular space; GO:0044421 extracellular region part; GO:0005576 extracellular region;					IPR023796;	Serpin domain;
U3ING2	CACNG1	Down		Unclustered	0	plasma membrane	GO:0070588 calcium ion transmembrane transport; GO:0072511 divalent inorganic cation transport; GO:0098655 cation transmembrane transport; GO:0034220 ion transmembrane transport; GO:0098660 inorganic ion transmembrane transport; GO:0051049 regulation of transport; GO:0030001 metal ion transport; GO:0043269 regulation of ion transport; GO:0051234 establishment of localization; GO:0034762 regulatio…	GO:0016020 membrane; GO:0044459 plasma membrane part; GO:0044464 cell part; GO:0071944 cell periphery; GO:0044425 membrane part; GO:0034703 cation channel complex; GO:0031224 intrinsic component of membrane; GO:0032991 macromolecular complex; GO:0034702 ion channel complex; GO:1990351 transporter complex; GO:1902495 transmembrane transporter complex; GO:0005623 cell; GO:0016021 integral component…	GO:0005245 voltage-gated calcium channel activity; GO:0015075 ion transmembrane transporter activity; GO:0022803 passive transmembrane transporter activity; GO:0022892 substrate-specific transporter activity; GO:0015267 channel activity; GO:0022891 substrate-specific transmembrane transporter activity; GO:0005244 voltage-gated ion channel activity; GO:0046873 metal ion transmembrane transporter a…	K04866	CACNG1; voltage-dependent calcium channel gamma-1	apla04260 Cardiac muscle contraction; apla04261 Adrenergic signaling in cardiomyocytes; apla04010 MAPK signaling pathway;
U3I4I0	CACNA1S	Down	Cluster 15	Clustered	2	plasma membrane	GO:0070588 calcium ion transmembrane transport; GO:0003012 muscle system process; GO:0003008 system process; GO:0072511 divalent inorganic cation transport; GO:0098655 cation transmembrane transport; GO:0034220 ion transmembrane transport; GO:0098660 inorganic ion transmembrane transport; GO:0051049 regulation of transport; GO:0030001 metal ion transport; GO:0043269 regulation of ion transport; G…	GO:0016020 membrane; GO:0071944 cell periphery; GO:0030016 myofibril; GO:0005737 cytoplasm; GO:0032991 macromolecular complex; GO:0031224 intrinsic component of membrane; GO:0099512 supramolecular fiber; GO:0044424 intracellular part; GO:0099080 supramolecular complex; GO:0005623 cell; GO:0031674 I band; GO:0044422 organelle part; GO:0043228 non-membrane-bounded organelle; GO:0030315 T-tubule; GO…	GO:0005245 voltage-gated calcium channel activity; GO:0015075 ion transmembrane transporter activity; GO:0008331 high voltage-gated calcium channel activity; GO:0022803 passive transmembrane transporter activity; GO:0022892 substrate-specific transporter activity; GO:0015267 channel activity; GO:0022891 substrate-specific transmembrane transporter activity; GO:0005244 voltage-gated ion channel ac…	K04857	CACNA1S; voltage-dependent calcium channel L type alpha-1S	apla04270 Vascular smooth muscle contraction; apla04260 Cardiac muscle contraction; apla04020 Calcium signaling pathway; apla04261 Adrenergic signaling in cardiomyocytes; apla04912 GnRH signaling pathway; apla04010 MAPK signaling pathway;	IPR014873; IPR031649; IPR005821; IPR027359;	Voltage-dependent calcium channel, alpha-1 subunit, IQ domain; Voltage-dependent L-type calcium channel, IQ-associated domain; Ion transport domain; Voltage-dependent channel, four helix bundle domain;
U3I6H8	LAMC1	Up	Cluster 5	Clustered	2.7	cytoplasm	GO:0044085 cellular component biogenesis; GO:0034329 cell junction assembly; GO:0044707 single-multicellular organism process; GO:0016043 cellular component organization; GO:0016477 cell migration; GO:0051674 localization of cell; GO:0048869 cellular developmental process; GO:0032989 cellular component morphogenesis; GO:0044699 single-organism process; GO:0048468 cell development; GO:0000904 cell…	GO:0031012 extracellular matrix; GO:0070062 extracellular exosome; GO:0043226 organelle; GO:0044421 extracellular region part; GO:0031982 vesicle; GO:1903561 extracellular vesicle; GO:0005578 proteinaceous extracellular matrix; GO:0043227 membrane-bounded organelle; GO:0044420 extracellular matrix component; GO:0005576 extracellular region; GO:0043230 extracellular organelle; GO:0005604 basement …	GO:0005201 extracellular matrix structural constituent; GO:0005515 protein binding; GO:0005198 structural molecule activity; GO:0005488 binding;	K05635	LAMC1; laminin, gamma 1	apla04510 Focal adhesion; apla04512 ECM-receptor interaction;	IPR000034; IPR002049; IPR000742; IPR008211;	Laminin IV; Laminin EGF domain; EGF-like domain; Laminin, N-terminal;
U3IT98	DTX3L	Up		Unclustered	1.2	cytoplasm				K15261
U3I577	RNF213	Up		Unclustered	2	plasma membrane	GO:0072359 circulatory system development; GO:0044707 single-multicellular organism process; GO:0001568 blood vessel development; GO:0044267 cellular protein metabolic process; GO:0044699 single-organism process; GO:0044237 cellular metabolic process; GO:0071704 organic substance metabolic process; GO:0009653 anatomical structure morphogenesis; GO:0008152 metabolic process; GO:0001525 angiogenesi…	GO:0043229 intracellular organelle; GO:0043232 intracellular non-membrane-bounded organelle; GO:0005737 cytoplasm; GO:0044446 intracellular organelle part; GO:0031981 nuclear lumen; GO:0044424 intracellular part; GO:0005730 nucleolus; GO:0005829 cytosol; GO:0005623 cell; GO:0044422 organelle part; GO:0043228 non-membrane-bounded organelle; GO:0043226 organelle; GO:0043231 intracellular membrane-b…	GO:1901265 nucleoside phosphate binding; GO:0016817 hydrolase activity, acting on acid anhydrides; GO:0016787 hydrolase activity; GO:0005515 protein binding; GO:0016887 ATPase activity; GO:0097159 organic cyclic compound binding; GO:1901363 heterocyclic compound binding; GO:0016462 pyrophosphatase activity; GO:0003824 catalytic activity; GO:0032553 ribonucleotide binding; GO:0005488 binding; GO:0…	K22754			IPR003959; IPR003593; IPR001841; IPR013083; IPR027417;	ATPase, AAA-type, core; AAA+ ATPase domain; Zinc finger, RING-type; Zinc finger, RING/FYVE/PHD-type; P-loop containing nucleoside triphosphate hydrolase;
U3IVT5	ENSGALG00000003157	Down		Unclustered	3	nucleus		GO:0043229 intracellular organelle; GO:0043232 intracellular non-membrane-bounded organelle; GO:0044430 cytoskeletal part; GO:0097512 cardiac myofibril; GO:0030016 myofibril; GO:0005737 cytoplasm; GO:0044446 intracellular organelle part; GO:0032991 macromolecular complex; GO:0099512 supramolecular fiber; GO:0044424 intracellular part; GO:0099080 supramolecular complex; GO:0005623 cell; GO:0015629…	GO:0005524 ATP binding; GO:0003774 motor activity; GO:1901265 nucleoside phosphate binding; GO:0001882 nucleoside binding; GO:0043167 ion binding; GO:0016817 hydrolase activity, acting on acid anhydrides; GO:0016787 hydrolase activity; GO:0005515 protein binding; GO:0000166 nucleotide binding; GO:0017111 nucleoside-triphosphatase activity; GO:0097159 organic cyclic compound binding; GO:1901363 he…	K17751	MYH6_7; myosin heavy chain 6/7	apla04260 Cardiac muscle contraction; apla04261 Adrenergic signaling in cardiomyocytes;	IPR002928; IPR004009; IPR001609; IPR027417; IPR027401;	Myosin tail; Myosin, N-terminal, SH3-like; Myosin head, motor domain; P-loop containing nucleoside triphosphate hydrolase; Myosin-like IQ motif-containing domain;
U3IXL0	TGFB3	Down	Cluster 13	Clustered	1.66667	cytoplasm	GO:0044700 single organism signaling; GO:0009593 detection of chemical stimulus; GO:0048732 gland development; GO:0010717 regulation of epithelial to mesenchymal transition; GO:0007166 cell surface receptor signaling pathway; GO:0002698 negative regulation of immune effector process; GO:0009891 positive regulation of biosynthetic process; GO:0070169 positive regulation of biomineral tissue develo…	GO:0043231 intracellular membrane-bounded organelle; GO:0043226 organelle; GO:0043229 intracellular organelle; GO:0031012 extracellular matrix; GO:0005615 extracellular space; GO:0044421 extracellular region part; GO:0044464 cell part; GO:0005622 intracellular; GO:0044424 intracellular part; GO:0005623 cell; GO:0043227 membrane-bounded organelle; GO:0005576 extracellular region;	GO:0019955 cytokine binding; GO:0008083 growth factor activity; GO:0005114 type II transforming growth factor beta receptor binding; GO:0042802 identical protein binding; GO:0019838 growth factor binding; GO:0005102 receptor binding; GO:0005160 transforming growth factor beta receptor binding; GO:0005488 binding; GO:0005126 cytokine receptor binding; GO:0005515 protein binding; GO:0034714 type II…	K13377	TGFB3; transforming growth factor beta-3	apla04060 Cytokine-cytokine receptor interaction; apla04110 Cell cycle; apla04933 AGE-RAGE signaling pathway in diabetic complications; apla04218 Cellular senescence; apla04068 FoxO signaling pathway; apla04350 TGF-beta signaling pathway; apla04010 MAPK signaling pathway;	IPR001111; IPR001839; IPR029034;	Transforming growth factor-beta, N-terminal; Transforming growth factor-beta, C-terminal; Cystine-knot cytokine;
R0L9V9	TGFB2	Down	Cluster 13	Clustered	1.66667	nucleus	GO:0044700 single organism signaling; GO:0032872 regulation of stress-activated MAPK cascade; GO:0010941 regulation of cell death; GO:0048732 gland development; GO:0030199 collagen fibril organization; GO:0043523 regulation of neuron apoptotic process; GO:0009891 positive regulation of biosynthetic process; GO:0002698 negative regulation of immune effector process; GO:0044237 cellular metabolic p…	GO:0031012 extracellular matrix; GO:0005615 extracellular space; GO:0044421 extracellular region part; GO:0005622 intracellular; GO:0044464 cell part; GO:0005623 cell; GO:0005576 extracellular region;	GO:0008083 growth factor activity; GO:0016773 phosphotransferase activity, alcohol group as acceptor; GO:0005102 receptor binding; GO:0005160 transforming growth factor beta receptor binding; GO:0046983 protein dimerization activity; GO:0005126 cytokine receptor binding; GO:0005515 protein binding; GO:0033218 amide binding; GO:0034714 type III transforming growth factor beta receptor binding; GO:…	K13376	TGFB2; transforming growth factor beta-2	apla04060 Cytokine-cytokine receptor interaction; apla04110 Cell cycle; apla04933 AGE-RAGE signaling pathway in diabetic complications; apla04218 Cellular senescence; apla04068 FoxO signaling pathway; apla04350 TGF-beta signaling pathway; apla04010 MAPK signaling pathway;	IPR001111; IPR001839; IPR029034;	Transforming growth factor-beta, N-terminal; Transforming growth factor-beta, C-terminal; Cystine-knot cytokine;
U3IJX3	HEXB	Down	Cluster 9	Clustered	3	cytoplasm,nucleus	GO:0065008 regulation of biological quality; GO:0007272 ensheathment of neurons; GO:0022414 reproductive process; GO:0006672 ceramide metabolic process; GO:0009891 positive regulation of biosynthetic process; GO:0044255 cellular lipid metabolic process; GO:0044237 cellular metabolic process; GO:0050877 neurological system process; GO:0006689 ganglioside catabolic process; GO:0030203 glycosaminogl…	GO:0097708 intracellular vesicle; GO:0043229 intracellular organelle; GO:0016020 membrane; GO:0005615 extracellular space; GO:0044421 extracellular region part; GO:0031410 cytoplasmic vesicle; GO:0005737 cytoplasm; GO:0031982 vesicle; GO:0012505 endomembrane system; GO:0044424 intracellular part; GO:0005623 cell; GO:0005576 extracellular region; GO:0042582 azurophil granule; GO:0043226 organelle;…	GO:0008375 acetylglucosaminyltransferase activity; GO:0046982 protein heterodimerization activity; GO:0016758 transferase activity, transferring hexosyl groups; GO:0046983 protein dimerization activity; GO:0004553 hydrolase activity, hydrolyzing O-glycosyl compounds; GO:0008194 UDP-glycosyltransferase activity; GO:0005515 protein binding; GO:0016787 hydrolase activity; GO:0042802 identical protei…	K12373	HEXA_B; hexosaminidase [EC:3.2.1.52]	apla01100 Metabolic pathways; apla00603 Glycosphingolipid biosynthesis - globo and isoglobo series; apla00604 Glycosphingolipid biosynthesis - ganglio series; apla00531 Glycosaminoglycan degradation; apla04142 Lysosome; apla00520 Amino sugar and nucleotide sugar metabolism; apla00511 Other glycan degradation;	IPR029018; IPR015883; IPR017853; IPR013781;	Chitobiase/beta-hexosaminidase domain 2-like; Glycoside hydrolase family 20, catalytic domain; Glycoside hydrolase superfamily; Glycoside hydrolase, catalytic domain;
U3INA8	RGS10	Down		Unclustered	3	cytoplasm,nucleus	GO:0050794 regulation of cellular process; GO:0044700 single organism signaling; GO:1901700 response to oxygen-containing compound; GO:0044699 single-organism process; GO:0050896 response to stimulus; GO:0007213 G-protein coupled acetylcholine receptor signaling pathway; GO:0007165 signal transduction; GO:0007154 cell communication; GO:0051345 positive regulation of hydrolase activity; GO:0044093…	GO:0043226 organelle; GO:0043231 intracellular membrane-bounded organelle; GO:0043229 intracellular organelle; GO:0005634 nucleus; GO:0044464 cell part; GO:0005622 intracellular; GO:0005737 cytoplasm; GO:0044424 intracellular part; GO:0005829 cytosol; GO:0043227 membrane-bounded organelle; GO:0005623 cell; GO:0044444 cytoplasmic part;	GO:0030234 enzyme regulator activity; GO:0060589 nucleoside-triphosphatase regulator activity; GO:0005488 binding; GO:0030695 GTPase regulator activity; GO:0005515 protein binding; GO:0001965 G-protein alpha-subunit binding; GO:0098772 molecular function regulator; GO:0008047 enzyme activator activity; GO:0005096 GTPase activator activity;	K16449			IPR024066; IPR016137;	RGS, subdomain 1; RGS domain;
R0JE46	MGST3	Down	Cluster 3	Seed	4	extracellular		GO:0016020 membrane; GO:0070062 extracellular exosome; GO:0043226 organelle; GO:0044421 extracellular region part; GO:0044425 membrane part; GO:0031982 vesicle; GO:1903561 extracellular vesicle; GO:0031224 intrinsic component of membrane; GO:0043227 membrane-bounded organelle; GO:0016021 integral component of membrane; GO:0005576 extracellular region; GO:0043230 extracellular organelle;	GO:0016740 transferase activity; GO:0003824 catalytic activity;	K00799	GST; glutathione S-transferase [EC:2.5.1.18]	apla00980 Metabolism of xenobiotics by cytochrome P450; apla00480 Glutathione metabolism; apla00982 Drug metabolism - cytochrome P450; apla00983 Drug metabolism - other enzymes;	IPR023352;	Membrane associated eicosanoid/glutathione metabolism-like domain;
U3IGB3	TBXAS1	Down		Unclustered	2	cytoplasm	GO:0044699 single-organism process; GO:0008152 metabolic process; GO:0055114 oxidation-reduction process; GO:0044710 single-organism metabolic process;	GO:0031224 intrinsic component of membrane; GO:0016020 membrane; GO:0016021 integral component of membrane; GO:0044425 membrane part;	GO:0005506 iron ion binding; GO:0004796 thromboxane-A synthase activity; GO:0043167 ion binding; GO:0016705 oxidoreductase activity, acting on paired donors, with incorporation or reduction of molecular oxygen; GO:0016491 oxidoreductase activity; GO:1901363 heterocyclic compound binding; GO:0097159 organic cyclic compound binding; GO:0020037 heme binding; GO:0016853 isomerase activity; GO:0046914…	K01832	TBXAS1; thromboxane-A synthase [EC:5.3.99.5]	apla01100 Metabolic pathways; apla00590 Arachidonic acid metabolism;
U3I078	GLB1	Down	Cluster 9	Clustered	3	extracellular	GO:0008152 metabolic process; GO:0005975 carbohydrate metabolic process; GO:0044238 primary metabolic process; GO:0009987 cellular process; GO:0044237 cellular metabolic process; GO:0044262 cellular carbohydrate metabolic process; GO:0071704 organic substance metabolic process;	GO:0043229 intracellular organelle; GO:0005615 extracellular space; GO:0044421 extracellular region part; GO:0005737 cytoplasm; GO:0031982 vesicle; GO:0012505 endomembrane system; GO:0044424 intracellular part; GO:0005623 cell; GO:0005576 extracellular region; GO:0043226 organelle; GO:0070062 extracellular exosome; GO:0043231 intracellular membrane-bounded organelle; GO:0005622 intracellular; GO:…	GO:0004553 hydrolase activity, hydrolyzing O-glycosyl compounds; GO:0004565 beta-galactosidase activity; GO:0016787 hydrolase activity; GO:0015925 galactosidase activity; GO:0003824 catalytic activity; GO:0016798 hydrolase activity, acting on glycosyl bonds;	K12309	GLB1; beta-galactosidase [EC:3.2.1.23]	apla01100 Metabolic pathways; apla00604 Glycosphingolipid biosynthesis - ganglio series; apla00531 Glycosaminoglycan degradation; apla04142 Lysosome; apla00052 Galactose metabolism; apla00600 Sphingolipid metabolism; apla00511 Other glycan degradation;	IPR031330; IPR025300; IPR017853; IPR013781; IPR008979;	Glycoside hydrolase 35, catalytic domain; Beta-galactosidase jelly roll domain; Glycoside hydrolase superfamily; Glycoside hydrolase, catalytic domain; Galactose-binding domain-like;
U3J2R5	LUM	Up		Unclustered	2	extracellular	GO:0050794 regulation of cellular process; GO:0016043 cellular component organization; GO:0030199 collagen fibril organization; GO:0007601 visual perception; GO:0001819 positive regulation of cytokine production; GO:0060255 regulation of macromolecule metabolic process; GO:0019219 regulation of nucleobase-containing compound metabolic process; GO:0009891 positive regulation of biosynthetic proces…	GO:0098643 banded collagen fibril; GO:0005615 extracellular space; GO:0044421 extracellular region part; GO:0098644 complex of collagen trimers; GO:0031982 vesicle; GO:0032991 macromolecular complex; GO:0005583 fibrillar collagen trimer; GO:0099512 supramolecular fiber; GO:0099080 supramolecular complex; GO:0044420 extracellular matrix component; GO:0005576 extracellular region; GO:0005581 collag…	GO:0005518 collagen binding; GO:0005515 protein binding; GO:0005488 binding; GO:0032403 protein complex binding; GO:0044877 macromolecular complex binding;	K08122			IPR000372; IPR032675;	Leucine-rich repeat N-terminal domain; Leucine-rich repeat domain, L domain-like;
U3J4F7	PRELP	Up		Unclustered	0	cytoplasm	GO:0032502 developmental process; GO:0007569 cell aging; GO:0044767 single-organism developmental process; GO:0007568 aging; GO:0048869 cellular developmental process; GO:0044763 single-organism cellular process; GO:0044699 single-organism process; GO:0009987 cellular process;	GO:0031012 extracellular matrix; GO:0070062 extracellular exosome; GO:0043226 organelle; GO:0005615 extracellular space; GO:0044421 extracellular region part; GO:0031982 vesicle; GO:1903561 extracellular vesicle; GO:0005578 proteinaceous extracellular matrix; GO:0043227 membrane-bounded organelle; GO:0005576 extracellular region; GO:0043230 extracellular organelle;	GO:0005201 extracellular matrix structural constituent; GO:0005515 protein binding; GO:0005198 structural molecule activity; GO:0005488 binding;	K08125			IPR000372; IPR032675;	Leucine-rich repeat N-terminal domain; Leucine-rich repeat domain, L domain-like;
U3IA45	CD36	Down		Unclustered	0.666667	plasma membrane	GO:0044700 single organism signaling; GO:0010744 positive regulation of macrophage derived foam cell differentiation; GO:0060100 positive regulation of phagocytosis, engulfment; GO:0032680 regulation of tumor necrosis factor production; GO:0098542 defense response to other organism; GO:0090317 negative regulation of intracellular protein transport; GO:0031347 regulation of defense response; GO:00…	GO:0016020 membrane; GO:0005615 extracellular space; GO:0044421 extracellular region part; GO:0098862 cluster of actin-based cell projections; GO:0005903 brush border; GO:0009897 external side of plasma membrane; GO:0098857 membrane microdomain; GO:0071944 cell periphery; GO:0005737 cytoplasm; GO:0031224 intrinsic component of membrane; GO:0044424 intracellular part; GO:0005623 cell; GO:0098590 p…	GO:0038023 signaling receptor activity; GO:0044877 macromolecular complex binding; GO:0038024 cargo receptor activity; GO:0071813 lipoprotein particle binding; GO:0004871 signal transducer activity; GO:0070892 lipoteichoic acid receptor activity; GO:0030228 lipoprotein particle receptor activity; GO:0060089 molecular transducer activity; GO:0030169 low-density lipoprotein particle binding; GO:000…	K06259	CD36; CD36 antigen	apla03320 PPAR signaling pathway; apla04920 Adipocytokine signaling pathway; apla04512 ECM-receptor interaction; apla04145 Phagosome;
U3IYM1	ITGA6	Down	Cluster 5	Seed	3	nucleus				K06482	ITGA3; integrin alpha 3	apla04810 Regulation of actin cytoskeleton; apla04510 Focal adhesion; apla04512 ECM-receptor interaction;	IPR032695; IPR013649;	Integrin domain; Integrin alpha-2;
U3ILQ8	PYCRL	Down		Unclustered	0	extracellular	GO:0016053 organic acid biosynthetic process; GO:0044699 single-organism process; GO:0009058 biosynthetic process; GO:1901566 organonitrogen compound biosynthetic process; GO:0044237 cellular metabolic process; GO:0009084 glutamine family amino acid biosynthetic process; GO:0071704 organic substance metabolic process; GO:0008152 metabolic process; GO:0006520 cellular amino acid metabolic process;…		GO:0016645 oxidoreductase activity, acting on the CH-NH group of donors; GO:0016646 oxidoreductase activity, acting on the CH-NH group of donors, NAD or NADP as acceptor; GO:0042802 identical protein binding; GO:0003824 catalytic activity; GO:0004735 pyrroline-5-carboxylate reductase activity; GO:0005488 binding; GO:0005515 protein binding; GO:0016491 oxidoreductase activity;	K00286	proC; pyrroline-5-carboxylate reductase [EC:1.5.1.2]	apla00330 Arginine and proline metabolism; apla01100 Metabolic pathways; apla01230 Biosynthesis of amino acids;	IPR008927; IPR016040; IPR029036;	6-phosphogluconate dehydrogenase C-terminal domain-like; NAD(P)-binding domain; Pyrroline-5-carboxylate reductase, dimerisation domain;
U3IT68	ALDH4A1	Down	Cluster 17	Seed	2	mitochondria	GO:0043648 dicarboxylic acid metabolic process; GO:0016053 organic acid biosynthetic process; GO:0044699 single-organism process; GO:0009058 biosynthetic process; GO:1901566 organonitrogen compound biosynthetic process; GO:0044237 cellular metabolic process; GO:0009084 glutamine family amino acid biosynthetic process; GO:0071704 organic substance metabolic process; GO:0008152 metabolic process; G…	GO:0043226 organelle; GO:0043231 intracellular membrane-bounded organelle; GO:0043229 intracellular organelle; GO:0044464 cell part; GO:0005622 intracellular; GO:0005737 cytoplasm; GO:0044424 intracellular part; GO:0043227 membrane-bounded organelle; GO:0005623 cell; GO:0005739 mitochondrion; GO:0044444 cytoplasmic part;	GO:0016620 oxidoreductase activity, acting on the aldehyde or oxo group of donors, NAD or NADP as acceptor; GO:0016645 oxidoreductase activity, acting on the CH-NH group of donors; GO:0016646 oxidoreductase activity, acting on the CH-NH group of donors, NAD or NADP as acceptor; GO:0042802 identical protein binding; GO:0003824 catalytic activity; GO:0005488 binding; GO:0016903 oxidoreductase activ…	K00294	E1.2.1.88; 1-pyrroline-5-carboxylate dehydrogenase [EC:1.2.1.88]	apla00330 Arginine and proline metabolism; apla00250 Alanine, aspartate and glutamate metabolism; apla01100 Metabolic pathways;	IPR016161; IPR015590; IPR016162; IPR016163;	Aldehyde/histidinol dehydrogenase; Aldehyde dehydrogenase domain; Aldehyde dehydrogenase N-terminal domain; Aldehyde dehydrogenase, C-terminal;
R0JJC4	MCEE	Up		Unclustered	0	mitochondria	GO:0006790 sulfur compound metabolic process; GO:0046491 L-methylmalonyl-CoA metabolic process; GO:0008152 metabolic process; GO:0006793 phosphorus metabolic process; GO:0035383 thioester metabolic process; GO:0006732 coenzyme metabolic process; GO:0044237 cellular metabolic process; GO:0009987 cellular process; GO:0006637 acyl-CoA metabolic process; GO:0051186 cofactor metabolic process; GO:0071…	GO:0043226 organelle; GO:0043231 intracellular membrane-bounded organelle; GO:0043229 intracellular organelle; GO:0044464 cell part; GO:0005622 intracellular; GO:0005737 cytoplasm; GO:0044424 intracellular part; GO:0043227 membrane-bounded organelle; GO:0005623 cell; GO:0005739 mitochondrion; GO:0044444 cytoplasmic part;	GO:0016853 isomerase activity; GO:0003824 catalytic activity; GO:0016854 racemase and epimerase activity; GO:0004493 methylmalonyl-CoA epimerase activity;	K05606	MCEE; methylmalonyl-CoA/ethylmalonyl-CoA epimerase [EC:5.1.99.1]	apla00640 Propanoate metabolism; apla01100 Metabolic pathways; apla00280 Valine, leucine and isoleucine degradation; apla01200 Carbon metabolism; apla00630 Glyoxylate and dicarboxylate metabolism;	IPR029068;	Glyoxalase/Bleomycin resistance protein/Dihydroxybiphenyl dioxygenase;
U3IZV8	GFPT2	Up		Unclustered	0	nucleus	GO:0008152 metabolic process; GO:1901137 carbohydrate derivative biosynthetic process; GO:1901135 carbohydrate derivative metabolic process; GO:0009058 biosynthetic process; GO:0044238 primary metabolic process; GO:0005975 carbohydrate metabolic process; GO:1901576 organic substance biosynthetic process; GO:0071704 organic substance metabolic process;		GO:0016769 transferase activity, transferring nitrogenous groups; GO:0097367 carbohydrate derivative binding; GO:0070548 L-glutamine aminotransferase activity; GO:0003824 catalytic activity; GO:0005488 binding; GO:0030246 carbohydrate binding; GO:0008483 transaminase activity; GO:0016740 transferase activity; GO:0004360 glutamine-fructose-6-phosphate transaminase (isomerizing) activity;	K00820	glmS; glucosamine---fructose-6-phosphate aminotransferase (isomerizing) [EC:2.6.1.16]	apla00250 Alanine, aspartate and glutamate metabolism; apla01100 Metabolic pathways; apla00520 Amino sugar and nucleotide sugar metabolism;	IPR001347; IPR029055; IPR017932;	Sugar isomerase (SIS); Nucleophile aminohydrolases, N-terminal; Glutamine amidotransferase type 2 domain;
U3IN31	GNS	Down	Cluster 9	Seed	3	extracellular	GO:0008152 metabolic process; GO:1901135 carbohydrate derivative metabolic process; GO:0006807 nitrogen compound metabolic process; GO:0043170 macromolecule metabolic process; GO:0006022 aminoglycan metabolic process; GO:0071704 organic substance metabolic process; GO:1901564 organonitrogen compound metabolic process; GO:0030203 glycosaminoglycan metabolic process;	GO:0043229 intracellular organelle; GO:0044421 extracellular region part; GO:0005737 cytoplasm; GO:0031982 vesicle; GO:0044424 intracellular part; GO:0005623 cell; GO:0005576 extracellular region; GO:0043226 organelle; GO:0070062 extracellular exosome; GO:0043231 intracellular membrane-bounded organelle; GO:0005622 intracellular; GO:0044464 cell part; GO:0005764 lysosome; GO:1903561 extracellular…	GO:0008484 sulfuric ester hydrolase activity; GO:0008449 N-acetylglucosamine-6-sulfatase activity; GO:0003824 catalytic activity; GO:0005488 binding; GO:0016788 hydrolase activity, acting on ester bonds; GO:0043167 ion binding; GO:0043169 cation binding; GO:0046872 metal ion binding; GO:0016787 hydrolase activity;	K01137	GNS; N-acetylglucosamine-6-sulfatase [EC:3.1.6.14]	apla01100 Metabolic pathways; apla00531 Glycosaminoglycan degradation; apla04142 Lysosome;	IPR017849; IPR000917; IPR017850;	Alkaline phosphatase-like, alpha/beta/alpha; Sulfatase, N-terminal; Alkaline-phosphatase-like, core domain;
R0KD66	GUSB	Down		Unclustered	0	cytoplasm,nucleus	GO:0008152 metabolic process; GO:0005975 carbohydrate metabolic process; GO:0044238 primary metabolic process; GO:0071704 organic substance metabolic process;	GO:0016020 membrane; GO:0043229 intracellular organelle; GO:0005615 extracellular space; GO:0044421 extracellular region part; GO:0005737 cytoplasm; GO:0031982 vesicle; GO:0044424 intracellular part; GO:0005623 cell; GO:0005576 extracellular region; GO:0043226 organelle; GO:0070062 extracellular exosome; GO:0043231 intracellular membrane-bounded organelle; GO:0005622 intracellular; GO:0044464 cel…	GO:0003824 catalytic activity; GO:0005102 receptor binding; GO:0005488 binding; GO:0004566 beta-glucuronidase activity; GO:0016798 hydrolase activity, acting on glycosyl bonds; GO:0004553 hydrolase activity, hydrolyzing O-glycosyl compounds; GO:0019904 protein domain specific binding; GO:0005515 protein binding; GO:0016787 hydrolase activity;	K01195	uidA; beta-glucuronidase [EC:3.2.1.31]	apla00860 Porphyrin and chlorophyll metabolism; apla01100 Metabolic pathways; apla00531 Glycosaminoglycan degradation; apla04142 Lysosome; apla00040 Pentose and glucuronate interconversions; apla00983 Drug metabolism - other enzymes;	IPR006102; IPR006104; IPR017853; IPR006103; IPR013781; IPR008979; IPR013812;	Glycoside hydrolase, family 2, immunoglobulin-like beta-sandwich; Glycosyl hydrolases family 2, sugar binding domain; Glycoside hydrolase superfamily; Glycoside hydrolase family 2, catalytic domain; Glycoside hydrolase, catalytic domain; Galactose-binding domain-like; Glycoside hydrolase, family 2/20, immunoglobulin-like beta-sandwich domain;
U3IS46	LAMA5	Up	Cluster 5	Clustered	2.7	cytoplasm	GO:0044700 single organism signaling; GO:0072028 nephron morphogenesis; GO:0044085 cellular component biogenesis; GO:0001738 morphogenesis of a polarized epithelium; GO:0061333 renal tubule morphogenesis; GO:0048732 gland development; GO:0007166 cell surface receptor signaling pathway; GO:0072080 nephron tubule development; GO:0030323 respiratory tube development; GO:0032989 cellular component mo…	GO:0043229 intracellular organelle; GO:0005615 extracellular space; GO:0044421 extracellular region part; GO:0031982 vesicle; GO:0032991 macromolecular complex; GO:0044424 intracellular part; GO:0005623 cell; GO:0044420 extracellular matrix component; GO:0005576 extracellular region; GO:0043256 laminin complex; GO:0045202 synapse; GO:0043083 synaptic cleft; GO:0005604 basement membrane; GO:004323…	GO:0050839 cell adhesion molecule binding; GO:0005102 receptor binding; GO:0005488 binding; GO:0044877 macromolecular complex binding; GO:0005515 protein binding; GO:0005178 integrin binding; GO:0032403 protein complex binding;	K06240	LAMA3_5; laminin, alpha 3/5	apla01100 Metabolic pathways; apla04510 Focal adhesion; apla04512 ECM-receptor interaction;	IPR000034; IPR009254; IPR002049; IPR000742; IPR010307; IPR008211; IPR001791; IPR013320;	Laminin IV; Laminin alpha, domain I; Laminin EGF domain; EGF-like domain; Laminin domain II; Laminin, N-terminal; Laminin G domain; Concanavalin A-like lectin/glucanase domain;
R0KCX2	F13A1	Down		Unclustered	0.666667	cytoplasm,nucleus	GO:0044707 single-multicellular organism process; GO:0007596 blood coagulation; GO:0065008 regulation of biological quality; GO:0050878 regulation of body fluid levels; GO:0006950 response to stress; GO:0044267 cellular protein metabolic process; GO:0018149 peptide cross-linking; GO:0044699 single-organism process; GO:0072376 protein activation cascade; GO:0050896 response to stimulus; GO:0044238…	GO:0072562 blood microparticle; GO:0044421 extracellular region part; GO:0005615 extracellular space; GO:0005576 extracellular region;	GO:0016746 transferase activity, transferring acyl groups; GO:0003824 catalytic activity; GO:0016740 transferase activity; GO:0003810 protein-glutamine gamma-glutamyltransferase activity; GO:0016755 transferase activity, transferring amino-acyl groups;	K03917			IPR008958; IPR013783; IPR002931; IPR014756; IPR001102;	Transglutaminase, C-terminal; Immunoglobulin-like fold; Transglutaminase-like; Immunoglobulin E-set; Transglutaminase, N-terminal;
U3IA87	SERPIND1	Up		Unclustered	0	extracellular	GO:0050794 regulation of cellular process; GO:0044707 single-multicellular organism process; GO:0007596 blood coagulation; GO:0065008 regulation of biological quality; GO:0010951 negative regulation of endopeptidase activity; GO:0060255 regulation of macromolecule metabolic process; GO:0044699 single-organism process; GO:0031324 negative regulation of cellular metabolic process; GO:0048523 negati…	GO:0070062 extracellular exosome; GO:0043226 organelle; GO:0005615 extracellular space; GO:0044421 extracellular region part; GO:0031982 vesicle; GO:1903561 extracellular vesicle; GO:0043227 membrane-bounded organelle; GO:0005576 extracellular region; GO:0043230 extracellular organelle;	GO:0004867 serine-type endopeptidase inhibitor activity; GO:0030234 enzyme regulator activity; GO:0030414 peptidase inhibitor activity; GO:0061134 peptidase regulator activity; GO:0061135 endopeptidase regulator activity; GO:0098772 molecular function regulator; GO:0004857 enzyme inhibitor activity; GO:0004866 endopeptidase inhibitor activity;	K03912			IPR023796; IPR033831;	Serpin domain; Heparin cofactor II;
R0M0S7	CWC15	Down	Cluster 16	Clustered	2	nucleus	GO:0006396 RNA processing; GO:0006725 cellular aromatic compound metabolic process; GO:1901360 organic cyclic compound metabolic process; GO:0006807 nitrogen compound metabolic process; GO:0044238 primary metabolic process; GO:0044237 cellular metabolic process; GO:0071704 organic substance metabolic process; GO:0006397 mRNA processing; GO:0016070 RNA metabolic process; GO:0000398 mRNA splicing, …	GO:0043229 intracellular organelle; GO:0005737 cytoplasm; GO:0044446 intracellular organelle part; GO:0031981 nuclear lumen; GO:0032991 macromolecular complex; GO:0044424 intracellular part; GO:0005681 spliceosomal complex; GO:0016604 nuclear body; GO:0005623 cell; GO:0005739 mitochondrion; GO:0044422 organelle part; GO:0031974 membrane-enclosed lumen; GO:0043231 intracellular membrane-bounded or…		K12863	CWC15; protein CWC15	apla03040 Spliceosome;
U3I9Z8	GTF2F2	Down	Cluster 16	Clustered	2	nucleus	GO:0006725 cellular aromatic compound metabolic process; GO:0097659 nucleic acid-templated transcription; GO:0006352 DNA-templated transcription, initiation; GO:0009058 biosynthetic process; GO:0044237 cellular metabolic process; GO:0071704 organic substance metabolic process; GO:0008152 metabolic process; GO:0046483 heterocycle metabolic process; GO:0019438 aromatic compound biosynthetic process…	GO:0061695 transferase complex, transferring phosphorus-containing groups; GO:0005674 transcription factor TFIIF complex; GO:0032991 macromolecular complex; GO:0044424 intracellular part; GO:0005623 cell; GO:0044422 organelle part; GO:0043228 non-membrane-bounded organelle; GO:0031974 membrane-enclosed lumen; GO:0005856 cytoskeleton; GO:0005654 nucleoplasm; GO:1902494 catalytic complex; GO:007001…	GO:0003824 catalytic activity;	K03139	TFIIF2; transcription initiation factor TFIIF subunit beta [EC:3.6.4.12]	apla03022 Basal transcription factors;	IPR011991; IPR011039;	Winged helix-turn-helix DNA-binding domain; Transcription Factor IIF, Rap30/Rap74, interaction;
R0K2X9	IGF2R	Down	Cluster 7	Clustered	3	cytoplasm	GO:0006810 transport; GO:0051179 localization; GO:0051234 establishment of localization;	GO:0016020 membrane; GO:0044421 extracellular region part; GO:0031410 cytoplasmic vesicle; GO:0030054 cell junction; GO:0005737 cytoplasm; GO:0031982 vesicle; GO:0031224 intrinsic component of membrane; GO:0044424 intracellular part; GO:0005623 cell; GO:0044422 organelle part; GO:0005641 nuclear envelope lumen; GO:0005769 early endosome; GO:0070062 extracellular exosome; GO:0031974 membrane-enclo…	GO:0005520 insulin-like growth factor binding; GO:0097367 carbohydrate derivative binding; GO:0042802 identical protein binding; GO:0019838 growth factor binding; GO:0005488 binding; GO:0005537 mannose binding; GO:0030246 carbohydrate binding; GO:0005515 protein binding; GO:0048029 monosaccharide binding; GO:0001948 glycoprotein binding; GO:0005215 transporter activity; GO:0036094 small molecule …	K06564	IGF2R; insulin-like growth factor 2 receptor	apla04144 Endocytosis; apla04142 Lysosome;	IPR009011; IPR013806; IPR000562;	Mannose-6-phosphate receptor binding domain; Kringle-like fold; Fibronectin, type II, collagen-binding;
U3IQ07	SCARB2	Down	Cluster 7	Clustered	3	peroxisome	GO:0007041 lysosomal transport; GO:0046907 intracellular transport; GO:0061462 protein localization to lysosome; GO:1905123 regulation of glucosylceramidase activity; GO:0072594 establishment of protein localization to organelle; GO:0071702 organic substance transport; GO:0006623 protein targeting to vacuole; GO:0015031 protein transport; GO:0051641 cellular localization; GO:0051234 establishment…	GO:0016020 membrane; GO:0044421 extracellular region part; GO:0031090 organelle membrane; GO:0030054 cell junction; GO:0005737 cytoplasm; GO:0031982 vesicle; GO:0031224 intrinsic component of membrane; GO:0044424 intracellular part; GO:0005623 cell; GO:0044422 organelle part; GO:0005775 vacuolar lumen; GO:0031974 membrane-enclosed lumen; GO:0005765 lysosomal membrane; GO:0070062 extracellular exo…	GO:0005515 protein binding; GO:0060089 molecular transducer activity; GO:0004872 receptor activity; GO:0019899 enzyme binding; GO:0005488 binding;	K12384	SCARB2; lysosome membrane protein 2	apla04142 Lysosome;
U3IFG1	ELL	Up		Unclustered	0	nucleus	GO:0042795 snRNA transcription from RNA polymerase II promoter; GO:0097659 nucleic acid-templated transcription; GO:0009891 positive regulation of biosynthetic process; GO:0009058 biosynthetic process; GO:0010923 negative regulation of phosphatase activity; GO:0006354 DNA-templated transcription, elongation; GO:0044237 cellular metabolic process; GO:2001141 regulation of RNA biosynthetic process;…	GO:0032991 macromolecular complex; GO:0044424 intracellular part; GO:0016604 nuclear body; GO:0005623 cell; GO:0015030 Cajal body; GO:0044422 organelle part; GO:0044427 chromosomal part; GO:0043228 non-membrane-bounded organelle; GO:0031974 membrane-enclosed lumen; GO:0005654 nucleoplasm; GO:0070013 intracellular organelle lumen; GO:0016607 nuclear speck; GO:0005622 intracellular; GO:0044464 cell…	GO:0005515 protein binding; GO:0019902 phosphatase binding; GO:0005488 binding; GO:0019899 enzyme binding;	K15183			IPR011991; IPR010844; IPR019464;	Winged helix-turn-helix DNA-binding domain; Occludin homology domain; RNA polymerase II elongation factor ELL, N-terminal;
U3IBS9	CD39L1	Down		Unclustered	0	cytoplasm		GO:0031224 intrinsic component of membrane; GO:0016020 membrane; GO:0016021 integral component of membrane; GO:0044425 membrane part;	GO:0016787 hydrolase activity; GO:0003824 catalytic activity;	K01509	ENTPD2; adenosinetriphosphatase [EC:3.6.1.3]	apla00230 Purine metabolism;
U3IXE1	NUDT21	Up	Cluster 16	Seed	2	cytoplasm,nucleus	GO:0031123 RNA 3'-end processing; GO:0044085 cellular component biogenesis; GO:0016043 cellular component organization; GO:0006725 cellular aromatic compound metabolic process; GO:0031124 mRNA 3'-end processing; GO:0006378 mRNA polyadenylation; GO:0044237 cellular metabolic process; GO:0051259 protein oligomerization; GO:0071704 organic substance metabolic process; GO:0008152 metabolic process; G…	GO:0043229 intracellular organelle; GO:0043232 intracellular non-membrane-bounded organelle; GO:0044430 cytoskeletal part; GO:0044446 intracellular organelle part; GO:0042382 paraspeckles; GO:0032991 macromolecular complex; GO:0031981 nuclear lumen; GO:0044424 intracellular part; GO:0016604 nuclear body; GO:0005623 cell; GO:0044422 organelle part; GO:0005849 mRNA cleavage factor complex; GO:00432…	GO:0097159 organic cyclic compound binding; GO:1901363 heterocyclic compound binding; GO:0003729 mRNA binding; GO:0003723 RNA binding; GO:0017091 AU-rich element binding; GO:0042802 identical protein binding; GO:0042826 histone deacetylase binding; GO:0003824 catalytic activity; GO:0042803 protein homodimerization activity; GO:0005488 binding; GO:0046983 protein dimerization activity; GO:0003676 …	K14397	NUDT21; cleavage and polyadenylation specificity factor subunit 5	apla03015 mRNA surveillance pathway;	IPR015797; IPR000086;	NUDIX hydrolase domain-like; NUDIX hydrolase domain;
U3J3Y8	ATP6AP1	Down	Cluster 8	Seed	3	cytoplasm	GO:0060627 regulation of vesicle-mediated transport; GO:0065008 regulation of biological quality; GO:0032270 positive regulation of cellular protein metabolic process; GO:0090662 ATP hydrolysis coupled transmembrane transport; GO:0023051 regulation of signaling; GO:0045637 regulation of myeloid cell differentiation; GO:1902533 positive regulation of intracellular signal transduction; GO:0015988 e…	GO:0016020 membrane; GO:0044421 extracellular region part; GO:0098796 membrane protein complex; GO:0031982 vesicle; GO:0032991 macromolecular complex; GO:0031224 intrinsic component of membrane; GO:0033176 proton-transporting V-type ATPase complex; GO:0016021 integral component of membrane; GO:0005576 extracellular region; GO:0033180 proton-transporting V-type ATPase, V1 domain; GO:0043226 organe…	GO:0042625 ATPase coupled ion transmembrane transporter activity; GO:0015399 primary active transmembrane transporter activity; GO:0022892 substrate-specific transporter activity; GO:0016817 hydrolase activity, acting on acid anhydrides; GO:0044769 ATPase activity, coupled to transmembrane movement of ions, rotational mechanism; GO:0015077 monovalent inorganic cation transmembrane transporter act…	K03662	ATPeVS1; V-type H+-transporting ATPase S1 subunit	apla01100 Metabolic pathways; apla04142 Lysosome; apla00190 Oxidative phosphorylation; apla04145 Phagosome;
U3IU93	GNB1	Down	Cluster 4	Clustered	3.2381	cytoplasm	GO:0007200 phospholipase C-activating G-protein coupled receptor signaling pathway; GO:0050794 regulation of cellular process; GO:0044700 single organism signaling; GO:0060041 retina development in camera-type eye; GO:0032502 developmental process; GO:0051716 cellular response to stimulus; GO:0044707 single-multicellular organism process; GO:0007600 sensory perception; GO:0043010 camera-type eye …	GO:0016020 membrane; GO:0044421 extracellular region part; GO:0019898 extrinsic component of membrane; GO:0031090 organelle membrane; GO:0071944 cell periphery; GO:0098796 membrane protein complex; GO:0031982 vesicle; GO:0005737 cytoplasm; GO:0097730 non-motile cilium; GO:0032991 macromolecular complex; GO:0044424 intracellular part; GO:0031234 extrinsic component of cytoplasmic side of plasma me…	GO:0016462 pyrophosphatase activity; GO:0003824 catalytic activity; GO:0005488 binding; GO:0044877 macromolecular complex binding; GO:0003924 GTPase activity; GO:0016817 hydrolase activity, acting on acid anhydrides; GO:0005515 protein binding; GO:0016787 hydrolase activity; GO:0051020 GTPase binding; GO:0017111 nucleoside-triphosphatase activity; GO:0016818 hydrolase activity, acting on acid anh…	K04536	GNB1; guanine nucleotide-binding protein G(I)/G(S)/G(T) subunit beta-1	apla04744 Phototransduction; apla04371 Apelin signaling pathway;	IPR017986; IPR015943; IPR001632;	WD40-repeat-containing domain; WD40/YVTN repeat-like-containing domain; G-protein, beta subunit;
U3J3I2	FBXO30	Up		Unclustered	2	cytoplasm	GO:0008152 metabolic process; GO:0032446 protein modification by small protein conjugation; GO:0016567 protein ubiquitination; GO:0044260 cellular macromolecule metabolic process; GO:0044267 cellular protein metabolic process; GO:0006464 cellular protein modification process; GO:0043170 macromolecule metabolic process; GO:0019538 protein metabolic process; GO:0070647 protein modification by small…		GO:0061630 ubiquitin protein ligase activity; GO:0046914 transition metal ion binding; GO:0019787 ubiquitin-like protein transferase activity; GO:0003824 catalytic activity; GO:0005488 binding; GO:0043167 ion binding; GO:0004842 ubiquitin-protein transferase activity; GO:0046872 metal ion binding; GO:0043169 cation binding; GO:0005515 protein binding; GO:0061659 ubiquitin-like protein ligase acti…	K10307			IPR001810; IPR008974; IPR001293; IPR013323;	F-box domain; TRAF-like; Zinc finger, TRAF-type; SIAH-type domain;
U3ILC0	HIP1	Up	Cluster 7	Clustered	3	cytoplasm	GO:0060627 regulation of vesicle-mediated transport; GO:0044085 cellular component biogenesis; GO:0044700 single organism signaling; GO:0065008 regulation of biological quality; GO:0010941 regulation of cell death; GO:0032270 positive regulation of cellular protein metabolic process; GO:0023051 regulation of signaling; GO:0044699 single-organism process; GO:0045742 positive regulation of epiderma…	GO:0016020 membrane; GO:0030119 AP-type membrane coat adaptor complex; GO:0031410 cytoplasmic vesicle; GO:0031090 organelle membrane; GO:0045334 clathrin-coated endocytic vesicle; GO:0098796 membrane protein complex; GO:0071944 cell periphery; GO:0031982 vesicle; GO:0005737 cytoplasm; GO:0044433 cytoplasmic vesicle part; GO:0030669 clathrin-coated endocytic vesicle membrane; GO:0032991 macromolec…	GO:0035612 AP-2 adaptor complex binding; GO:0051015 actin filament binding; GO:1901981 phosphatidylinositol phosphate binding; GO:0046982 protein heterodimerization activity; GO:0043167 ion binding; GO:0046983 protein dimerization activity; GO:0044877 macromolecular complex binding; GO:0080025 phosphatidylinositol-3,5-bisphosphate binding; GO:0005515 protein binding; GO:0043325 phosphatidylinosit…	K04559			IPR002558; IPR032422; IPR013809; IPR011417; IPR008942;	I/LWEQ domain; Huntingtin-interacting protein 1, clathrin-binding domain; ENTH domain; AP180 N-terminal homology (ANTH) domain; ENTH/VHS;
U3IJT9	ENSGALG00000003052	Down	Cluster 7	Seed	3	nucleus	GO:0044085 cellular component biogenesis; GO:0000003 reproduction; GO:0006997 nucleus organization; GO:0016043 cellular component organization; GO:0010256 endomembrane system organization; GO:0045109 intermediate filament organization; GO:0022414 reproductive process; GO:0048869 cellular developmental process; GO:0001675 acrosome assembly; GO:0032989 cellular component morphogenesis; GO:0044699 s…	GO:0097708 intracellular vesicle; GO:0043229 intracellular organelle; GO:0042995 cell projection; GO:0031410 cytoplasmic vesicle; GO:0005737 cytoplasm; GO:0031982 vesicle; GO:0043025 neuronal cell body; GO:0044424 intracellular part; GO:0005623 cell; GO:0043226 organelle; GO:0043231 intracellular membrane-bounded organelle; GO:0036477 somatodendritic compartment; GO:0005622 intracellular; GO:0044…	GO:0098772 molecular function regulator; GO:0030234 enzyme regulator activity; GO:0008047 enzyme activator activity; GO:0060589 nucleoside-triphosphatase regulator activity; GO:0005096 GTPase activator activity; GO:0030695 GTPase regulator activity;	K15044	AGFG1; Arf-GAP domain and FG repeats-containing protein 1	apla05164 Influenza A;
U3I742	A2M	Up		Unclustered	0.666667	nucleus	GO:0050794 regulation of cellular process; GO:0052548 regulation of endopeptidase activity; GO:0010951 negative regulation of endopeptidase activity; GO:0045861 negative regulation of proteolysis; GO:0080090 regulation of primary metabolic process; GO:0060255 regulation of macromolecule metabolic process; GO:0030162 regulation of proteolysis; GO:0031324 negative regulation of cellular metabolic p…	GO:0005615 extracellular space; GO:0044421 extracellular region part; GO:0005576 extracellular region;	GO:0030234 enzyme regulator activity; GO:0030414 peptidase inhibitor activity; GO:0061134 peptidase regulator activity; GO:0061135 endopeptidase regulator activity; GO:0004857 enzyme inhibitor activity; GO:0098772 molecular function regulator; GO:0004866 endopeptidase inhibitor activity;	K03910			IPR002890; IPR011625; IPR009048; IPR014756; IPR003344; IPR001599; IPR008930; IPR019565; IPR011626;	Alpha-2-macroglobulin, N-terminal; Alpha-2-macroglobulin, N-terminal 2; Alpha-macroglobulin, receptor-binding; Immunoglobulin E-set; Big-1 (bacterial Ig-like domain 1) domain; Alpha-2-macroglobulin; Terpenoid cyclases/protein prenyltransferase alpha-alpha toroid; Alpha-2-macroglobulin, thiol-ester bond-forming; Alpha-macroglobulin complement component;
R0JKM2	COMT	Down		Unclustered	0	extracellular	GO:0033554 cellular response to stress; GO:0001505 regulation of neurotransmitter levels; GO:0009267 cellular response to starvation; GO:0065008 regulation of biological quality; GO:0006725 cellular aromatic compound metabolic process; GO:1901615 organic hydroxy compound metabolic process; GO:0019614 catechol-containing compound catabolic process; GO:0097164 ammonium ion metabolic process; GO:004…	GO:0043229 intracellular organelle; GO:0016020 membrane; GO:0044421 extracellular region part; GO:0031982 vesicle; GO:0005737 cytoplasm; GO:0031224 intrinsic component of membrane; GO:0044424 intracellular part; GO:0005623 cell; GO:0005576 extracellular region; GO:0016021 integral component of membrane; GO:0005739 mitochondrion; GO:0043231 intracellular membrane-bounded organelle; GO:0043226 orga…	GO:0000287 magnesium ion binding; GO:0008757 S-adenosylmethionine-dependent methyltransferase activity; GO:0008168 methyltransferase activity; GO:0016206 catechol O-methyltransferase activity; GO:0003824 catalytic activity; GO:0005488 binding; GO:0043167 ion binding; GO:0046872 metal ion binding; GO:0043169 cation binding; GO:0016741 transferase activity, transferring one-carbon groups; GO:000817…	K00545	COMT; catechol O-methyltransferase [EC:2.1.1.6]	apla00140 Steroid hormone biosynthesis; apla01100 Metabolic pathways; apla00350 Tyrosine metabolism;	IPR029063;	S-adenosyl-L-methionine-dependent methyltransferase;
U3IXB1	COL13A1	Down		Unclustered	0	cytoplasm	GO:0032502 developmental process; GO:0044707 single-multicellular organism process; GO:0060350 endochondral bone morphogenesis; GO:0001503 ossification; GO:0048731 system development; GO:0001763 morphogenesis of a branching structure; GO:0098609 cell-cell adhesion; GO:0044699 single-organism process; GO:0032501 multicellular organismal process; GO:0048705 skeletal system morphogenesis; GO:0060348…	GO:0031224 intrinsic component of membrane; GO:0016020 membrane; GO:0005911 cell-cell junction; GO:0016021 integral component of membrane; GO:0044425 membrane part; GO:0030054 cell junction;	GO:0097367 carbohydrate derivative binding; GO:0043168 anion binding; GO:0008201 heparin binding; GO:0005539 glycosaminoglycan binding; GO:1901681 sulfur compound binding; GO:0005488 binding; GO:0043167 ion binding;	K16617
U3IBV8	GNAQ	Down		Unclustered	3	cytoplasm	GO:0044700 single organism signaling; GO:0021700 developmental maturation; GO:0065008 regulation of biological quality; GO:0022414 reproductive process; GO:0007166 cell surface receptor signaling pathway; GO:1903533 regulation of protein targeting; GO:0007420 brain development; GO:0045634 regulation of melanocyte differentiation; GO:0007215 glutamate receptor signaling pathway; GO:0007610 behavio…	GO:0016020 membrane; GO:0030425 dendrite; GO:0044421 extracellular region part; GO:0031090 organelle membrane; GO:0005737 cytoplasm; GO:0031982 vesicle; GO:0044424 intracellular part; GO:0005623 cell; GO:0044422 organelle part; GO:0005765 lysosomal membrane; GO:0070062 extracellular exosome; GO:0005622 intracellular; GO:0044464 cell part; GO:0098805 whole membrane; GO:0005764 lysosome; GO:1903561…	GO:1901265 nucleoside phosphate binding; GO:0005102 receptor binding; GO:0060589 nucleoside-triphosphatase regulator activity; GO:0030695 GTPase regulator activity; GO:0031683 G-protein beta/gamma-subunit complex binding; GO:0016817 hydrolase activity, acting on acid anhydrides; GO:0016787 hydrolase activity; GO:0005515 protein binding; GO:0098772 molecular function regulator; GO:0004871 signal t…	K04634	GNAQ; guanine nucleotide-binding protein G(q) subunit alpha	apla04540 Gap junction; apla04916 Melanogenesis; apla04270 Vascular smooth muscle contraction; apla04020 Calcium signaling pathway; apla04261 Adrenergic signaling in cardiomyocytes; apla04912 GnRH signaling pathway; apla04371 Apelin signaling pathway;	IPR027417; IPR011025;	P-loop containing nucleoside triphosphate hydrolase; G protein alpha subunit, helical insertion;
U3I8L6	GNA11	Down		Unclustered	3	cytoplasm	GO:0007186 G-protein coupled receptor signaling pathway; GO:0050794 regulation of cellular process; GO:0044700 single organism signaling; GO:0051716 cellular response to stimulus; GO:0007165 signal transduction; GO:0050789 regulation of biological process; GO:0007154 cell communication; GO:0044699 single-organism process; GO:0023052 signaling; GO:0050896 response to stimulus; GO:0009987 cellular …		GO:1901265 nucleoside phosphate binding; GO:0005102 receptor binding; GO:0031683 G-protein beta/gamma-subunit complex binding; GO:0016817 hydrolase activity, acting on acid anhydrides; GO:0005515 protein binding; GO:0016787 hydrolase activity; GO:0004871 signal transducer activity; GO:1901363 heterocyclic compound binding; GO:0097159 organic cyclic compound binding; GO:0016462 pyrophosphatase act…	K04635	GNA11; guanine nucleotide-binding protein subunit alpha-11	apla04540 Gap junction; apla04270 Vascular smooth muscle contraction; apla04020 Calcium signaling pathway; apla04912 GnRH signaling pathway;	IPR027417; IPR011025;	P-loop containing nucleoside triphosphate hydrolase; G protein alpha subunit, helical insertion;
U3J8D9	NT5C3L	Up		Unclustered	0.666667	cytoplasm	GO:0006725 cellular aromatic compound metabolic process; GO:0009117 nucleotide metabolic process; GO:0044281 small molecule metabolic process; GO:0044763 single-organism cellular process; GO:0006807 nitrogen compound metabolic process; GO:1901360 organic cyclic compound metabolic process; GO:0044699 single-organism process; GO:0044238 primary metabolic process; GO:0044237 cellular metabolic proce…	GO:0044424 intracellular part; GO:0005623 cell; GO:0044464 cell part; GO:0005622 intracellular; GO:0005737 cytoplasm;	GO:0097159 organic cyclic compound binding; GO:1901363 heterocyclic compound binding; GO:0000287 magnesium ion binding; GO:0008253 5'-nucleotidase activity; GO:1901265 nucleoside phosphate binding; GO:0042578 phosphoric ester hydrolase activity; GO:0003824 catalytic activity; GO:0016791 phosphatase activity; GO:0008252 nucleotidase activity; GO:0005488 binding; GO:0016788 hydrolase activity, acti…	K01081	E3.1.3.5; 5'-nucleotidase [EC:3.1.3.5]	apla01100 Metabolic pathways; apla00240 Pyrimidine metabolism; apla00760 Nicotinate and nicotinamide metabolism; apla00230 Purine metabolism;	IPR023214;	HAD-like domain;
U3IQ12	NMNAT1	Down		Unclustered	0	cytoplasm	GO:0051188 cofactor biosynthetic process; GO:0009116 nucleoside metabolic process; GO:0042278 purine nucleoside metabolic process; GO:0019362 pyridine nucleotide metabolic process; GO:0009167 purine ribonucleoside monophosphate metabolic process; GO:0009117 nucleotide metabolic process; GO:0044699 single-organism process; GO:0009058 biosynthetic process; GO:0019363 pyridine nucleotide biosyntheti…	GO:0043229 intracellular organelle; GO:0044446 intracellular organelle part; GO:0031981 nuclear lumen; GO:0044424 intracellular part; GO:0016604 nuclear body; GO:0005623 cell; GO:0044422 organelle part; GO:0043226 organelle; GO:0043231 intracellular membrane-bounded organelle; GO:0031974 membrane-enclosed lumen; GO:0005654 nucleoplasm; GO:0005634 nucleus; GO:0070013 intracellular organelle lumen;…	GO:0000309 nicotinamide-nucleotide adenylyltransferase activity; GO:0042802 identical protein binding; GO:0016779 nucleotidyltransferase activity; GO:0003824 catalytic activity; GO:0005488 binding; GO:0008289 lipid binding; GO:0005515 protein binding; GO:0016740 transferase activity; GO:0004515 nicotinate-nucleotide adenylyltransferase activity; GO:0070566 adenylyltransferase activity; GO:0016772…	K06210	NMNAT; nicotinamide mononucleotide adenylyltransferase [EC:2.7.7.1 2.7.7.18]	apla01100 Metabolic pathways; apla00760 Nicotinate and nicotinamide metabolism;	IPR014729; IPR004821; IPR012674; IPR000566; IPR011038;	Rossmann-like alpha/beta/alpha sandwich fold; Cytidyltransferase-like domain; Calycin; Lipocalin/cytosolic fatty-acid binding domain; Calycin-like;
U3IQ34	AMPD1	Down		Unclustered	0	nucleus	GO:0043173 nucleotide salvage; GO:0009165 nucleotide biosynthetic process; GO:0006725 cellular aromatic compound metabolic process; GO:0009167 purine ribonucleoside monophosphate metabolic process; GO:0009259 ribonucleotide metabolic process; GO:0009117 nucleotide metabolic process; GO:0044699 single-organism process; GO:0009058 biosynthetic process; GO:1901566 organonitrogen compound biosyntheti…		GO:0047623 adenosine-phosphate deaminase activity; GO:0019239 deaminase activity; GO:0016787 hydrolase activity; GO:0016814 hydrolase activity, acting on carbon-nitrogen (but not peptide) bonds, in cyclic amidines; GO:0003876 AMP deaminase activity; GO:0003824 catalytic activity; GO:0016810 hydrolase activity, acting on carbon-nitrogen (but not peptide) bonds;	K01490	AMPD; AMP deaminase [EC:3.5.4.6]	apla01100 Metabolic pathways; apla00230 Purine metabolism;	IPR001365; IPR032466;	Adenosine/AMP deaminase domain; Metal-dependent hydrolase;
U3J4N9	TNC	Up		Unclustered	1.2	extracellular	GO:0044700 single organism signaling; GO:0007528 neuromuscular junction development; GO:0001649 osteoblast differentiation; GO:0048732 gland development; GO:0060739 mesenchymal-epithelial cell signaling involved in prostate gland development; GO:0022414 reproductive process; GO:0048666 neuron development; GO:0048869 cellular developmental process; GO:0022008 neurogenesis; GO:0044699 single-organi…	GO:0016020 membrane; GO:0005615 extracellular space; GO:0044421 extracellular region part; GO:0030054 cell junction; GO:0070161 anchoring junction; GO:0005576 extracellular region; GO:0005614 interstitial matrix; GO:0044420 extracellular matrix component; GO:0005604 basement membrane; GO:0031012 extracellular matrix; GO:0005925 focal adhesion; GO:0005912 adherens junction; GO:0005578 proteinaceou…	GO:0045545 syndecan binding; GO:0097367 carbohydrate derivative binding; GO:0005515 protein binding; GO:0001948 glycoprotein binding; GO:0005488 binding; GO:0043394 proteoglycan binding;	K06252	TN; tenascin	apla04510 Focal adhesion; apla04512 ECM-receptor interaction;	IPR002181; IPR013111; IPR013783; IPR000742; IPR014716; IPR003961; IPR014715;	Fibrinogen, alpha/beta/gamma chain, C-terminal globular domain; EGF-like domain, extracellular; Immunoglobulin-like fold; EGF-like domain; Fibrinogen, alpha/beta/gamma chain, C-terminal globular, subdomain 1; Fibronectin type III; Fibrinogen, alpha/beta/gamma chain, C-terminal globular, subdomain 2;
U3J9W4	ENSGALG00000000041	Down		Unclustered	2	cytoplasm	GO:0007186 G-protein coupled receptor signaling pathway; GO:0050794 regulation of cellular process; GO:0044700 single organism signaling; GO:0051716 cellular response to stimulus; GO:0007165 signal transduction; GO:0050789 regulation of biological process; GO:0007154 cell communication; GO:0044699 single-organism process; GO:0023052 signaling; GO:0050896 response to stimulus; GO:0009987 cellular …		GO:1901265 nucleoside phosphate binding; GO:0031683 G-protein beta/gamma-subunit complex binding; GO:0016817 hydrolase activity, acting on acid anhydrides; GO:0005515 protein binding; GO:0016787 hydrolase activity; GO:0004871 signal transducer activity; GO:1901363 heterocyclic compound binding; GO:0097159 organic cyclic compound binding; GO:0016462 pyrophosphatase activity; GO:0032553 ribonucleot…	K04630	GNAI; guanine nucleotide-binding protein G(i) subunit alpha	apla04540 Gap junction; apla04914 Progesterone-mediated oocyte maturation; apla04916 Melanogenesis; apla04261 Adrenergic signaling in cardiomyocytes; apla04371 Apelin signaling pathway;	IPR011025;	G protein alpha subunit, helical insertion;
U3I603	CACNA2D1	Down	Cluster 15	Clustered	2	cytoplasm	GO:0030048 actin filament-based movement; GO:0044700 single organism signaling; GO:0070252 actin-mediated cell contraction; GO:0003012 muscle system process; GO:0065008 regulation of biological quality; GO:0086069 bundle of His cell to Purkinje myocyte communication; GO:0044699 single-organism process; GO:0051234 establishment of localization; GO:0061337 cardiac conduction; GO:0007154 cell commun…	GO:0016020 membrane; GO:0005783 endoplasmic reticulum; GO:0044421 extracellular region part; GO:0071944 cell periphery; GO:0005737 cytoplasm; GO:0031982 vesicle; GO:0032991 macromolecular complex; GO:0031224 intrinsic component of membrane; GO:0044424 intracellular part; GO:0016528 sarcoplasm; GO:0005623 cell; GO:0070062 extracellular exosome; GO:0030315 T-tubule; GO:0005622 intracellular; GO:004…	GO:0005245 voltage-gated calcium channel activity; GO:0015075 ion transmembrane transporter activity; GO:0022803 passive transmembrane transporter activity; GO:0022892 substrate-specific transporter activity; GO:0015267 channel activity; GO:0022891 substrate-specific transmembrane transporter activity; GO:0005244 voltage-gated ion channel activity; GO:0046873 metal ion transmembrane transporter a…	K04858	CACNA2D1; voltage-dependent calcium channel alpha-2/delta-1	apla04260 Cardiac muscle contraction; apla04261 Adrenergic signaling in cardiomyocytes; apla04010 MAPK signaling pathway;	IPR013680; IPR013608; IPR002035;	Voltage-dependent calcium channel, alpha-2/delta subunit, conserved region; VWA N-terminal; von Willebrand factor, type A;
U3J465	RAF1	Down		Unclustered	0	nucleus	GO:0044085 cellular component biogenesis; GO:0044700 single organism signaling; GO:0065008 regulation of biological quality; GO:0009914 hormone transport; GO:0010941 regulation of cell death; GO:0032270 positive regulation of cellular protein metabolic process; GO:0048732 gland development; GO:0007166 cell surface receptor signaling pathway; GO:0042593 glucose homeostasis; GO:0009891 positive reg…	GO:0016020 membrane; GO:0043229 intracellular organelle; GO:0042995 cell projection; GO:0071944 cell periphery; GO:0044446 intracellular organelle part; GO:0005737 cytoplasm; GO:0012505 endomembrane system; GO:0031981 nuclear lumen; GO:0044424 intracellular part; GO:0005829 cytosol; GO:0016604 nuclear body; GO:0005623 cell; GO:0044422 organelle part; GO:0031143 pseudopodium; GO:0005886 plasma mem…	GO:1901265 nucleoside phosphate binding; GO:0016773 phosphotransferase activity, alcohol group as acceptor; GO:0005515 protein binding; GO:0004672 protein kinase activity; GO:0004871 signal transducer activity; GO:1901363 heterocyclic compound binding; GO:0097159 organic cyclic compound binding; GO:0016301 kinase activity; GO:0042802 identical protein binding; GO:0032553 ribonucleotide binding; G…	K04366	RAF1; RAF proto-oncogene serine/threonine-protein kinase [EC:2.7.11.1]	apla04540 Gap junction; apla04218 Cellular senescence; apla04012 ErbB signaling pathway; apla04916 Melanogenesis; apla04068 FoxO signaling pathway; apla05164 Influenza A; apla04210 Apoptosis; apla04270 Vascular smooth muscle contraction; apla04370 VEGF signaling pathway; apla04912 GnRH signaling pathway; apla04010 MAPK signaling pathway; apla04150 mTOR signaling pathway; apla04371 Apelin signalin…	IPR002219; IPR000719; IPR003116; IPR029071; IPR001245; IPR020454; IPR011009;	Protein kinase C-like, phorbol ester/diacylglycerol-binding domain; Protein kinase domain; Raf-like Ras-binding; Ubiquitin-related domain; Serine-threonine/tyrosine-protein kinase catalytic domain; Diacylglycerol/phorbol-ester binding; Protein kinase-like domain;
R0JD86	CTSB	Down		Unclustered	0.666667	extracellular	GO:0044409 entry into host; GO:0048869 cellular developmental process; GO:0044236 multicellular organism metabolic process; GO:0044699 single-organism process; GO:0044764 multi-organism cellular process; GO:0044237 cellular metabolic process; GO:0008152 metabolic process; GO:0009719 response to endogenous stimulus; GO:0097066 response to thyroid hormone; GO:0019538 protein metabolic process; GO:0…	GO:0005615 extracellular space; GO:0044421 extracellular region part; GO:0031982 vesicle; GO:0005737 cytoplasm; GO:0044424 intracellular part; GO:0005623 cell; GO:0044422 organelle part; GO:0043228 non-membrane-bounded organelle; GO:0070062 extracellular exosome; GO:0031974 membrane-enclosed lumen; GO:0070013 intracellular organelle lumen; GO:0005622 intracellular; GO:0044464 cell part; GO:000576…	GO:0004175 endopeptidase activity; GO:0097367 carbohydrate derivative binding; GO:0008233 peptidase activity; GO:0003824 catalytic activity; GO:0005488 binding; GO:0044877 macromolecular complex binding; GO:0043394 proteoglycan binding; GO:0070011 peptidase activity, acting on L-amino acid peptides; GO:0005518 collagen binding; GO:0016787 hydrolase activity; GO:0005515 protein binding; GO:0008234…	K01363	CTSB; cathepsin B [EC:3.4.22.1]	apla04621 NOD-like receptor signaling pathway; apla04210 Apoptosis; apla04142 Lysosome; apla04140 Autophagy - animal;	IPR000668; IPR012599;	Peptidase C1A, papain C-terminal; Peptidase C1A, propeptide;
U3IR89	CTSD	Down		Unclustered	0.5	mitochondria	GO:0006508 proteolysis; GO:0008152 metabolic process; GO:0043170 macromolecule metabolic process; GO:0019538 protein metabolic process; GO:0044238 primary metabolic process; GO:0071704 organic substance metabolic process;	GO:0043226 organelle; GO:0043231 intracellular membrane-bounded organelle; GO:0043229 intracellular organelle; GO:0044464 cell part; GO:0005622 intracellular; GO:0005764 lysosome; GO:0005737 cytoplasm; GO:0005773 vacuole; GO:0044424 intracellular part; GO:0005623 cell; GO:0043227 membrane-bounded organelle; GO:0044444 cytoplasmic part; GO:0000323 lytic vacuole;	GO:0004175 endopeptidase activity; GO:0008233 peptidase activity; GO:0003824 catalytic activity; GO:0004190 aspartic-type endopeptidase activity; GO:0070011 peptidase activity, acting on L-amino acid peptides; GO:0016787 hydrolase activity; GO:0070001 aspartic-type peptidase activity;	K01379	CTSD; cathepsin D [EC:3.4.23.5]	apla04210 Apoptosis; apla04142 Lysosome; apla04140 Autophagy - animal;	IPR033121; IPR021109;	Peptidase family A1 domain; Aspartic peptidase domain;
U3IQ31	PTPN2	Up	Cluster 14	Clustered	2	cytoplasm	GO:0044700 single organism signaling; GO:0002694 regulation of leukocyte activation; GO:0010941 regulation of cell death; GO:1901185 negative regulation of ERBB signaling pathway; GO:0042593 glucose homeostasis; GO:0009891 positive regulation of biosynthetic process; GO:0031347 regulation of defense response; GO:1905897 regulation of response to endoplasmic reticulum stress; GO:0044237 cellular m…	GO:0016020 membrane; GO:0043229 intracellular organelle; GO:0005783 endoplasmic reticulum; GO:0071944 cell periphery; GO:0044446 intracellular organelle part; GO:0005737 cytoplasm; GO:0031981 nuclear lumen; GO:0012505 endomembrane system; GO:0044424 intracellular part; GO:0005829 cytosol; GO:0005623 cell; GO:0044422 organelle part; GO:0005886 plasma membrane; GO:0043231 intracellular membrane-bou…	GO:0000149 SNARE binding; GO:1990782 protein tyrosine kinase binding; GO:0005102 receptor binding; GO:0016791 phosphatase activity; GO:0044877 macromolecular complex binding; GO:0019901 protein kinase binding; GO:0005178 integrin binding; GO:0016787 hydrolase activity; GO:0005515 protein binding; GO:0004721 phosphoprotein phosphatase activity; GO:0019900 kinase binding; GO:0050839 cell adhesion m…	K18026			IPR029021; IPR000387; IPR000242; IPR003595;	Protein-tyrosine phosphatase-like; Tyrosine specific protein phosphatases domain; PTP type protein phosphatase; Protein-tyrosine phosphatase, catalytic;
U3J0V8	STAT1	Up	Cluster 14	Clustered	2	cytoplasm,nucleus	GO:0044700 single organism signaling; GO:0051093 negative regulation of developmental process; GO:0065008 regulation of biological quality; GO:0009968 negative regulation of signal transduction; GO:0007166 cell surface receptor signaling pathway; GO:0023051 regulation of signaling; GO:0048869 cellular developmental process; GO:0009891 positive regulation of biosynthetic process; GO:0071346 cellul…	GO:0043229 intracellular organelle; GO:0043232 intracellular non-membrane-bounded organelle; GO:0044446 intracellular organelle part; GO:0005737 cytoplasm; GO:0031981 nuclear lumen; GO:0044424 intracellular part; GO:0005730 nucleolus; GO:0005829 cytosol; GO:0005623 cell; GO:0044422 organelle part; GO:0044427 chromosomal part; GO:0043228 non-membrane-bounded organelle; GO:0043226 organelle; GO:004…	GO:0000981 RNA polymerase II transcription factor activity, sequence-specific DNA binding; GO:0005102 receptor binding; GO:0032813 tumor necrosis factor receptor superfamily binding; GO:0003690 double-stranded DNA binding; GO:0046983 protein dimerization activity; GO:0005515 protein binding; GO:0051427 hormone receptor binding; GO:0000987 core promoter proximal region sequence-specific DNA bindin…	K11220	STAT1; signal transducer and activator of transcription 1	apla04933 AGE-RAGE signaling pathway in diabetic complications; apla04621 NOD-like receptor signaling pathway; apla05168 Herpes simplex infection; apla04620 Toll-like receptor signaling pathway; apla05164 Influenza A; apla04625 C-type lectin receptor signaling pathway; apla04217 Necroptosis;	IPR013801; IPR012345; IPR008967; IPR011992; IPR013800; IPR013799; IPR015988;	STAT transcription factor, DNA-binding; STAT transcription factor, DNA-binding, subdomain; p53-like transcription factor, DNA-binding; EF-hand domain pair; STAT transcription factor, all-alpha domain; STAT transcription factor, protein interaction; STAT transcription factor, coiled coil;
U3IUP4	ZNFX1	Up		Unclustered	2	cytoplasm,nucleus			GO:0097159 organic cyclic compound binding; GO:1901363 heterocyclic compound binding; GO:0003723 RNA binding; GO:0005488 binding; GO:0003676 nucleic acid binding;				IPR027417;	P-loop containing nucleoside triphosphate hydrolase;
U3I3X7	COL3A1	Down		Unclustered	3	extracellular	GO:0044700 single organism signaling; GO:0030199 collagen fibril organization; GO:0007166 cell surface receptor signaling pathway; GO:0007420 brain development; GO:0060415 muscle tissue morphogenesis; GO:0021987 cerebral cortex development; GO:0044237 cellular metabolic process; GO:0021537 telencephalon development; GO:0022610 biological adhesion; GO:0008152 metabolic process; GO:0007507 heart de…	GO:0098643 banded collagen fibril; GO:0005615 extracellular space; GO:0044421 extracellular region part; GO:0098644 complex of collagen trimers; GO:0005583 fibrillar collagen trimer; GO:0032991 macromolecular complex; GO:0099512 supramolecular fiber; GO:0099080 supramolecular complex; GO:0044420 extracellular matrix component; GO:0005576 extracellular region; GO:0005581 collagen trimer; GO:009908…	GO:0005201 extracellular matrix structural constituent; GO:0050839 cell adhesion molecule binding; GO:0005102 receptor binding; GO:0019838 growth factor binding; GO:0005488 binding; GO:0044877 macromolecular complex binding; GO:0048407 platelet-derived growth factor binding; GO:0005515 protein binding; GO:0005178 integrin binding; GO:0046332 SMAD binding; GO:0005198 structural molecule activity; …	K19720	COL3A; collagen, type III, alpha	apla04933 AGE-RAGE signaling pathway in diabetic complications;	IPR001007; IPR000885;	VWFC domain; Fibrillar collagen, C-terminal;
U3IZ93	CTSL2	Down		Unclustered	0.666667	extracellular	GO:1903955 positive regulation of protein targeting to mitochondrion; GO:1903533 regulation of protein targeting; GO:0044236 multicellular organism metabolic process; GO:0044699 single-organism process; GO:0010821 regulation of mitochondrion organization; GO:0044237 cellular metabolic process; GO:1903749 positive regulation of establishment of protein localization to mitochondrion; GO:0051130 pos…	GO:0043229 intracellular organelle; GO:0005615 extracellular space; GO:0044421 extracellular region part; GO:0044446 intracellular organelle part; GO:0031981 nuclear lumen; GO:0044424 intracellular part; GO:0005623 cell; GO:0005576 extracellular region; GO:0044422 organelle part; GO:0043226 organelle; GO:0043231 intracellular membrane-bounded organelle; GO:0031974 membrane-enclosed lumen; GO:0005…	GO:0004175 endopeptidase activity; GO:0097367 carbohydrate derivative binding; GO:0008233 peptidase activity; GO:0001968 fibronectin binding; GO:0003824 catalytic activity; GO:0005488 binding; GO:0044877 macromolecular complex binding; GO:0043394 proteoglycan binding; GO:0070011 peptidase activity, acting on L-amino acid peptides; GO:0008234 cysteine-type peptidase activity; GO:0005518 collagen b…	K01371	CTSK; cathepsin K [EC:3.4.22.38]	apla04210 Apoptosis; apla04142 Lysosome; apla04620 Toll-like receptor signaling pathway;	IPR013201; IPR000668;	Cathepsin propeptide inhibitor domain (I29); Peptidase C1A, papain C-terminal;
U3IAE6	MYH15	Down	Cluster 2	Clustered	4	nucleus		GO:0043229 intracellular organelle; GO:0043232 intracellular non-membrane-bounded organelle; GO:0044430 cytoskeletal part; GO:0044446 intracellular organelle part; GO:0032991 macromolecular complex; GO:0044424 intracellular part; GO:0005623 cell; GO:0015629 actin cytoskeleton; GO:0044422 organelle part; GO:0043228 non-membrane-bounded organelle; GO:0043226 organelle; GO:0005856 cytoskeleton; GO:0…	GO:0005524 ATP binding; GO:0003774 motor activity; GO:1901265 nucleoside phosphate binding; GO:0001882 nucleoside binding; GO:0043167 ion binding; GO:0016817 hydrolase activity, acting on acid anhydrides; GO:0016787 hydrolase activity; GO:0005515 protein binding; GO:0000166 nucleotide binding; GO:0017111 nucleoside-triphosphatase activity; GO:0097159 organic cyclic compound binding; GO:1901363 he…	K17751	MYH6_7; myosin heavy chain 6/7	apla04260 Cardiac muscle contraction; apla04261 Adrenergic signaling in cardiomyocytes;	IPR002928; IPR004009; IPR027417; IPR001609; IPR027401;	Myosin tail; Myosin, N-terminal, SH3-like; P-loop containing nucleoside triphosphate hydrolase; Myosin head, motor domain; Myosin-like IQ motif-containing domain;
U3IU92	ALB	Up		Unclustered	2.7	mitochondria	GO:0010941 regulation of cell death; GO:0065008 regulation of biological quality; GO:0001907 killing by symbiont of host cells; GO:0044699 single-organism process; GO:0044764 multi-organism cellular process; GO:0035821 modification of morphology or physiology of other organism; GO:0044004 disruption by symbiont of host cell; GO:0048871 multicellular organismal homeostasis; GO:0051234 establishmen…	GO:0043229 intracellular organelle; GO:0005615 extracellular space; GO:0044421 extracellular region part; GO:0005783 endoplasmic reticulum; GO:0031982 vesicle; GO:0005737 cytoplasm; GO:0032991 macromolecular complex; GO:0012505 endomembrane system; GO:0044424 intracellular part; GO:0005623 cell; GO:0005576 extracellular region; GO:0043231 intracellular membrane-bounded organelle; GO:0043226 organ…	GO:0003677 DNA binding; GO:0015643 toxic substance binding; GO:0051087 chaperone binding; GO:0019825 oxygen binding; GO:0043167 ion binding; GO:0043177 organic acid binding; GO:0005515 protein binding; GO:0008144 drug binding; GO:0033293 monocarboxylic acid binding; GO:0048037 cofactor binding; GO:0030170 pyridoxal phosphate binding; GO:1901363 heterocyclic compound binding; GO:0097159 organic cy…	K16141			IPR014760; IPR020858;	Serum albumin, N-terminal; Serum albumin-like;
U3J4U9	CAMK2A	Down	Cluster 15	Seed	2	cytoplasm	GO:0044700 single organism signaling; GO:0010941 regulation of cell death; GO:0065008 regulation of biological quality; GO:1904385 cellular response to angiotensin; GO:0032989 cellular component morphogenesis; GO:0044237 cellular metabolic process; GO:0008152 metabolic process; GO:0032879 regulation of localization; GO:0044093 positive regulation of molecular function; GO:0009719 response to endo…	GO:0043229 intracellular organelle; GO:0005737 cytoplasm; GO:0044424 intracellular part; GO:0005623 cell; GO:0032279 asymmetric synapse; GO:0005739 mitochondrion; GO:0045202 synapse; GO:0043231 intracellular membrane-bounded organelle; GO:0043226 organelle; GO:0005634 nucleus; GO:0098794 postsynapse; GO:0005622 intracellular; GO:0044464 cell part; GO:0014069 postsynaptic density; GO:0043227 membr…	GO:1901265 nucleoside phosphate binding; GO:0016773 phosphotransferase activity, alcohol group as acceptor; GO:0005102 receptor binding; GO:0046983 protein dimerization activity; GO:0005515 protein binding; GO:0004683 calmodulin-dependent protein kinase activity; GO:0004672 protein kinase activity; GO:0097159 organic cyclic compound binding; GO:1901363 heterocyclic compound binding; GO:0042802 id…	K04515	CAMK2; calcium/calmodulin-dependent protein kinase (CaM kinase) II [EC:2.7.11.17]	apla04012 ErbB signaling pathway; apla04916 Melanogenesis; apla04310 Wnt signaling pathway; apla04020 Calcium signaling pathway; apla04261 Adrenergic signaling in cardiomyocytes; apla04217 Necroptosis; apla04912 GnRH signaling pathway; apla04114 Oocyte meiosis;	IPR000719; IPR013543; IPR011009; IPR032710;	Protein kinase domain; Calcium/calmodulin-dependent protein kinase II, association-domain; Protein kinase-like domain; NTF2-like domain;
U3ICG5	EPSTI1	Up		Unclustered	2	nucleus
R0LLK8	ENSGALG00000011274	Up		Unclustered	1.06667	extracellular	GO:0065008 regulation of biological quality; GO:0009891 positive regulation of biosynthetic process; GO:0010821 regulation of mitochondrion organization; GO:0044237 cellular metabolic process; GO:0010594 regulation of endothelial cell migration; GO:1904181 positive regulation of membrane depolarization; GO:0030203 glycosaminoglycan metabolic process; GO:0051900 regulation of mitochondrial depolar…	GO:0031012 extracellular matrix; GO:0005615 extracellular space; GO:0044421 extracellular region part; GO:0005576 extracellular region;	GO:0097159 organic cyclic compound binding; GO:1901363 heterocyclic compound binding; GO:0003723 RNA binding; GO:0097367 carbohydrate derivative binding; GO:0005488 binding; GO:0044877 macromolecular complex binding; GO:0003676 nucleic acid binding; GO:0005518 collagen binding; GO:0005515 protein binding; GO:0005539 glycosaminoglycan binding; GO:0050840 extracellular matrix binding; GO:0032403 pr…	K04660	DCN; decorin	apla04350 TGF-beta signaling pathway;	IPR000372; IPR032675;	Leucine-rich repeat N-terminal domain; Leucine-rich repeat domain, L domain-like;
U3IEW1	LGALS3	Down		Unclustered	2	cytoplasm,nucleus	GO:0060627 regulation of vesicle-mediated transport; GO:0050863 regulation of T cell activation; GO:0002694 regulation of leukocyte activation; GO:0030335 positive regulation of cell migration; GO:0010941 regulation of cell death; GO:0032944 regulation of mononuclear cell proliferation; GO:0051674 localization of cell; GO:0009968 negative regulation of signal transduction; GO:0040017 positive reg…	GO:0016020 membrane; GO:0005615 extracellular space; GO:0044421 extracellular region part; GO:0031090 organelle membrane; GO:0071944 cell periphery; GO:0031982 vesicle; GO:0005737 cytoplasm; GO:0044424 intracellular part; GO:0005623 cell; GO:0044422 organelle part; GO:0005740 mitochondrial envelope; GO:0070062 extracellular exosome; GO:0044425 membrane part; GO:0005622 intracellular; GO:0044464 c…	GO:0097159 organic cyclic compound binding; GO:1901363 heterocyclic compound binding; GO:0003723 RNA binding; GO:0019865 immunoglobulin binding; GO:0043236 laminin binding; GO:0005488 binding; GO:0044877 macromolecular complex binding; GO:0003676 nucleic acid binding; GO:0030246 carbohydrate binding; GO:0005515 protein binding; GO:0050840 extracellular matrix binding; GO:0042056 chemoattractant a…	K06831			IPR001079; IPR013320;	Galectin, carbohydrate recognition domain; Concanavalin A-like lectin/glucanase domain;
U3I701	COL9A1	Up		Unclustered	2	mitochondria		GO:0032991 macromolecular complex; GO:0005594 collagen type IX trimer; GO:0005593 FACIT collagen trimer; GO:0043234 protein complex; GO:0005581 collagen trimer;		K08131	COL9A; collagen, type IX, alpha	apla04510 Focal adhesion; apla04512 ECM-receptor interaction;
U3IYC0	DOCK2	Down		Unclustered	0.666667	plasma membrane	GO:0044700 single organism signaling; GO:0060627 regulation of vesicle-mediated transport; GO:0045321 leukocyte activation; GO:0048869 cellular developmental process; GO:0044699 single-organism process; GO:0051668 localization within membrane; GO:0051234 establishment of localization; GO:0002277 myeloid dendritic cell activation involved in immune response; GO:0051130 positive regulation of cellu…	GO:0070062 extracellular exosome; GO:0043226 organelle; GO:0016020 membrane; GO:0044421 extracellular region part; GO:0005622 intracellular; GO:0044464 cell part; GO:0031982 vesicle; GO:1903561 extracellular vesicle; GO:0005623 cell; GO:0043227 membrane-bounded organelle; GO:0005576 extracellular region; GO:0043230 extracellular organelle;	GO:0005102 receptor binding; GO:0005085 guanyl-nucleotide exchange factor activity; GO:0060589 nucleoside-triphosphatase regulator activity; GO:0030695 GTPase regulator activity; GO:0042608 T cell receptor binding; GO:0044877 macromolecular complex binding; GO:0005515 protein binding; GO:0098772 molecular function regulator; GO:0030676 Rac guanyl-nucleotide exchange factor activity; GO:0030234 en…	K12367			IPR001452; IPR010703; IPR027357; IPR027007; IPR016024; IPR032376;	SH3 domain; Dedicator of cytokinesis, C-terminal; DHR-2 domain; DHR-1 domain; Armadillo-type fold; Dedicator of cytokinesis, N-terminal domain;
U3IX09	RHOG	Down		Unclustered	0.666667	cytoplasm	GO:0044700 single organism signaling; GO:0051674 localization of cell; GO:0060491 regulation of cell projection assembly; GO:0009891 positive regulation of biosynthetic process; GO:0044699 single-organism process; GO:0051130 positive regulation of cellular component organization; GO:0009605 response to external stimulus; GO:2001141 regulation of RNA biosynthetic process; GO:1903729 regulation of …	GO:0044421 extracellular region part; GO:0030054 cell junction; GO:0031982 vesicle; GO:0070161 anchoring junction; GO:0005623 cell; GO:0005576 extracellular region; GO:0043226 organelle; GO:0070062 extracellular exosome; GO:0005925 focal adhesion; GO:0005622 intracellular; GO:0044464 cell part; GO:1903561 extracellular vesicle; GO:0005912 adherens junction; GO:0030055 cell-substrate junction; GO:…	GO:1901265 nucleoside phosphate binding; GO:0001882 nucleoside binding; GO:0043167 ion binding; GO:0016817 hydrolase activity, acting on acid anhydrides; GO:0016787 hydrolase activity; GO:0000166 nucleotide binding; GO:0017111 nucleoside-triphosphatase activity; GO:0097159 organic cyclic compound binding; GO:1901363 heterocyclic compound binding; GO:0032549 ribonucleoside binding; GO:0097367 carb…	K07863	RHOG; Ras homolog gene family, member G	apla05132 Salmonella infection;	IPR005225; IPR027417;	Small GTP-binding protein domain; P-loop containing nucleoside triphosphate hydrolase;
U3I0C5	LCP1	Down		Unclustered	0.5	cytoplasm	GO:0044700 single organism signaling; GO:0044085 cellular component biogenesis; GO:0045321 leukocyte activation; GO:0051674 localization of cell; GO:0044699 single-organism process; GO:1902115 regulation of organelle assembly; GO:0042110 T cell activation; GO:0051130 positive regulation of cellular component organization; GO:0007165 signal transduction; GO:0030036 actin cytoskeleton organization;…	GO:0016020 membrane; GO:0005615 extracellular space; GO:0044421 extracellular region part; GO:0030054 cell junction; GO:0071944 cell periphery; GO:0031982 vesicle; GO:0005737 cytoplasm; GO:0032991 macromolecular complex; GO:0099512 supramolecular fiber; GO:0044424 intracellular part; GO:0099080 supramolecular complex; GO:0098858 actin-based cell projection; GO:0005623 cell; GO:0032432 actin filam…	GO:0051015 actin filament binding; GO:0042802 identical protein binding; GO:0008092 cytoskeletal protein binding; GO:0005488 binding; GO:0043167 ion binding; GO:0044877 macromolecular complex binding; GO:0003779 actin binding; GO:0043169 cation binding; GO:0046872 metal ion binding; GO:0005515 protein binding; GO:0005509 calcium ion binding; GO:0051020 GTPase binding; GO:0019899 enzyme binding; G…	K17276			IPR002048; IPR001715; IPR011992;	EF-hand domain; Calponin homology domain; EF-hand domain pair;
U3IUR5	BTK	Down		Unclustered	0	mitochondria	GO:0044700 single organism signaling; GO:0002694 regulation of leukocyte activation; GO:0050672 negative regulation of lymphocyte proliferation; GO:0016064 immunoglobulin mediated immune response; GO:0021700 developmental maturation; GO:0032944 regulation of mononuclear cell proliferation; GO:0045321 leukocyte activation; GO:0048869 cellular developmental process; GO:0018212 peptidyl-tyrosine mod…	GO:0016020 membrane; GO:0097708 intracellular vesicle; GO:0043229 intracellular organelle; GO:0031410 cytoplasmic vesicle; GO:0098857 membrane microdomain; GO:0071944 cell periphery; GO:0005737 cytoplasm; GO:0031982 vesicle; GO:0044424 intracellular part; GO:0005829 cytosol; GO:0005623 cell; GO:0005886 plasma membrane; GO:0043231 intracellular membrane-bounded organelle; GO:0043226 organelle; GO:…	GO:1901265 nucleoside phosphate binding; GO:0016773 phosphotransferase activity, alcohol group as acceptor; GO:0004713 protein tyrosine kinase activity; GO:0005515 protein binding; GO:0004672 protein kinase activity; GO:0097159 organic cyclic compound binding; GO:1901363 heterocyclic compound binding; GO:0042802 identical protein binding; GO:0016301 kinase activity; GO:0003824 catalytic activity;…	K07370			IPR001245; IPR011009; IPR001849; IPR001452; IPR000980; IPR000719; IPR011993; IPR020635;	Serine-threonine/tyrosine-protein kinase catalytic domain; Protein kinase-like domain; Pleckstrin homology domain; SH3 domain; SH2 domain; Protein kinase domain; PH domain-like; Tyrosine-protein kinase, catalytic domain;
U3J6G2	TPM1	Down		Unclustered	3.73333	cytoplasm		GO:0043229 intracellular organelle; GO:0044421 extracellular region part; GO:0043232 intracellular non-membrane-bounded organelle; GO:0044430 cytoskeletal part; GO:0005737 cytoplasm; GO:0044446 intracellular organelle part; GO:0031982 vesicle; GO:0044424 intracellular part; GO:0097517 contractile actin filament bundle; GO:0005829 cytosol; GO:0005623 cell; GO:0015629 actin cytoskeleton; GO:0005576…		K10373	TPM1; tropomyosin 1	apla04260 Cardiac muscle contraction; apla04261 Adrenergic signaling in cardiomyocytes;
U3J1D0	CTSA	Down		Unclustered	0	nucleus	GO:0006508 proteolysis; GO:0008152 metabolic process; GO:0043170 macromolecule metabolic process; GO:0019538 protein metabolic process; GO:0044238 primary metabolic process; GO:0071704 organic substance metabolic process;	GO:0031974 membrane-enclosed lumen; GO:0043231 intracellular membrane-bounded organelle; GO:0043226 organelle; GO:0043229 intracellular organelle; GO:0005634 nucleus; GO:0005654 nucleoplasm; GO:0070013 intracellular organelle lumen; GO:0044464 cell part; GO:0005622 intracellular; GO:0044446 intracellular organelle part; GO:0031981 nuclear lumen; GO:0044424 intracellular part; GO:0043227 membrane-…	GO:0004180 carboxypeptidase activity; GO:0008233 peptidase activity; GO:0008238 exopeptidase activity; GO:0017171 serine hydrolase activity; GO:0003824 catalytic activity; GO:0008236 serine-type peptidase activity; GO:0070011 peptidase activity, acting on L-amino acid peptides; GO:0004185 serine-type carboxypeptidase activity; GO:0016787 hydrolase activity; GO:0070008 serine-type exopeptidase act…	K13289	CTSA; cathepsin A (carboxypeptidase C) [EC:3.4.16.5]	apla04142 Lysosome;	IPR029058;	Alpha/Beta hydrolase fold;
U3J5M4	FYN	Down	Cluster 14	Seed	2	cytoplasm	GO:0044700 single organism signaling; GO:0010941 regulation of cell death; GO:1904645 response to beta-amyloid; GO:0018212 peptidyl-tyrosine modification; GO:0036119 response to platelet-derived growth factor; GO:0044237 cellular metabolic process; GO:0042110 T cell activation; GO:0008152 metabolic process; GO:0008360 regulation of cell shape; GO:0043122 regulation of I-kappaB kinase/NF-kappaB si…	GO:0016020 membrane; GO:0030425 dendrite; GO:0031410 cytoplasmic vesicle; GO:0098857 membrane microdomain; GO:0071944 cell periphery; GO:0005737 cytoplasm; GO:0031982 vesicle; GO:0099512 supramolecular fiber; GO:0044424 intracellular part; GO:0099080 supramolecular complex; GO:0005623 cell; GO:0044422 organelle part; GO:0032279 asymmetric synapse; GO:0043228 non-membrane-bounded organelle; GO:000…	GO:1901265 nucleoside phosphate binding; GO:0016773 phosphotransferase activity, alcohol group as acceptor; GO:0005102 receptor binding; GO:0004713 protein tyrosine kinase activity; GO:0005515 protein binding; GO:0046875 ephrin receptor binding; GO:0004672 protein kinase activity; GO:0004871 signal transducer activity; GO:1901363 heterocyclic compound binding; GO:0097159 organic cyclic compound b…	K05703	FYN; tyrosine-protein kinase Fyn [EC:2.7.10.2]	apla04510 Focal adhesion; apla04520 Adherens junction;	IPR000980; IPR001452; IPR000719; IPR020635; IPR001245; IPR011009;	SH2 domain; SH3 domain; Protein kinase domain; Tyrosine-protein kinase, catalytic domain; Serine-threonine/tyrosine-protein kinase catalytic domain; Protein kinase-like domain;
U3IYU5	CTSS	Down		Unclustered	0	mitochondria	GO:0044236 multicellular organism metabolic process; GO:0044699 single-organism process; GO:0016485 protein processing; GO:0044237 cellular metabolic process; GO:0071711 basement membrane organization; GO:0008152 metabolic process; GO:0032879 regulation of localization; GO:0002250 adaptive immune response; GO:0044093 positive regulation of molecular function; GO:0022617 extracellular matrix disas…	GO:0043231 intracellular membrane-bounded organelle; GO:0043226 organelle; GO:0043229 intracellular organelle; GO:0005615 extracellular space; GO:0044421 extracellular region part; GO:0044464 cell part; GO:0005622 intracellular; GO:0005764 lysosome; GO:0005737 cytoplasm; GO:0005773 vacuole; GO:0044424 intracellular part; GO:0005623 cell; GO:0043227 membrane-bounded organelle; GO:0005576 extracell…	GO:0008233 peptidase activity; GO:0001968 fibronectin binding; GO:0044877 macromolecular complex binding; GO:0043394 proteoglycan binding; GO:0008234 cysteine-type peptidase activity; GO:0016787 hydrolase activity; GO:0005515 protein binding; GO:0050840 extracellular matrix binding; GO:0004175 endopeptidase activity; GO:0097367 carbohydrate derivative binding; GO:0003824 catalytic activity; GO:00…	K01368	CTSS; cathepsin S [EC:3.4.22.27]	apla04210 Apoptosis; apla04142 Lysosome; apla04145 Phagosome;	IPR013201; IPR000668;	Cathepsin propeptide inhibitor domain (I29); Peptidase C1A, papain C-terminal;
U3IBR6	SIRT5	Down		Unclustered	0	mitochondria	GO:0036048 protein desuccinylation; GO:0044267 cellular protein metabolic process; GO:0044238 primary metabolic process; GO:0044237 cellular metabolic process; GO:0071704 organic substance metabolic process; GO:0018193 peptidyl-amino acid modification; GO:0018205 peptidyl-lysine modification; GO:0008152 metabolic process; GO:0036049 peptidyl-lysine desuccinylation; GO:0035601 protein deacylation;…	GO:0043226 organelle; GO:0043231 intracellular membrane-bounded organelle; GO:0043229 intracellular organelle; GO:0005634 nucleus; GO:0044464 cell part; GO:0005622 intracellular; GO:0005737 cytoplasm; GO:0044424 intracellular part; GO:0005829 cytosol; GO:0043227 membrane-bounded organelle; GO:0005623 cell; GO:0005739 mitochondrion; GO:0044444 cytoplasmic part;	GO:0036055 protein-succinyllysine desuccinylase activity; GO:1901265 nucleoside phosphate binding; GO:0043167 ion binding; GO:0070403 NAD+ binding; GO:0016787 hydrolase activity; GO:0000166 nucleotide binding; GO:0008270 zinc ion binding; GO:0048037 cofactor binding; GO:1901363 heterocyclic compound binding; GO:0097159 organic cyclic compound binding; GO:0033558 protein deacetylase activity; GO:0…	K11415			IPR029035; IPR026590; IPR026591;	DHS-like NAD/FAD-binding domain; Sirtuin family, catalytic core domain; Sirtuin family, catalytic core small domain;
U3I9T4	HDAC4	Down		Unclustered	0.666667	nucleus	GO:0044700 single organism signaling; GO:0001649 osteoblast differentiation; GO:0032270 positive regulation of cellular protein metabolic process; GO:0045980 negative regulation of nucleotide metabolic process; GO:0097659 nucleic acid-templated transcription; GO:0033235 positive regulation of protein sumoylation; GO:0009891 positive regulation of biosynthetic process; GO:0070555 response to inter…	GO:0005737 cytoplasm; GO:0032991 macromolecular complex; GO:0044424 intracellular part; GO:0017053 transcriptional repressor complex; GO:0005623 cell; GO:0044422 organelle part; GO:0000118 histone deacetylase complex; GO:0043228 non-membrane-bounded organelle; GO:0005856 cytoskeleton; GO:0031974 membrane-enclosed lumen; GO:0005654 nucleoplasm; GO:1902494 catalytic complex; GO:0070013 intracellula…	GO:0032041 NAD-dependent histone deacetylase activity (H3-K14 specific); GO:0019901 protein kinase binding; GO:0030955 potassium ion binding; GO:0005515 protein binding; GO:0016787 hydrolase activity; GO:0003682 chromatin binding; GO:0033613 activating transcription factor binding; GO:0001047 core promoter binding; GO:0097159 organic cyclic compound binding; GO:0000975 regulatory region DNA bindi…	K11406	HDAC4_5; histone deacetylase 4/5 [EC:3.5.1.98]	apla04371 Apelin signaling pathway;	IPR023801; IPR024643;	Histone deacetylase domain; Histone deacetylase, glutamine rich N-terminal domain;
U3IAL4	ATP2A2	Down		Unclustered	0	plasma membrane	GO:0060627 regulation of vesicle-mediated transport; GO:0044700 single organism signaling; GO:0001505 regulation of neurotransmitter levels; GO:0065008 regulation of biological quality; GO:0003012 muscle system process; GO:0010256 endomembrane system organization; GO:0072503 cellular divalent inorganic cation homeostasis; GO:0090662 ATP hydrolysis coupled transmembrane transport; GO:0023051 regul…	GO:0016020 membrane; GO:0042175 nuclear outer membrane-endoplasmic reticulum membrane network; GO:0005783 endoplasmic reticulum; GO:0031090 organelle membrane; GO:0005737 cytoplasm; GO:0031224 intrinsic component of membrane; GO:0044424 intracellular part; GO:0016528 sarcoplasm; GO:0005623 cell; GO:0044422 organelle part; GO:0033017 sarcoplasmic reticulum membrane; GO:0031974 membrane-enclosed lu…	GO:0042625 ATPase coupled ion transmembrane transporter activity; GO:1901265 nucleoside phosphate binding; GO:0015399 primary active transmembrane transporter activity; GO:0022892 substrate-specific transporter activity; GO:0016817 hydrolase activity, acting on acid anhydrides; GO:0016787 hydrolase activity; GO:0005515 protein binding; GO:0022891 substrate-specific transmembrane transporter activ…	K05853	ATP2A; Ca2+ transporting ATPase, sarcoplasmic/endoplasmic reticulum [EC:3.6.3.8]	apla04020 Calcium signaling pathway;	IPR023298; IPR004014; IPR008250; IPR023299; IPR006068; IPR023214;	P-type ATPase, transmembrane domain; Cation-transporting P-type ATPase, N-terminal; P-type ATPase, A domain; P-type ATPase, cytoplasmic domain N; Cation-transporting P-type ATPase, C-terminal; HAD-like domain;
U3IRZ8	PARP9	Up		Unclustered	2	cytoplasm	GO:0033554 cellular response to stress; GO:0006725 cellular aromatic compound metabolic process; GO:0006259 DNA metabolic process; GO:0006302 double-strand break repair; GO:0060330 regulation of response to interferon-gamma; GO:0080134 regulation of response to stress; GO:0031347 regulation of defense response; GO:0050896 response to stimulus; GO:0044237 cellular metabolic process; GO:0071704 org…	GO:0043229 intracellular organelle; GO:0016020 membrane; GO:0005737 cytoplasm; GO:0044446 intracellular organelle part; GO:0031981 nuclear lumen; GO:0044424 intracellular part; GO:0005829 cytosol; GO:0005623 cell; GO:0005739 mitochondrion; GO:0044422 organelle part; GO:0043226 organelle; GO:0043231 intracellular membrane-bounded organelle; GO:0031974 membrane-enclosed lumen; GO:0005654 nucleoplas…	GO:0016763 transferase activity, transferring pentosyl groups; GO:0016757 transferase activity, transferring glycosyl groups; GO:0003950 NAD+ ADP-ribosyltransferase activity; GO:0003824 catalytic activity; GO:0016740 transferase activity;	K15260			IPR002589; IPR012317;	Macro domain; Poly(ADP-ribose) polymerase, catalytic domain;
U3IB60	PTPN6	Down		Unclustered	0	nucleus	GO:0044700 single organism signaling; GO:0002694 regulation of leukocyte activation; GO:0050672 negative regulation of lymphocyte proliferation; GO:0002698 negative regulation of immune effector process; GO:0018212 peptidyl-tyrosine modification; GO:0044237 cellular metabolic process; GO:0050855 regulation of B cell receptor signaling pathway; GO:0010564 regulation of cell cycle process; GO:00719…	GO:0016020 membrane; GO:0044421 extracellular region part; GO:0071944 cell periphery; GO:0030054 cell junction; GO:0031982 vesicle; GO:0005737 cytoplasm; GO:0032991 macromolecular complex; GO:0044424 intracellular part; GO:0005623 cell; GO:0005911 cell-cell junction; GO:0044422 organelle part; GO:0043228 non-membrane-bounded organelle; GO:0042101 T cell receptor complex; GO:0031974 membrane-enclo…	GO:0038023 signaling receptor activity; GO:0016791 phosphatase activity; GO:0019901 protein kinase binding; GO:0045309 protein phosphorylated amino acid binding; GO:0016787 hydrolase activity; GO:0005515 protein binding; GO:0004721 phosphoprotein phosphatase activity; GO:0004888 transmembrane signaling receptor activity; GO:0019900 kinase binding; GO:0004871 signal transducer activity; GO:0017124…	K05697	PTPN6; tyrosine-protein phosphatase non-receptor type 6 [EC:3.1.3.48]	apla04520 Adherens junction;	IPR029021; IPR000387; IPR000980; IPR003595; IPR000242;	Protein-tyrosine phosphatase-like; Tyrosine specific protein phosphatases domain; SH2 domain; Protein-tyrosine phosphatase, catalytic; PTP type protein phosphatase;
U3IED8	RSAD2	Up	Cluster 6	Seed	3	extracellular	GO:0002702 positive regulation of production of molecular mediator of immune response; GO:0045321 leukocyte activation; GO:0048869 cellular developmental process; GO:0002824 positive regulation of adaptive immune response based on somatic recombination of immune receptors built from immunoglobulin superfamily domains; GO:0023051 regulation of signaling; GO:0098542 defense response to other organi…	GO:0016020 membrane; GO:0042175 nuclear outer membrane-endoplasmic reticulum membrane network; GO:0019867 outer membrane; GO:0005783 endoplasmic reticulum; GO:0031090 organelle membrane; GO:0005737 cytoplasm; GO:0044424 intracellular part; GO:0005623 cell; GO:0044422 organelle part; GO:0043228 non-membrane-bounded organelle; GO:0031974 membrane-enclosed lumen; GO:0005740 mitochondrial envelope; G…	GO:0003824 catalytic activity; GO:0043621 protein self-association; GO:0051536 iron-sulfur cluster binding; GO:0005488 binding; GO:0005515 protein binding; GO:0051539 4 iron, 4 sulfur cluster binding; GO:0051540 metal cluster binding;	K15045	RSAD2; radical S-adenosyl methionine domain-containing protein 2	apla05164 Influenza A;	IPR013785; IPR006638; IPR007197;	Aldolase-type TIM barrel; Elongator protein 3/MiaB/NifB; Radical SAM;
U3IMQ6	PTPRC	Down		Unclustered	0	nucleus	GO:0035335 peptidyl-tyrosine dephosphorylation; GO:0044267 cellular protein metabolic process; GO:0044238 primary metabolic process; GO:0006470 protein dephosphorylation; GO:0016311 dephosphorylation; GO:0044237 cellular metabolic process; GO:0006796 phosphate-containing compound metabolic process; GO:0071704 organic substance metabolic process; GO:0008152 metabolic process; GO:0006793 phosphorus…	GO:0031224 intrinsic component of membrane; GO:0016020 membrane; GO:0016021 integral component of membrane; GO:0044425 membrane part;	GO:0004725 protein tyrosine phosphatase activity; GO:0003824 catalytic activity; GO:0042578 phosphoric ester hydrolase activity; GO:0005488 binding; GO:0016791 phosphatase activity; GO:0016788 hydrolase activity, acting on ester bonds; GO:0016787 hydrolase activity; GO:0005515 protein binding; GO:0004721 phosphoprotein phosphatase activity;	K06478	PTPRC; receptor-type tyrosine-protein phosphatase C [EC:3.1.3.48]	apla04514 Cell adhesion molecules (CAMs);	IPR029021; IPR000387; IPR013783; IPR003595; IPR000242; IPR003961;	Protein-tyrosine phosphatase-like; Tyrosine specific protein phosphatases domain; Immunoglobulin-like fold; Protein-tyrosine phosphatase, catalytic; PTP type protein phosphatase; Fibronectin type III;
U3IY10	ENSGALG00000002563	Down		Unclustered	3.73333	nucleus				K10375	TPM4; tropomyosin 4	apla04260 Cardiac muscle contraction; apla04261 Adrenergic signaling in cardiomyocytes;
U3ISD4	PARP14	Up		Unclustered	2	nucleus			GO:0016763 transferase activity, transferring pentosyl groups; GO:0016757 transferase activity, transferring glycosyl groups; GO:0003950 NAD+ ADP-ribosyltransferase activity; GO:0003824 catalytic activity; GO:0016740 transferase activity;	K15261			IPR002589; IPR004170; IPR012317;	Macro domain; WWE domain; Poly(ADP-ribose) polymerase, catalytic domain;
U3I0Q1	MYL10	Down		Unclustered	1.66667	cytoplasm			GO:0043169 cation binding; GO:0046872 metal ion binding; GO:0005509 calcium ion binding; GO:0005488 binding; GO:0043167 ion binding;	K10351	MYL2; myosin regulatory light chain 2	apla04810 Regulation of actin cytoskeleton; apla04530 Tight junction; apla04510 Focal adhesion; apla04260 Cardiac muscle contraction; apla04261 Adrenergic signaling in cardiomyocytes; apla04371 Apelin signaling pathway;	IPR011992; IPR002048;	EF-hand domain pair; EF-hand domain;
U3J6X8	GNAS	Down		Unclustered	0	cytoplasm	GO:0007186 G-protein coupled receptor signaling pathway; GO:0050794 regulation of cellular process; GO:0044700 single organism signaling; GO:0051716 cellular response to stimulus; GO:0007165 signal transduction; GO:0050789 regulation of biological process; GO:0007154 cell communication; GO:0044699 single-organism process; GO:0023052 signaling; GO:0050896 response to stimulus; GO:0009987 cellular …		GO:1901265 nucleoside phosphate binding; GO:0031683 G-protein beta/gamma-subunit complex binding; GO:0016817 hydrolase activity, acting on acid anhydrides; GO:0005515 protein binding; GO:0016787 hydrolase activity; GO:0004871 signal transducer activity; GO:1901363 heterocyclic compound binding; GO:0097159 organic cyclic compound binding; GO:0016462 pyrophosphatase activity; GO:0032553 ribonucleot…	K04632	GNAS; guanine nucleotide-binding protein G(s) subunit alpha	apla04540 Gap junction; apla04916 Melanogenesis; apla04270 Vascular smooth muscle contraction; apla04020 Calcium signaling pathway; apla04261 Adrenergic signaling in cardiomyocytes; apla04912 GnRH signaling pathway;	IPR027417; IPR011025;	P-loop containing nucleoside triphosphate hydrolase; G protein alpha subunit, helical insertion;
U3I2F8	LOC420108	Up		Unclustered	0	cytoplasm
U3J280	MYH1B	Down		Unclustered	0.5	cytoplasm		GO:0043229 intracellular organelle; GO:0043232 intracellular non-membrane-bounded organelle; GO:0044430 cytoskeletal part; GO:0044446 intracellular organelle part; GO:0032991 macromolecular complex; GO:0044424 intracellular part; GO:0005623 cell; GO:0015629 actin cytoskeleton; GO:0044422 organelle part; GO:0043228 non-membrane-bounded organelle; GO:0043226 organelle; GO:0005856 cytoskeleton; GO:0…	GO:0005524 ATP binding; GO:0003774 motor activity; GO:1901265 nucleoside phosphate binding; GO:0001882 nucleoside binding; GO:0043167 ion binding; GO:0016817 hydrolase activity, acting on acid anhydrides; GO:0016787 hydrolase activity; GO:0005515 protein binding; GO:0000166 nucleotide binding; GO:0017111 nucleoside-triphosphatase activity; GO:0097159 organic cyclic compound binding; GO:1901363 he…	K10352	MYH; myosin heavy chain	apla04530 Tight junction;	IPR002928; IPR004009; IPR027417; IPR001609; IPR027401;	Myosin tail; Myosin, N-terminal, SH3-like; P-loop containing nucleoside triphosphate hydrolase; Myosin head, motor domain; Myosin-like IQ motif-containing domain;
U3IY96	EZR	Up		Unclustered	2	cytoplasm	GO:0044700 single organism signaling; GO:0044085 cellular component biogenesis; GO:0032872 regulation of stress-activated MAPK cascade; GO:0046847 filopodium assembly; GO:0046683 response to organophosphorus; GO:0044237 cellular metabolic process; GO:0045927 positive regulation of growth; GO:1903364 positive regulation of cellular protein catabolic process; GO:0008152 metabolic process; GO:190289…	GO:0016020 membrane; GO:0098862 cluster of actin-based cell projections; GO:0044421 extracellular region part; GO:0019898 extrinsic component of membrane; GO:0098857 membrane microdomain; GO:0005737 cytoplasm; GO:0099080 supramolecular complex; GO:0098858 actin-based cell projection; GO:0005623 cell; GO:0009898 cytoplasmic side of plasma membrane; GO:0044422 organelle part; GO:0043228 non-membran…	GO:0051015 actin filament binding; GO:0003723 RNA binding; GO:0051018 protein kinase A binding; GO:0051117 ATPase binding; GO:0034237 protein kinase A regulatory subunit binding; GO:0019901 protein kinase binding; GO:0044877 macromolecular complex binding; GO:0015631 tubulin binding; GO:0005515 protein binding; GO:0019900 kinase binding; GO:0097159 organic cyclic compound binding; GO:1901363 hete…	K08007	VIL2; villin 2 (ezrin)	apla04810 Regulation of actin cytoskeleton; apla04530 Tight junction;	IPR019748; IPR018980; IPR008954; IPR019749; IPR018979; IPR029071; IPR011993; IPR011259; IPR000299; IPR014352;	FERM central domain; FERM, C-terminal PH-like domain; Moesin tail domain; Band 4.1 domain; FERM, N-terminal; Ubiquitin-related domain; PH domain-like; Ezrin/radixin/moesin, C-terminal; FERM domain; FERM/acyl-CoA-binding protein, 3-helical bundle;
U3I418	ABCG2	Down		Unclustered	0.666667	plasma membrane	GO:0006810 transport; GO:0055085 transmembrane transport; GO:0051179 localization; GO:0051234 establishment of localization;	GO:0031224 intrinsic component of membrane; GO:0016020 membrane; GO:0016021 integral component of membrane; GO:0044425 membrane part;	GO:1901265 nucleoside phosphate binding; GO:0015399 primary active transmembrane transporter activity; GO:0016817 hydrolase activity, acting on acid anhydrides; GO:0016787 hydrolase activity; GO:0016887 ATPase activity; GO:0097159 organic cyclic compound binding; GO:1901363 heterocyclic compound binding; GO:0016462 pyrophosphatase activity; GO:0003824 catalytic activity; GO:0032553 ribonucleotide…	K05681	ABCG2; ATP-binding cassette, subfamily G (WHITE), member 2	apla02010 ABC transporters;	IPR003593; IPR003439; IPR027417; IPR013525;	AAA+ ATPase domain; ABC transporter-like; P-loop containing nucleoside triphosphate hydrolase; ABC-2 type transporter;
U3J485	ABCA1	Up		Unclustered	0	plasma membrane	GO:0044085 cellular component biogenesis; GO:0044700 single organism signaling; GO:0065008 regulation of biological quality; GO:0032371 regulation of sterol transport; GO:0007166 cell surface receptor signaling pathway; GO:0006066 alcohol metabolic process; GO:0009891 positive regulation of biosynthetic process; GO:0097035 regulation of membrane lipid distribution; GO:0044237 cellular metabolic p…	GO:0016020 membrane; GO:0009897 external side of plasma membrane; GO:0031410 cytoplasmic vesicle; GO:0098857 membrane microdomain; GO:0071944 cell periphery; GO:0031982 vesicle; GO:0005737 cytoplasm; GO:0031224 intrinsic component of membrane; GO:0044424 intracellular part; GO:0005887 integral component of plasma membrane; GO:0005623 cell; GO:0044464 cell part; GO:0044425 membrane part; GO:000562…	GO:0000149 SNARE binding; GO:1901265 nucleoside phosphate binding; GO:0034185 apolipoprotein binding; GO:0005102 receptor binding; GO:0034188 apolipoprotein A-I receptor activity; GO:0005319 lipid transporter activity; GO:0030226 apolipoprotein receptor activity; GO:0022892 substrate-specific transporter activity; GO:0016817 hydrolase activity, acting on acid anhydrides; GO:0016787 hydrolase acti…	K05641	ABCA1; ATP-binding cassette, subfamily A (ABC1), member 1	apla02010 ABC transporters;	IPR003593; IPR003439; IPR027417;	AAA+ ATPase domain; ABC transporter-like; P-loop containing nucleoside triphosphate hydrolase;
U3ILT8	COL14A1	Down		Unclustered	0	extracellular		GO:0031012 extracellular matrix; GO:0070062 extracellular exosome; GO:0043226 organelle; GO:0005615 extracellular space; GO:0044421 extracellular region part; GO:0031982 vesicle; GO:1903561 extracellular vesicle; GO:0043227 membrane-bounded organelle; GO:0005576 extracellular region; GO:0043230 extracellular organelle;	GO:0097159 organic cyclic compound binding; GO:1901363 heterocyclic compound binding; GO:0003723 RNA binding; GO:0005515 protein binding; GO:0005488 binding; GO:0003676 nucleic acid binding;	K08133			IPR013783; IPR003961; IPR013320; IPR001791; IPR002035;	Immunoglobulin-like fold; Fibronectin type III; Concanavalin A-like lectin/glucanase domain; Laminin G domain; von Willebrand factor, type A;
U3J642	IFIH1	Up		Unclustered	0	cytoplasm	GO:0044700 single organism signaling; GO:0032481 positive regulation of type I interferon production; GO:1903533 regulation of protein targeting; GO:0098542 defense response to other organism; GO:0009891 positive regulation of biosynthetic process; GO:0032647 regulation of interferon-alpha production; GO:0031347 regulation of defense response; GO:0009607 response to biotic stimulus; GO:0009605 re…	GO:0043229 intracellular organelle; GO:0016020 membrane; GO:0031252 cell leading edge; GO:0042995 cell projection; GO:0043232 intracellular non-membrane-bounded organelle; GO:0030054 cell junction; GO:0071944 cell periphery; GO:0032587 ruffle membrane; GO:0005737 cytoplasm; GO:0044424 intracellular part; GO:0005911 cell-cell junction; GO:0005829 cytosol; GO:0044463 cell projection part; GO:000562…	GO:1901265 nucleoside phosphate binding; GO:0031625 ubiquitin protein ligase binding; GO:0003690 double-stranded DNA binding; GO:0016817 hydrolase activity, acting on acid anhydrides; GO:0016787 hydrolase activity; GO:0005515 protein binding; GO:1901363 heterocyclic compound binding; GO:0097159 organic cyclic compound binding; GO:0042802 identical protein binding; GO:0003824 catalytic activity; G…	K12646	DDX58; ATP-dependent RNA helicase DDX58 [EC:3.6.3.14]	apla04622 RIG-I-like receptor signaling pathway; apla05168 Herpes simplex infection; apla04623 Cytosolic DNA-sensing pathway; apla05164 Influenza A;	IPR031964; IPR006935; IPR021673; IPR014001; IPR027417; IPR001650;	Caspase recruitment domain; Helicase/UvrB, N-terminal; C-terminal domain of RIG-I; Helicase superfamily 1/2, ATP-binding domain; P-loop containing nucleoside triphosphate hydrolase; Helicase, C-terminal;
U3I9N1	SLC16A7	Down		Unclustered	0	plasma membrane	GO:0015850 organic hydroxy compound transport; GO:0034220 ion transmembrane transport; GO:0044699 single-organism process; GO:0071702 organic substance transport; GO:0046942 carboxylic acid transport; GO:0015727 lactate transport; GO:0015849 organic acid transport; GO:0098656 anion transmembrane transport; GO:0051234 establishment of localization; GO:0006810 transport; GO:0006820 anion transport;…	GO:0016020 membrane; GO:0031226 intrinsic component of plasma membrane; GO:0044459 plasma membrane part; GO:0044425 membrane part; GO:0044464 cell part; GO:0071944 cell periphery; GO:0031224 intrinsic component of membrane; GO:0005887 integral component of plasma membrane; GO:0005623 cell; GO:0016021 integral component of membrane; GO:0005886 plasma membrane;	GO:0005342 organic acid transmembrane transporter activity; GO:0015075 ion transmembrane transporter activity; GO:0050833 pyruvate transmembrane transporter activity; GO:1901618 organic hydroxy compound transmembrane transporter activity; GO:0022892 substrate-specific transporter activity; GO:0015129 lactate transmembrane transporter activity; GO:0008028 monocarboxylic acid transmembrane transpor…	K08184			IPR020846;	Major facilitator superfamily domain;
U3I515	EIF2AK2	Up		Unclustered	0	cytoplasm	GO:0010941 regulation of cell death; GO:0010608 posttranscriptional regulation of gene expression; GO:0043555 regulation of translation in response to stress; GO:0044764 multi-organism cellular process; GO:0044237 cellular metabolic process; GO:0006796 phosphate-containing compound metabolic process; GO:0008285 negative regulation of cell proliferation; GO:0009607 response to biotic stimulus; GO:…		GO:0003723 RNA binding; GO:0005524 ATP binding; GO:1901265 nucleoside phosphate binding; GO:0016773 phosphotransferase activity, alcohol group as acceptor; GO:0003725 double-stranded RNA binding; GO:0001882 nucleoside binding; GO:0043167 ion binding; GO:0004672 protein kinase activity; GO:0000166 nucleotide binding; GO:0097159 organic cyclic compound binding; GO:1901363 heterocyclic compound bind…				IPR000719; IPR011009;	Protein kinase domain; Protein kinase-like domain;
U3IKP1	BMPR2	Down	Cluster 13	Seed	2	plasma membrane	GO:0044700 single organism signaling; GO:0030323 respiratory tube development; GO:0043009 chordate embryonic development; GO:0009891 positive regulation of biosynthetic process; GO:0070169 positive regulation of biomineral tissue development; GO:0003250 regulation of cell proliferation involved in heart valve morphogenesis; GO:0003179 heart valve morphogenesis; GO:0044237 cellular metabolic proce…	GO:0016020 membrane; GO:0005615 extracellular space; GO:0044421 extracellular region part; GO:0098857 membrane microdomain; GO:0071944 cell periphery; GO:0030054 cell junction; GO:0031224 intrinsic component of membrane; GO:0044424 intracellular part; GO:0005887 integral component of plasma membrane; GO:0005913 cell-cell adherens junction; GO:0005623 cell; GO:0005911 cell-cell junction; GO:003227…	GO:1901265 nucleoside phosphate binding; GO:0016773 phosphotransferase activity, alcohol group as acceptor; GO:0005515 protein binding; GO:0004672 protein kinase activity; GO:0004888 transmembrane signaling receptor activity; GO:0004702 signal transducer, downstream of receptor, with serine/threonine kinase activity; GO:0004871 signal transducer activity; GO:1901363 heterocyclic compound binding;…	K04671	BMPR2; bone morphogenetic protein receptor type-2 [EC:2.7.11.30]	apla04060 Cytokine-cytokine receptor interaction; apla04350 TGF-beta signaling pathway;	IPR000472; IPR000719; IPR011009;	Activin types I and II receptor domain; Protein kinase domain; Protein kinase-like domain;
U3J0L7	DDX54	Up		Unclustered	0	nucleus	GO:0050794 regulation of cellular process; GO:0006725 cellular aromatic compound metabolic process; GO:0060255 regulation of macromolecule metabolic process; GO:0019219 regulation of nucleobase-containing compound metabolic process; GO:0048519 negative regulation of biological process; GO:0031324 negative regulation of cellular metabolic process; GO:0048523 negative regulation of cellular process…	GO:0043229 intracellular organelle; GO:0016020 membrane; GO:0043232 intracellular non-membrane-bounded organelle; GO:0005737 cytoplasm; GO:0044446 intracellular organelle part; GO:0012505 endomembrane system; GO:0031981 nuclear lumen; GO:0044424 intracellular part; GO:0005730 nucleolus; GO:0005623 cell; GO:0044422 organelle part; GO:0043228 non-membrane-bounded organelle; GO:0043231 intracellular…	GO:1901265 nucleoside phosphate binding; GO:0005102 receptor binding; GO:0008026 ATP-dependent helicase activity; GO:0016817 hydrolase activity, acting on acid anhydrides; GO:0016787 hydrolase activity; GO:0005515 protein binding; GO:0051427 hormone receptor binding; GO:0016887 ATPase activity; GO:1901363 heterocyclic compound binding; GO:0097159 organic cyclic compound binding; GO:0016462 pyroph…	K14808			IPR014014; IPR011545; IPR012541; IPR014001; IPR027417; IPR001650;	RNA helicase, DEAD-box type, Q motif; DEAD/DEAH box helicase domain; DBP10, C-terminal; Helicase superfamily 1/2, ATP-binding domain; P-loop containing nucleoside triphosphate hydrolase; Helicase, C-terminal;
U3I651	LYAR	Up		Unclustered	2	mitochondria		GO:0043229 intracellular organelle; GO:0043232 intracellular non-membrane-bounded organelle; GO:0044446 intracellular organelle part; GO:0031981 nuclear lumen; GO:0044424 intracellular part; GO:0005730 nucleolus; GO:0005623 cell; GO:0044422 organelle part; GO:0043228 non-membrane-bounded organelle; GO:0043231 intracellular membrane-bounded organelle; GO:0043226 organelle; GO:0031974 membrane-encl…	GO:0097159 organic cyclic compound binding; GO:1901363 heterocyclic compound binding; GO:0003723 RNA binding; GO:0005488 binding; GO:0003676 nucleic acid binding;	K15263			IPR014898;	Zinc finger, C2H2, LYAR-type;
U3I516	CST3	Up		Unclustered	0	extracellular	GO:0052548 regulation of endopeptidase activity; GO:0050794 regulation of cellular process; GO:0010951 negative regulation of endopeptidase activity; GO:0045861 negative regulation of proteolysis; GO:0080090 regulation of primary metabolic process; GO:0060255 regulation of macromolecule metabolic process; GO:0048523 negative regulation of cellular process; GO:0048519 negative regulation of biolog…		GO:0061135 endopeptidase regulator activity; GO:0004857 enzyme inhibitor activity; GO:0098772 molecular function regulator; GO:0030234 enzyme regulator activity; GO:0004866 endopeptidase inhibitor activity; GO:0004869 cysteine-type endopeptidase inhibitor activity; GO:0030414 peptidase inhibitor activity; GO:0061134 peptidase regulator activity;	K13899			IPR000010;	Cystatin domain;
U3J2U5	ENSGALG00000009089	Down		Unclustered	2		GO:0016310 phosphorylation; GO:0044267 cellular protein metabolic process; GO:0044238 primary metabolic process; GO:0044237 cellular metabolic process; GO:0006796 phosphate-containing compound metabolic process; GO:0071704 organic substance metabolic process; GO:0008152 metabolic process; GO:0006468 protein phosphorylation; GO:0006793 phosphorus metabolic process; GO:0044260 cellular macromolecul…		GO:0005524 ATP binding; GO:1901265 nucleoside phosphate binding; GO:0016773 phosphotransferase activity, alcohol group as acceptor; GO:0001882 nucleoside binding; GO:0043167 ion binding; GO:0005515 protein binding; GO:0004672 protein kinase activity; GO:0000166 nucleotide binding; GO:0097159 organic cyclic compound binding; GO:1901363 heterocyclic compound binding; GO:0032549 ribonucleoside bindi…	K12567			IPR003598; IPR007110; IPR003599; IPR003961; IPR013098; IPR011009; IPR013783; IPR000719; IPR013106;	Immunoglobulin subtype 2; Immunoglobulin-like domain; Immunoglobulin subtype; Fibronectin type III; Immunoglobulin I-set; Protein kinase-like domain; Immunoglobulin-like fold; Protein kinase domain; Immunoglobulin V-set domain;
