# Supplementary material for: Quantitative Proteomic Analysis Uncovers the Mediation of Endoplasmic Reticulum Stress-Induced Autophagy in DHAV-1-Infected DEF Cells
Source: Int J Mol Sci. 2019 Dec 6;20(24):6160. doi: 10.3390/ijms20246160 (PMC6940786; doi:10.3390/ijms20246160)
Supplement: Supplementary file 1 [file ijms-20-06160-s001.zip › ijms-624873-SI/ijms-624873 supplementary/Table S2.xlsx]

## Sheet: Diff distribution
Compared sample name	Up-regulated	Down-regulated
D/N	171	336

## Sheet: DvsN
Table S2. List of differentially expressed proteins
Protein accession	Protein description	D/N Ratio	Regulated Type	D/N P value	Gene name	MW [kDa]	Score	Coverage [%]	Peptides	PSMs	Unique peptides	D1	D2	D3	N1	N2	N3
D2Y3F5	CDC42 OS=Anas platyrhynchos OX=8839 GN=cdc42	0.596	Down	0.00508	cdc42	21.418	17.466	31.2	5	7	1	0.786	0.778	0.716	1.106	1.233	1.489
P01986	Hemoglobin subunit alpha-A OS=Anas platyrhynchos OX=8839 GN=HBAA	1.596	Up	0.00738	HBAA	15.365	4.6318	26.1	4	2	2	1.43	1.098	1.115	0.74	0.731	0.812
P02114	Hemoglobin subunit beta OS=Anas platyrhynchos OX=8839 GN=HBB	1.531	Up	0.00248	HBB	16.45	13.501	49.7	7	14	6	1.259	1.126	1.089	0.691	0.776	0.802
P24058	Argininosuccinate lyase OS=Anas platyrhynchos OX=8839 GN=ASL2	0.694	Down	4.06e-05	ASL2	51.709	18.29	15.6	8	10	8	0.804	0.847	0.814	1.208	1.167	1.178
Q2LDE6	Transthyretin OS=Anas platyrhynchos OX=8839 GN=TTR	1.325	Up	0.000118	TTR	16.287	13.188	15.3	2	2	2	1.121	1.172	1.101	0.854	0.858	0.849
R0J7H7	Hemoglobin subunit epsilon (Fragment) OS=Anas platyrhynchos OX=8839 GN=LOC101798290	2.309	Up	9.22e-07	LOC101798290	16.616	21.17	27.2	4	6	3	1.371	1.397	1.315	0.581	0.598	0.589
R0JD86	Cathepsin B (Fragment) OS=Anas platyrhynchos OX=8839 GN=CTSB	0.758	Down	0.0012	CTSB	37.651	43.724	30	9	21	9	0.901	0.84	0.836	1.164	1.081	1.155
R0JDK1	Hemoglobin subunit pi (Fragment) OS=Anas platyrhynchos OX=8839 GN=HBZ	2.344	Up	0.00044	HBZ	15.673	141.79	59.2	7	10	6	1.541	1.281	1.337	0.528	0.64	0.606
R0JDP4	Guanine nucleotide-binding protein subunit gamma (Fragment) OS=Anas platyrhynchos OX=8839 GN=GNG12	0.756	Down	2.83e-06	GNG12	8.0904	15.456	38.4	3	5	3	0.872	0.864	0.889	1.159	1.152	1.161
R0JE46	Microsomal glutathione S-transferase 3 (Fragment) OS=Anas platyrhynchos OX=8839 GN=MGST3	0.736	Down	0.0422	MGST3	15.799	2.5668	11.9	1	2	1	1.002	0.756	0.817	1.112	1.071	1.315
R0JGG2	3-hydroxy-3-methylglutaryl coenzyme A synthase (Fragment) OS=Anas platyrhynchos OX=8839 GN=HMGCS1	0.649	Down	3.55e-05	HMGCS1	58.019	69.377	19.2	10	17	10	0.769	0.815	0.819	1.228	1.244	1.228
R0JJC4	Methylmalonyl-CoA epimerase, mitochondrial (Fragment) OS=Anas platyrhynchos OX=8839 GN=MCEE	1.436	Up	3.97e-05	MCEE	18.024	1.4206	15.8	3	3	3	1.147	1.174	1.181	0.798	0.839	0.801
R0JJE7	Class II histocompatibility antigen, B-L beta chain (Fragment) OS=Anas platyrhynchos OX=8839 GN=Anapl_17424	0.649	Down	5.86e-05	Anapl_17424	22.188	2.2712	7.4	1	1	1	0.805	0.779	0.816	1.207	1.282	1.209
R0JKM2	Catechol O-methyltransferase (Fragment) OS=Anas platyrhynchos OX=8839 GN=COMT	0.628	Down	3.36e-06	COMT	29.713	15.117	19.8	4	7	4	0.791	0.807	0.771	1.242	1.274	1.254
R0JLL8	Gap junction protein (Fragment) OS=Anas platyrhynchos OX=8839 GN=GJC2	1.395	Up	4.11e-05	GJC2	47.241	1.9454	3.6	1	1	1	1.175	1.13	1.158	0.815	0.819	0.849
R0JPH7	Arginase (Fragment) OS=Anas platyrhynchos OX=8839 GN=ARG2	1.687	Up	0.00028	ARG2	32.06	8.8405	11.3	3	4	3	1.149	1.303	1.251	0.759	0.735	0.701
R0JPI4	ERH, mRNA splicing and mitosis factor (Fragment) OS=Anas platyrhynchos OX=8839 GN=ERH	1.316	Up	0.0047	ERH	12.286	8.3033	33.7	3	6	3	1.229	1.074	1.081	0.862	0.827	0.883
R0K012	Activator of 90 kDa heat shock protein ATPase-like protein 2 (Fragment) OS=Anas platyrhynchos OX=8839 GN=Anapl_09002	1.35	Up	0.0086	Anapl_09002	27.519	15.67	7.3	2	2	2	1.052	1.204	1.161	0.899	0.767	0.865
R0K120	TP53-regulating kinase (Fragment) OS=Anas platyrhynchos OX=8839 GN=TP53RK	0.635	Down	0.000977	TP53RK	17.018	0.78946	9.1	2	2	2	0.845	0.747	0.777	1.226	1.172	1.333
R0K171	Integrin beta (Fragment) OS=Anas platyrhynchos OX=8839 GN=ITGB2	0.542	Down	1.87e-05	ITGB2	85.86	32.491	31.9	22	28	22	0.727	0.739	0.681	1.328	1.321	1.309
R0K1I7	55 kDa erythrocyte membrane protein (Fragment) OS=Anas platyrhynchos OX=8839 GN=MPP1	0.701	Down	0.00188	MPP1	48.707	7.0021	9.2	4	6	4	0.832	0.838	0.837	1.228	1.177	1.17
R0K2X9	Cation-independent mannose-6-phosphate receptor (Fragment) OS=Anas platyrhynchos OX=8839 GN=IGF2R	0.674	Down	1.78e-05	IGF2R	272.05	30.73	7.6	17	17	17	0.812	0.823	0.808	1.192	1.189	1.245
R0K3G3	Transmembrane protein 106B (Fragment) OS=Anas platyrhynchos OX=8839 GN=TMEM106B	0.705	Down	0.000477	TMEM106B	31.022	16.924	13.8	3	5	3	0.797	0.881	0.822	1.149	1.185	1.213
R0K4C3	Glycoprotein M6B (Fragment) OS=Anas platyrhynchos OX=8839 GN=GPM6B	0.689	Down	0.000943	GPM6B	29.56	4.0699	15.2	4	5	4	0.871	0.823	0.791	1.18	1.149	1.279
R0K776	Monocarboxylate transporter 1 (Fragment) OS=Anas platyrhynchos OX=8839 GN=SLC16A1	0.721	Down	1.58e-05	SLC16A1	54.194	39.686	11.4	5	9	5	0.836	0.837	0.848	1.146	1.191	1.16
R0KA48	Histone H4 (Fragment) OS=Anas platyrhynchos OX=8839 GN=LOC110351441	0.73	Down	7.71e-05	LOC110351441	11.367	34.537	45.6	6	41	6	0.837	0.863	0.838	1.146	1.196	1.136
R0KCX2	Coagulation factor XIII A chain (Fragment) OS=Anas platyrhynchos OX=8839 GN=F13A1	0.552	Down	6.24e-05	F13A1	83.768	7.7738	6.5	5	5	5	0.684	0.754	0.74	1.357	1.28	1.311
R0KD66	Beta-glucuronidase (Fragment) OS=Anas platyrhynchos OX=8839 GN=GUSB	0.682	Down	0.000657	GUSB	65.947	9.6095	3.6	2	4	2	0.784	0.812	0.871	1.262	1.157	1.2
R0KFP7	Glutathione S-transferase (Fragment) OS=Anas platyrhynchos OX=8839 GN=LOC101797566	1.69	Up	0.000318	LOC101797566	25.335	6.6031	22.6	6	13	5	1.237	1.217	1.268	0.786	0.74	0.676
R0KLJ7	Uncharacterized protein (Fragment) OS=Anas platyrhynchos OX=8839 GN=CEND1	1.394	Up	0.000385	CEND1	13.167	2.9512	7.7	1	1	1	1.222	1.133	1.108	0.837	0.822	0.826
R0KPM3	Thy-1 cell surface antigen (Fragment) OS=Anas platyrhynchos OX=8839 GN=THY1	0.594	Down	0.0392	THY1	18.065	8.2667	14.3	2	3	2	0.624	0.772	0.886	1.465	1.416	0.959
R0KPX1	Alpha-L-fucosidase 1 (Fragment) OS=Anas platyrhynchos OX=8839 GN=FUCA1	0.692	Down	0.0105	FUCA1	38.06	3.1308	5.4	2	2	2	0.952	0.743	0.797	1.127	1.275	1.197
R0KUH3	1-O-acylceramide synthase (Fragment) OS=Anas platyrhynchos OX=8839 GN=PLA2G15	0.737	Down	0.00014	PLA2G15	42.828	3.5152	7.6	3	3	3	0.862	0.827	0.888	1.177	1.165	1.154
R0L0P0	Creatine kinase B-type (Fragment) OS=Anas platyrhynchos OX=8839 GN=CKB	1.5	Up	3.45e-07	CKB	42.673	243.65	46.2	14	37	14	1.198	1.179	1.176	0.782	0.794	0.792
R0L459	LEM domain containing 2 (Fragment) OS=Anas platyrhynchos OX=8839 GN=LEMD2	0.75	Down	0.000258	LEMD2	40.442	48.042	31.8	11	15	11	0.859	0.897	0.855	1.199	1.128	1.153
R0L4P6	DDHD domain containing 1 (Fragment) OS=Anas platyrhynchos OX=8839 GN=DDHD1	0.604	Down	1.55e-05	DDHD1	59.911	0.89288	4.9	2	2	2	0.778	0.777	0.746	1.297	1.272	1.242
R0L5U9	Troponin C, skeletal muscle (Fragment) OS=Anas platyrhynchos OX=8839 GN=TNNC2	0.738	Down	0.000643	TNNC2	10.801	18.167	38.3	4	10	4	0.894	0.845	0.819	1.166	1.115	1.186
R0L6B1	72 kDa type IV collagenase (Fragment) OS=Anas platyrhynchos OX=8839 GN=LOC101802059	1.591	Up	5.58e-05	LOC101802059	37.007	67.64	20.3	7	7	7	1.209	1.181	1.203	0.72	0.755	0.783
R0L7B9	Apolipoprotein B mRNA editing enzyme catalytic subunit 2 (Fragment) OS=Anas platyrhynchos OX=8839 GN=APOBEC2	0.688	Down	0.0122	APOBEC2	26.387	9.6389	15.9	4	5	4	0.831	0.832	0.824	1.286	1.212	1.115
R0L8K3	60S ribosomal protein L35 (Fragment) OS=Anas platyrhynchos OX=8839 GN=RPL35	0.643	Down	0.000863	RPL35	9.3952	7.9453	25	2	4	2	0.815	0.812	0.762	1.194	1.349	1.172
R0L9V9	Transforming growth factor beta-2 (Fragment) OS=Anas platyrhynchos OX=8839 GN=TGFB2	0.676	Down	0.00144	TGFB2	28.006	1.6519	3.7	1	1	1	0.752	0.815	0.89	1.209	1.238	1.185
R0LBD6	Calsequestrin (Fragment) OS=Anas platyrhynchos OX=8839 GN=CASQ2	0.549	Down	2.93e-06	CASQ2	38.082	5.9826	11.9	4	7	4	0.72	0.725	0.732	1.368	1.288	1.306
R0LD44	Fatty acid binding protein 5 (Fragment) OS=Anas platyrhynchos OX=8839 GN=FABP5	0.505	Down	1.82e-05	FABP5	12.242	4.9537	33.9	5	6	5	0.663	0.712	0.687	1.401	1.369	1.314
R0LE39	cAMP-dependent protein kinase inhibitor alpha (Fragment) OS=Anas platyrhynchos OX=8839 GN=PKIA	1.362	Up	0.000539	PKIA	8.0075	0.93038	10.5	1	1	1	1.13	1.206	1.095	0.839	0.824	0.856
R0LGB2	Integral membrane protein GPR177 (Fragment) OS=Anas platyrhynchos OX=8839 GN=WLS	1.313	Up	0.000121	WLS	58.507	15.743	12.1	7	13	7	1.124	1.146	1.126	0.892	0.843	0.852
R0LH97	Mitotic arrest deficient 1 like 1 (Fragment) OS=Anas platyrhynchos OX=8839 GN=MAD1L1	1.335	Up	0.00072	MAD1L1	78.125	83.026	11.7	7	7	7	1.146	1.126	1.129	0.868	0.799	0.881
R0LLK8	Decorin (Fragment) OS=Anas platyrhynchos OX=8839 GN=DCN	1.773	Up	3.52e-05	DCN	39.643	105.98	39.8	12	22	12	1.307	1.212	1.266	0.689	0.72	0.726
R0LMF1	Neuronal growth regulator 1 (Fragment) OS=Anas platyrhynchos OX=8839 GN=NEGR1	0.68	Down	0.000324	NEGR1	32.462	4.2003	6.1	2	3	2	0.767	0.835	0.833	1.192	1.232	1.155
R0LMS4	Cathepsin L1 (Fragment) OS=Anas platyrhynchos OX=8839 GN=CTSL	1.467	Up	0.00418	CTSL	34.327	54.852	34.2	8	13	7	1.311	1.169	1.069	0.765	0.829	0.826
R0LPA1	Coiled-coil-helix-coiled-coil-helix domain-containing protein 5 (Fragment) OS=Anas platyrhynchos OX=8839 GN=Anapl_10633	0.686	Down	1.61e-06	Anapl_10633	3.9945	9.4623	29.7	1	1	1	0.825	0.836	0.816	1.203	1.219	1.188
R0LQW8	Cilia and flagella associated protein 57 (Fragment) OS=Anas platyrhynchos OX=8839 GN=CFAP57	0.312	Down	2.07e-06	CFAP57	93.524	0.42845	1.3	1	2	1	0.474	0.496	0.511	1.633	1.612	1.504
R0LR17	S-adenosylmethionine synthase (Fragment) OS=Anas platyrhynchos OX=8839 GN=MAT1A	0.542	Down	1.73e-05	MAT1A	43.896	7.6491	17.4	7	7	7	0.72	0.745	0.704	1.371	1.34	1.29
R0LS15	Mitochondrial tRNA translation optimization 1 (Fragment) OS=Anas platyrhynchos OX=8839 GN=MTO1	0.757	Down	0.00128	MTO1	64.336	7.3377	5.9	3	3	3	0.838	0.898	0.877	1.097	1.146	1.208
R0LV52	Centrin-1 (Fragment) OS=Anas platyrhynchos OX=8839 GN=LOC101797893	1.303	Up	0.00016	LOC101797893	19.987	3.5334	12	2	2	2	1.118	1.113	1.14	0.878	0.832	0.877
R0LW58	Potassium voltage-gated channel modifier subfamily V member 1 (Fragment) OS=Anas platyrhynchos OX=8839 GN=KCNV1	1.361	Up	0.000256	KCNV1	56.476	0.44351	1.4	1	1	1	1.142	1.163	1.126	0.879	0.828	0.814
R0LWV1	Activating transcription factor 3 (Fragment) OS=Anas platyrhynchos OX=8839 GN=ATF3	1.737	Up	0.000138	ATF3	20.705	1.7505	5	1	1	1	1.258	1.267	1.223	0.671	0.762	0.725
R0LXM8	Tubulin polymerization-promoting protein family member 3 (Fragment) OS=Anas platyrhynchos OX=8839 GN=TPPP3	1.448	Up	5.99e-05	TPPP3	18.956	1.3924	9.9	2	3	2	1.195	1.149	1.17	0.832	0.783	0.811
R0LXV8	Sarcalumenin (Fragment) OS=Anas platyrhynchos OX=8839 GN=SRL	0.639	Down	3.53e-07	SRL	52.163	91.222	30.8	12	29	12	0.781	0.778	0.787	1.241	1.209	1.222
R0M0S7	CWC15 spliceosome associated protein homolog (Fragment) OS=Anas platyrhynchos OX=8839 GN=CWC15	0.641	Down	0.000117	CWC15	26.676	3.1147	7.4	2	2	2	0.797	0.781	0.804	1.256	1.172	1.288
R0M1N7	Cathepsin Z (Fragment) OS=Anas platyrhynchos OX=8839 GN=CTSZ	0.529	Down	2.03e-05	CTSZ	28.628	33.302	21.8	5	7	5	0.72	0.722	0.692	1.341	1.292	1.403
R0M7S9	Ceroid-lipofuscinosis neuronal protein 5 (Fragment) OS=Anas platyrhynchos OX=8839 GN=Anapl_12643	0.681	Down	0.000364	Anapl_12643	35.012	4.5831	12	4	4	4	0.811	0.844	0.81	1.208	1.14	1.272
S4SLQ0	NLR family member X1 (Fragment) OS=Anas platyrhynchos OX=8839 GN=NLRX1	0.707	Down	0.000278	NLRX1	103.48	1.6355	2.7	3	3	3	0.845	0.825	0.848	1.146	1.162	1.252
S4SM19	ATP-dependent RNA helicase (Fragment) OS=Anas platyrhynchos OX=8839 GN=LGP2	2.806	Up	8.25e-05	LGP2	73.485	4.3483	7.3	4	4	4	1.282	1.558	1.453	0.484	0.533	0.513
U3HZ45	Uncharacterized protein OS=Anas platyrhynchos OX=8839	0.706	Down	0.00242	---	3.3657	0.99995	26.7	1	1	1	0.887	0.814	0.815	1.092	1.215	1.256
U3HZH4	Uncharacterized protein OS=Anas platyrhynchos OX=8839 GN=LOC101801942	1.334	Up	2.75e-07	LOC101801942	214.7	323.31	38.5	66	101	66	1.143	1.131	1.13	0.85	0.856	0.846
U3HZM5	Protein phosphatase 1 regulatory subunit 8 OS=Anas platyrhynchos OX=8839 GN=PPP1R8	0.691	Down	0.000736	PPP1R8	38.781	3.5128	6.3	2	3	2	0.796	0.866	0.824	1.263	1.203	1.134
U3HZP0	Uncharacterized protein OS=Anas platyrhynchos OX=8839	0.634	Down	0.000139	---	25.33	39.15	5.7	1	2	1	0.807	0.791	0.769	1.192	1.229	1.313
U3HZT0	Uncharacterized protein OS=Anas platyrhynchos OX=8839	0.726	Down	2.24e-07	---	14.75	6.1438	22.9	2	3	2	0.854	0.863	0.849	1.175	1.183	1.175
U3I028	Uncharacterized protein OS=Anas platyrhynchos OX=8839	3.266	Up	0.00314	---	178.65	16.208	5.9	9	9	9	1.434	1.467	1.475	0.468	0.482	0.39
U3I078	Beta-galactosidase OS=Anas platyrhynchos OX=8839 GN=GLB1	0.702	Down	0.00318	GLB1	74.401	8.0096	7.1	4	5	4	0.783	0.823	0.902	1.117	1.272	1.185
U3I0C5	Lymphocyte cytosolic protein 1 OS=Anas platyrhynchos OX=8839 GN=LCP1	0.513	Down	1.34e-06	LCP1	70.023	75.74	31.3	18	31	14	0.68	0.706	0.693	1.383	1.32	1.35
U3I0Q1	Myosin light chain 10 OS=Anas platyrhynchos OX=8839 GN=MYL10	0.449	Down	1.89e-07	MYL10	22.383	36.63	22.4	4	6	4	0.638	0.649	0.639	1.461	1.405	1.424
U3I0R3	Uncharacterized protein OS=Anas platyrhynchos OX=8839	0.744	Down	0.000716	---	3.1866	8.0825	67.9	2	2	2	0.835	0.886	0.867	1.106	1.162	1.211
U3I1B1	Uncharacterized protein OS=Anas platyrhynchos OX=8839 GN=LOC101797569	8.506	Up	0.00104	LOC101797569	54.937	28.549	24.2	11	16	11	1.663	1.659	1.705	0.213	0.207	0.171
U3I1C2	Histone H2B OS=Anas platyrhynchos OX=8839 GN=LOC101800596	0.759	Down	0.000963	LOC101800596	13.934	13.576	50.8	7	32	7	0.883	0.836	0.859	1.08	1.13	1.188
U3I1F4	Uncharacterized protein OS=Anas platyrhynchos OX=8839	0.683	Down	0.00242	---	8.9257	0.78898	11.8	1	1	1	0.891	0.836	0.743	1.162	1.233	1.224
U3I1J8	Uncharacterized protein OS=Anas platyrhynchos OX=8839	0.68	Down	0.000101	---	5.4353	1.1667	12.3	1	2	1	0.799	0.833	0.834	1.258	1.185	1.181
U3I1L8	Tripartite motif containing 59 OS=Anas platyrhynchos OX=8839 GN=TRIM59	1.38	Up	0.000201	TRIM59	46.627	6.1386	11.5	4	5	4	1.102	1.187	1.159	0.835	0.815	0.848
U3I2F8	Uncharacterized protein OS=Anas platyrhynchos OX=8839	6.345	Up	0.0034	---	5.341	13.825	49	2	4	2	1.689	1.618	1.636	0.214	0.254	0.311
U3I2L3	Epithelial membrane protein 1 OS=Anas platyrhynchos OX=8839 GN=EMP1	0.352	Down	2.06e-05	EMP1	17.69	20.574	8.2	1	1	1	0.573	0.544	0.498	1.563	1.471	1.559
U3I2N1	Uncharacterized protein OS=Anas platyrhynchos OX=8839	1.306	Up	0.000224	---	75.002	43.776	19.3	11	18	11	1.137	1.136	1.103	0.869	0.885	0.831
U3I2Q8	Zinc finger protein 687 OS=Anas platyrhynchos OX=8839 GN=ZNF687	0.743	Down	0.000204	ZNF687	135.37	8.3542	2.8	3	3	3	0.833	0.893	0.862	1.177	1.17	1.135
U3I2Q9	Uncharacterized protein OS=Anas platyrhynchos OX=8839	2.439	Up	7.86e-09	---	60.136	5.3089	8.8	5	5	5	1.379	1.398	1.371	0.564	0.568	0.569
U3I357	Uncharacterized protein OS=Anas platyrhynchos OX=8839 GN=LOC101793511	3.369	Up	0.000299	LOC101793511	183.32	8.2445	4.2	7	7	7	1.569	1.454	1.485	0.499	0.478	0.361
U3I396	Guanine nucleotide-binding protein subunit gamma OS=Anas platyrhynchos OX=8839 GN=GNG7	0.742	Down	0.00628	GNG7	7.6088	12.391	54.4	3	9	3	0.772	0.895	0.93	1.18	1.176	1.146
U3I3B4	Atypical chemokine receptor 3 OS=Anas platyrhynchos OX=8839 GN=ACKR3	0.695	Down	0.000159	ACKR3	41.257	5.2184	6.6	2	2	2	0.859	0.798	0.837	1.199	1.164	1.226
U3I3C7	Uncharacterized protein OS=Anas platyrhynchos OX=8839 GN=LOC101800358	1.76	Up	1.57e-05	LOC101800358	6.9318	1.2385	16.7	1	1	1	1.28	1.219	1.266	0.694	0.714	0.731
U3I3F3	Growth associated protein 43 OS=Anas platyrhynchos OX=8839 GN=GAP43	0.66	Down	1.63e-05	GAP43	13.984	6.2285	18.1	2	2	2	0.786	0.825	0.812	1.24	1.22	1.211
U3I3I3	Beta-2-microglobulin OS=Anas platyrhynchos OX=8839 GN=B2M	2.718	Up	7.83e-05	B2M	10.629	39.764	56.5	4	7	4	1.489	1.395	1.383	0.492	0.583	0.495
U3I3I6	Transmembrane protein 41B OS=Anas platyrhynchos OX=8839 GN=TMEM41B	0.664	Down	0.00344	TMEM41B	28.486	0.85505	6.3	2	2	2	0.819	0.87	0.743	1.21	1.328	1.127
U3I3K6	Histone H2A OS=Anas platyrhynchos OX=8839	0.678	Down	0.0023	---	13.46	0.91677	11	2	4	1	0.802	0.843	0.816	1.226	1.314	1.092
U3I3Q8	Uncharacterized protein OS=Anas platyrhynchos OX=8839	0.446	Down	4.1e-06	---	47.714	55.606	20.6	8	13	8	0.647	0.638	0.607	1.441	1.359	1.443
U3I3W9	Crystallin lambda 1 OS=Anas platyrhynchos OX=8839 GN=CRYL1	0.71	Down	0.00986	CRYL1	35.183	6.1927	11.6	3	3	3	0.839	0.88	0.782	1.169	1.179	1.175
U3I3X7	Collagen type III alpha 1 chain OS=Anas platyrhynchos OX=8839 GN=COL3A1	0.704	Down	2.21e-06	COL3A1	143.27	323.31	51	53	104	50	0.829	0.826	0.851	1.188	1.177	1.194
U3I410	Protein tweety homolog OS=Anas platyrhynchos OX=8839 GN=TTYH3	0.758	Down	1.92e-05	TTYH3	51.885	18.34	14.6	7	10	7	0.856	0.868	0.887	1.158	1.149	1.137
U3I418	Uncharacterized protein OS=Anas platyrhynchos OX=8839 GN=LOC101797254	0.751	Down	0.000435	LOC101797254	69.136	7.5656	5.1	3	3	3	0.887	0.829	0.892	1.129	1.164	1.178
U3I430	Cadherin 13 OS=Anas platyrhynchos OX=8839 GN=CDH13	0.754	Down	8.2e-05	CDH13	54.412	10.973	14.7	6	7	6	0.851	0.871	0.885	1.133	1.143	1.183
U3I4B3	Receptor expression-enhancing protein OS=Anas platyrhynchos OX=8839 GN=REEP5	0.765	Down	0.000403	REEP5	13.654	24.343	26.3	4	7	4	0.848	0.891	0.894	1.162	1.174	1.108
U3I4I0	Voltage-dependent L-type calcium channel subunit alpha OS=Anas platyrhynchos OX=8839 GN=CACNA1S	0.678	Down	0.00118	CACNA1S	189.46	3.8317	1.2	2	2	2	0.83	0.76	0.869	1.149	1.224	1.255
U3I4K2	Aldehyde dehydrogenase OS=Anas platyrhynchos OX=8839 GN=ALDH3A2	0.748	Down	0.000216	ALDH3A2	56.194	49.343	17.6	9	15	9	0.884	0.855	0.857	1.203	1.132	1.135
U3I4P2	SAMM50 sorting and assembly machinery component OS=Anas platyrhynchos OX=8839 GN=SAMM50	0.742	Down	0.0288	SAMM50	52.247	10.798	13.3	7	9	7	0.774	0.891	0.915	1.159	1.149	1.168
U3I4Q7	Phospholipase B-like OS=Anas platyrhynchos OX=8839 GN=PLBD1	0.593	Down	0.0002	PLBD1	61.835	8.6488	10	4	5	4	0.752	0.78	0.733	1.184	1.315	1.321
U3I4S4	Death associated protein kinase 2 OS=Anas platyrhynchos OX=8839 GN=DAPK2	1.374	Up	0.000564	DAPK2	42.342	0.99358	2.4	1	1	1	1.118	1.13	1.194	0.797	0.866	0.843
U3I4U2	Transferrin receptor OS=Anas platyrhynchos OX=8839 GN=TFRC	0.723	Down	6.4e-05	TFRC	86.389	38.527	24.2	17	31	17	0.824	0.852	0.869	1.198	1.158	1.162
U3I4W0	Stromal cell derived factor 4 OS=Anas platyrhynchos OX=8839 GN=SDF4	1.354	Up	2.66e-06	SDF4	43.185	9.3855	10.1	4	5	4	1.123	1.134	1.14	0.831	0.828	0.85
U3I512	Uncharacterized protein OS=Anas platyrhynchos OX=8839	3.806	Up	3e-07	---	10.13	5.723	31.1	3	3	3	1.565	1.493	1.525	0.407	0.386	0.411
U3I515	Uncharacterized protein OS=Anas platyrhynchos OX=8839 GN=LOC101804236	3.417	Up	1.38e-06	LOC101804236	15.82	7.0775	19.7	2	3	2	1.581	1.457	1.452	0.438	0.45	0.426
U3I516	Cystatin OS=Anas platyrhynchos OX=8839 GN=LOC101796096	1.854	Up	4.2e-05	LOC101796096	15.133	1.0158	6.5	1	1	1	1.341	1.205	1.285	0.68	0.7	0.686
U3I577	Ring finger protein 213 OS=Anas platyrhynchos OX=8839 GN=RNF213	3.027	Up	5.14e-07	RNF213	482.04	147.2	9.1	39	45	39	1.431	1.435	1.456	0.464	0.497	0.467
U3I5D2	Leukotriene A(4) hydrolase OS=Anas platyrhynchos OX=8839 GN=LTA4H	0.707	Down	4.44e-06	LTA4H	69.672	33.097	17.2	11	14	11	0.84	0.834	0.841	1.208	1.19	1.16
U3I5F7	Myosin IF OS=Anas platyrhynchos OX=8839 GN=MYO1F	0.546	Down	0.00012	MYO1F	124.62	9.2007	4.6	5	6	5	0.728	0.696	0.762	1.264	1.329	1.408
U3I5K8	Collagen triple helix repeat containing 1 OS=Anas platyrhynchos OX=8839 GN=CTHRC1	1.587	Up	0.00014	CTHRC1	20.897	16.478	25.8	4	9	4	1.207	1.218	1.193	0.809	0.732	0.739
U3I5M4	Mannose receptor C type 2 OS=Anas platyrhynchos OX=8839 GN=MRC2	0.655	Down	4.3e-05	MRC2	163.99	35.487	12.3	16	20	16	0.798	0.77	0.826	1.218	1.198	1.238
U3I5T9	V-type proton ATPase subunit OS=Anas platyrhynchos OX=8839 GN=ATP6V0D2	0.493	Down	9.55e-05	ATP6V0D2	40.35	11.398	6.6	2	2	2	0.647	0.724	0.658	1.405	1.298	1.413
U3I603	Uncharacterized protein OS=Anas platyrhynchos OX=8839 GN=CACNA2D1	0.689	Down	0.000175	CACNA2D1	120.68	36.406	15	14	15	14	0.86	0.801	0.819	1.241	1.184	1.172
U3I646	Carbonic anhydrase 2 OS=Anas platyrhynchos OX=8839 GN=CA2	0.671	Down	5.6e-05	CA2	28.717	23.831	21.2	5	5	5	0.815	0.799	0.855	1.244	1.209	1.224
U3I651	Ly1 antibody reactive OS=Anas platyrhynchos OX=8839 GN=LYAR	1.326	Up	5.63e-05	LYAR	42.412	10.641	20.1	7	8	7	1.157	1.115	1.136	0.874	0.856	0.841
U3I695	Serine/threonine kinase 10 OS=Anas platyrhynchos OX=8839 GN=STK10	0.642	Down	0.000302	STK10	138.24	7.1761	3.7	4	4	4	0.772	0.774	0.813	1.233	1.292	1.15
U3I6D3	Acyl-CoA synthetase family member 3 OS=Anas platyrhynchos OX=8839 GN=ACSF3	0.748	Down	0.000643	ACSF3	50.424	1.3744	3.7	2	2	2	0.911	0.83	0.857	1.131	1.16	1.182
U3I6G2	SLIT-ROBO Rho GTPase activating protein 3 OS=Anas platyrhynchos OX=8839 GN=SRGAP3	1.458	Up	0.000284	SRGAP3	108.59	1.5492	2.1	2	2	2	1.111	1.225	1.186	0.811	0.82	0.784
U3I6G9	Uncharacterized protein OS=Anas platyrhynchos OX=8839	1.598	Up	6.14e-05	---	42.169	2.9765	3.1	2	2	2	1.169	1.261	1.211	0.782	0.755	0.742
U3I6H8	Laminin subunit gamma 1 OS=Anas platyrhynchos OX=8839 GN=LAMC1	1.306	Up	2e-05	LAMC1	170	137.37	21.6	25	34	25	1.129	1.108	1.108	0.856	0.867	0.839
U3I6L2	Lipase OS=Anas platyrhynchos OX=8839 GN=LIPA	0.478	Down	7.65e-05	LIPA	44.889	1.0534	4.3	2	2	2	0.701	0.656	0.632	1.354	1.334	1.477
U3I6Q9	Nuclear factor 1 OS=Anas platyrhynchos OX=8839 GN=NFIA	0.721	Down	0.000678	NFIA	56.519	14.379	11.7	6	6	4	0.841	0.865	0.839	1.12	1.158	1.251
U3I6R0	Sestrin 3 OS=Anas platyrhynchos OX=8839 GN=SESN3	0.702	Down	0.000523	SESN3	55.071	2.4176	2.7	1	1	1	0.819	0.84	0.849	1.115	1.214	1.243
U3I6U5	Receptor-type tyrosine-protein phosphatase OS=Anas platyrhynchos OX=8839 GN=PTPRA	0.753	Down	0.000321	PTPRA	90.1	12.979	7.2	5	5	5	0.869	0.875	0.825	1.173	1.123	1.114
U3I701	Collagen type IX alpha 2 chain OS=Anas platyrhynchos OX=8839 GN=COL9A2	1.854	Up	0.000277	COL9A2	57.857	0.83839	2.8	2	2	1	1.324	1.203	1.304	0.684	0.741	0.641
U3I726	Histone H2A OS=Anas platyrhynchos OX=8839 GN=H2AFZ	0.629	Down	0.000139	H2AFZ	13.714	7.2595	20.2	3	19	1	0.781	0.813	0.764	1.315	1.205	1.226
U3I742	Uncharacterized protein OS=Anas platyrhynchos OX=8839 GN=A2M	1.365	Up	0.000582	A2M	166.15	60.885	9	13	18	10	1.141	1.176	1.143	0.859	0.879	0.796
U3I7C1	Neuropilin OS=Anas platyrhynchos OX=8839 GN=NRP1	0.655	Down	8.7e-07	NRP1	94.616	40.705	10.2	6	6	6	0.805	0.797	0.811	1.239	1.208	1.239
U3I7J8	Tropomyosin 1 OS=Anas platyrhynchos OX=8839 GN=TPM1	0.658	Down	6.49e-05	TPM1	32.85	78.97	44	16	35	8	0.788	0.812	0.818	1.27	1.178	1.226
U3I7Y0	Lectin, mannose binding 2 like OS=Anas platyrhynchos OX=8839 GN=LMAN2L	0.768	Down	0.000781	LMAN2L	32.139	6.2311	15.8	4	5	4	0.827	0.887	0.905	1.116	1.143	1.149
U3I803	Myomesin 3 OS=Anas platyrhynchos OX=8839 GN=MYOM3	0.611	Down	0.00348	MYOM3	160.62	5.1093	4.5	7	7	7	0.739	0.762	0.815	1.258	1.275	1.259
U3I832	V-type proton ATPase subunit H OS=Anas platyrhynchos OX=8839 GN=ATP6V1H	0.769	Down	0.00176	ATP6V1H	53.306	16.254	14.1	6	8	6	0.882	0.901	0.85	1.144	1.079	1.201
U3I8A4	High mobility group box 1 OS=Anas platyrhynchos OX=8839 GN=HMGB1	0.688	Down	0.0212	HMGB1	20.388	5.858	12.2	3	6	3	0.953	0.756	0.765	1.127	1.102	1.369
U3I8D9	Semaphorin 3C OS=Anas platyrhynchos OX=8839 GN=SEMA3C	1.59	Up	1.68e-05	SEMA3C	75.545	7.231	6.5	4	4	3	1.183	1.231	1.221	0.748	0.756	0.782
U3I8K5	Uncharacterized protein OS=Anas platyrhynchos OX=8839	2.42	Up	0.000238	---	11.482	0.86976	11.7	1	1	1	1.283	1.423	1.434	0.579	0.625	0.507
U3I8L6	Uncharacterized protein OS=Anas platyrhynchos OX=8839	0.733	Down	0.00688	---	36.811	16.318	19.7	5	7	4	0.931	0.827	0.819	1.155	1.091	1.271
U3I8M2	Interferon induced protein 35 OS=Anas platyrhynchos OX=8839 GN=IFI35	2.716	Up	0.000245	IFI35	33.361	11.164	24	6	8	6	1.451	1.389	1.432	0.495	0.61	0.468
U3I8P4	Nucleolar protein 4 like OS=Anas platyrhynchos OX=8839 GN=NOL4L	1.305	Up	0.004	NOL4L	59.934	3.7919	5.1	2	2	2	1.136	1.104	1.133	0.877	0.79	0.917
U3I8W8	Transforming growth factor beta induced OS=Anas platyrhynchos OX=8839 GN=TGFBI	2.403	Up	1.67e-06	TGFBI	75.061	7.5018	9.2	5	5	5	1.347	1.355	1.419	0.552	0.58	0.583
U3I8Y0	Chromosome 15 open reading frame 48 OS=Anas platyrhynchos OX=8839 GN=C15orf48	1.622	Up	5.99e-05	C15orf48	8.1594	1.7942	24.7	2	2	2	1.278	1.206	1.178	0.739	0.771	0.748
U3I929	RIO kinase 1 OS=Anas platyrhynchos OX=8839 GN=RIOK1	0.725	Down	0.0231	RIOK1	54.628	1.8186	1.9	1	1	1	0.913	0.816	0.822	1.09	1.061	1.367
U3I975	Uncharacterized protein OS=Anas platyrhynchos OX=8839	1.449	Up	0.0133	---	113.94	1.1024	1.1	1	1	1	1.104	1.197	1.209	0.873	0.678	0.872
U3I9N1	Solute carrier family 16 member 7 OS=Anas platyrhynchos OX=8839 GN=SLC16A7	0.718	Down	0.00176	SLC16A7	52.651	0.81412	1.7	1	1	1	0.777	0.892	0.87	1.207	1.149	1.18
U3I9T4	Histone deacetylase OS=Anas platyrhynchos OX=8839 GN=HDAC4	0.759	Down	1.72e-05	HDAC4	116.51	7.3625	2.9	3	3	3	0.867	0.861	0.89	1.14	1.155	1.153
U3I9X9	Uncharacterized protein OS=Anas platyrhynchos OX=8839	1.342	Up	0.015	---	4.7773	3.1244	51.2	2	3	2	1.248	1.09	1.062	0.762	0.907	0.864
U3I9Z5	Amine oxidase OS=Anas platyrhynchos OX=8839	0.747	Down	0.0185	---	49.682	11.663	12.6	4	4	4	0.92	0.813	0.833	1.192	1.003	1.24
U3I9Z8	General transcription factor IIF subunit 2 OS=Anas platyrhynchos OX=8839 GN=GTF2F2	0.713	Down	3.9e-05	GTF2F2	27.451	5.5952	3.3	1	1	1	0.853	0.82	0.858	1.193	1.161	1.195
U3IA01	Hematopoietic prostaglandin D synthase OS=Anas platyrhynchos OX=8839 GN=HPGDS	1.488	Up	0.0132	HPGDS	23.059	7.1762	18.8	4	6	4	1.174	1.191	1.183	0.822	0.839	0.724
U3IA42	Mitochondrial ribosomal protein L27 OS=Anas platyrhynchos OX=8839 GN=MRPL27	0.765	Down	0.0119	MRPL27	16.393	1.7404	7.3	1	1	1	0.917	0.91	0.802	1.049	1.189	1.197
U3IA45	CD36 molecule OS=Anas platyrhynchos OX=8839 GN=CD36	0.368	Down	2.1e-05	CD36	52.692	2.6317	5.1	3	4	3	0.543	0.581	0.543	1.446	1.46	1.626
U3IA79	Myosin light chain 1 OS=Anas platyrhynchos OX=8839 GN=MYL1	0.386	Down	3.12e-07	MYL1	21.404	149.22	55.6	11	56	9	0.556	0.574	0.572	1.503	1.433	1.472
U3IA87	Serpin family D member 1 OS=Anas platyrhynchos OX=8839 GN=SERPIND1	3.558	Up	0.000338	SERPIND1	55.839	7.3914	8	4	4	4	1.587	1.492	1.425	0.348	0.413	0.505
U3IAE6	Uncharacterized protein OS=Anas platyrhynchos OX=8839 GN=LOC101802274	0.582	Down	2.41e-07	LOC101802274	187.22	323.31	35.4	55	112	43	0.756	0.739	0.749	1.299	1.286	1.271
U3IAL4	Calcium-transporting ATPase OS=Anas platyrhynchos OX=8839 GN=ATP2A2	0.716	Down	2.12e-05	ATP2A2	116.3	292.75	29.2	29	85	29	0.822	0.85	0.853	1.196	1.167	1.163
U3IAU1	Uncharacterized protein OS=Anas platyrhynchos OX=8839 GN=GNAI3	0.732	Down	0.00264	GNAI3	23.525	4.0524	22.5	4	4	1	0.927	0.832	0.808	1.171	1.124	1.211
U3IAV6	Aldehyde dehydrogenase 1 family member A1 OS=Anas platyrhynchos OX=8839 GN=ALDH1A1	0.676	Down	6.32e-05	ALDH1A1	52.457	6.7403	12.1	6	9	4	0.821	0.808	0.827	1.242	1.233	1.16
U3IAW4	Uncharacterized protein OS=Anas platyrhynchos OX=8839	0.711	Down	0.0012	---	51.127	2.479	1.9	1	1	1	0.885	0.79	0.854	1.216	1.211	1.128
U3IAX1	Ubiquitin carboxyl-terminal hydrolase 16 OS=Anas platyrhynchos OX=8839 GN=USP16	1.302	Up	0.0321	USP16	91.896	1.9737	3.3	2	2	2	1.211	1.167	0.994	0.96	0.812	0.818
U3IAY6	G protein subunit alpha transducin 3 OS=Anas platyrhynchos OX=8839 GN=GNAT3	0.705	Down	0.000241	GNAT3	40.317	12.697	5.4	2	7	1	0.837	0.863	0.801	1.22	1.146	1.182
U3IB54	ADP ribosylation factor like GTPase 15 OS=Anas platyrhynchos OX=8839 GN=ARL15	0.699	Down	0.000137	ARL15	16.94	8.079	13.6	2	3	2	0.795	0.852	0.835	1.2	1.2	1.151
U3IB60	Tyrosine-protein phosphatase non-receptor type OS=Anas platyrhynchos OX=8839 GN=PTPN6	0.561	Down	2.43e-05	PTPN6	67.987	3.5791	13.3	8	8	7	0.718	0.72	0.766	1.348	1.307	1.271
U3IB66	Tripartite motif containing 25 OS=Anas platyrhynchos OX=8839 GN=TRIM25	3.469	Up	1.92e-08	TRIM25	67.473	35.203	10.8	7	10	7	1.498	1.475	1.491	0.422	0.428	0.437
U3IBL6	Neutrophil cytosolic factor 1 OS=Anas platyrhynchos OX=8839 GN=NCF1	0.755	Down	0.00808	NCF1	45.644	2.2554	6.1	2	2	2	0.819	0.907	0.884	1.073	1.262	1.123
U3IBM7	Uncharacterized protein OS=Anas platyrhynchos OX=8839	0.769	Down	0.00466	---	12.934	2.9384	11.5	1	2	1	0.868	0.849	0.92	1.23	1.117	1.08
U3IBR6	NAD-dependent protein deacylase sirtuin-5, mitochondrial OS=Anas platyrhynchos OX=8839 GN=SIRT5	0.63	Down	0.000699	SIRT5	33.952	16.528	26.1	6	6	6	0.724	0.8	0.833	1.232	1.2	1.309
U3IBS9	Uncharacterized protein OS=Anas platyrhynchos OX=8839 GN=ENTPD2	0.656	Down	0.000957	ENTPD2	51.611	4.4843	3.2	1	1	1	0.835	0.802	0.777	1.13	1.238	1.312
U3IBT5	Carboxypeptidase OS=Anas platyrhynchos OX=8839 GN=SCPEP1	0.744	Down	0.0023	SCPEP1	50.091	9.7231	14	5	6	5	0.85	0.95	0.827	1.159	1.184	1.19
U3IBV8	G protein subunit alpha q OS=Anas platyrhynchos OX=8839 GN=GNAQ	0.758	Down	0.00802	GNAQ	37.478	31.409	19.4	5	8	4	0.901	0.899	0.821	1.063	1.145	1.252
U3IBW4	Nuclear casein kinase and cyclin dependent kinase substrate 1 OS=Anas platyrhynchos OX=8839 GN=NUCKS1	0.547	Down	3.71e-06	NUCKS1	32.736	2.5235	8.2	3	4	3	0.745	0.719	0.704	1.298	1.35	1.315
U3IBX8	FRAS1 related extracellular matrix protein 2 OS=Anas platyrhynchos OX=8839 GN=FREM2	0.661	Down	0.0033	FREM2	337.34	12.211	2.4	7	8	7	0.708	0.884	0.821	1.236	1.228	1.185
U3IBZ2	C-X-C motif chemokine ligand 14 OS=Anas platyrhynchos OX=8839 GN=CXCL14	1.67	Up	0.000618	CXCL14	10.832	1.652	10.9	1	2	1	1.201	1.279	1.218	0.74	0.8	0.675
U3IC38	Cytoskeleton associated protein 2 OS=Anas platyrhynchos OX=8839 GN=CKAP2	1.561	Up	0.000385	CKAP2	75.213	0.98671	1.2	1	1	1	1.139	1.258	1.212	0.739	0.76	0.813
U3IC44	G protein subunit alpha i1 OS=Anas platyrhynchos OX=8839 GN=GNAI1	0.688	Down	0.0022	GNAI1	36.063	7.8818	24.1	7	9	4	0.873	0.812	0.781	1.116	1.179	1.29
U3IC48	Ryanodine receptor 3 OS=Anas platyrhynchos OX=8839 GN=RYR3	0.715	Down	0.0114	RYR3	553.14	5.444	0.9	4	4	4	0.939	0.838	0.757	1.1	1.164	1.278
U3IC88	Cilia and flagella associated protein 53 OS=Anas platyrhynchos OX=8839 GN=CFAP53	1.435	Up	0.0003	CFAP53	56.814	1.1866	2.1	1	1	1	1.163	1.115	1.223	0.838	0.8	0.802
U3ICB5	Inositol polyphosphate-5-phosphatase A OS=Anas platyrhynchos OX=8839 GN=INPP5A	0.721	Down	0.000862	INPP5A	45.467	9.0374	11.6	5	5	5	0.825	0.863	0.852	1.181	1.24	1.103
U3ICD5	Uncharacterized protein OS=Anas platyrhynchos OX=8839	0.556	Down	3.74e-05	---	89.74	1.0787	4.2	4	5	4	0.697	0.749	0.726	1.253	1.342	1.308
U3ICG5	Epithelial stromal interaction 1 OS=Anas platyrhynchos OX=8839 GN=EPSTI1	3.385	Up	1.87e-07	EPSTI1	32.325	1.4884	6.6	2	2	2	1.493	1.47	1.516	0.455	0.439	0.429
U3ICP3	Ribosomal RNA processing 7 homolog A OS=Anas platyrhynchos OX=8839 GN=RRP7A	1.35	Up	0.0185	RRP7A	24.254	9.2038	17.1	4	5	4	1.186	1.168	1.063	0.83	0.746	0.955
U3ICP7	Alpha-mannosidase OS=Anas platyrhynchos OX=8839 GN=MAN2B2	0.676	Down	4.28e-05	MAN2B2	113.2	4.4642	3.5	3	4	3	0.827	0.812	0.817	1.259	1.182	1.191
U3ID07	Complement C1s OS=Anas platyrhynchos OX=8839 GN=C1S	2.561	Up	1.09e-06	C1S	77.791	28.017	20	12	13	12	1.421	1.404	1.321	0.54	0.544	0.535
U3ID19	Aconitate decarboxylase 1 OS=Anas platyrhynchos OX=8839 GN=ACOD1	0.544	Down	2.11e-05	ACOD1	51.923	12.431	7.4	2	3	2	0.713	0.708	0.738	1.287	1.297	1.386
U3ID31	Steroid 5 alpha-reductase 2 OS=Anas platyrhynchos OX=8839 GN=SRD5A2	0.662	Down	0.000137	SRD5A2	24.217	1.3589	7.2	2	3	2	0.816	0.795	0.813	1.196	1.177	1.286
U3ID46	Protein tyrosine phosphatase, receptor type S OS=Anas platyrhynchos OX=8839 GN=PTPRS	0.717	Down	0.00972	PTPRS	213.87	14.38	4	7	8	5	0.719	0.87	0.885	1.12	1.114	1.217
U3ID84	DAZ associated protein 1 OS=Anas platyrhynchos OX=8839 GN=DAZAP1	0.594	Down	0.000355	DAZAP1	43.952	11.772	10.5	3	6	3	0.753	0.754	0.784	1.289	1.381	1.186
U3ID92	Uncharacterized protein OS=Anas platyrhynchos OX=8839	0.655	Down	7.7e-07	---	15.259	5.5968	22.2	3	5	3	0.799	0.798	0.809	1.226	1.243	1.207
U3IDE0	Fibrillin 2 OS=Anas platyrhynchos OX=8839 GN=FBN2	0.506	Down	2.09e-05	FBN2	265.42	25.118	8.6	19	23	12	0.707	0.7	0.653	1.38	1.314	1.381
U3IDE8	Collagen type IV alpha 3 binding protein OS=Anas platyrhynchos OX=8839 GN=COL4A3BP	1.369	Up	0.000302	COL4A3BP	67.669	30.94	10.8	6	8	6	1.164	1.17	1.102	0.829	0.867	0.814
U3IDJ5	Reticulon OS=Anas platyrhynchos OX=8839 GN=RTN4	1.393	Up	0.000401	RTN4	112.53	69.367	25.6	22	31	22	1.17	1.107	1.137	0.789	0.803	0.859
U3IDQ7	Fibrillin 1 OS=Anas platyrhynchos OX=8839 GN=FBN1	0.618	Down	8.93e-07	FBN1	306.33	105.5	13.4	33	46	29	0.765	0.779	0.785	1.257	1.239	1.275
U3IDS5	Serine incorporator 5 OS=Anas platyrhynchos OX=8839 GN=SERINC5	0.747	Down	0.000738	SERINC5	51.528	0.63613	2.2	1	1	1	0.902	0.858	0.837	1.204	1.156	1.115
U3IDX0	Coiled-coil domain containing 80 OS=Anas platyrhynchos OX=8839 GN=CCDC80	0.742	Down	0.000583	CCDC80	100.68	5.612	7	7	9	7	0.853	0.881	0.835	1.1	1.162	1.202
U3IDX4	Uncharacterized protein OS=Anas platyrhynchos OX=8839 GN=LOC101799374	0.651	Down	1.69e-05	LOC101799374	58.45	14.178	17.6	8	10	8	0.807	0.787	0.786	1.229	1.184	1.241
U3IDZ5	UTP6, small subunit processome component OS=Anas platyrhynchos OX=8839 GN=UTP6	1.337	Up	0.000301	UTP6	70.37	11.832	8	5	7	5	1.145	1.102	1.163	0.829	0.84	0.882
U3IE27	EPH receptor B1 OS=Anas platyrhynchos OX=8839 GN=EPHB1	0.525	Down	9.96e-05	EPHB1	110.42	3.8084	5.2	5	6	3	0.659	0.73	0.724	1.378	1.274	1.369
U3IE41	PX domain containing serine/threonine kinase like OS=Anas platyrhynchos OX=8839 GN=PXK	1.437	Up	0.00022	PXK	61.336	17.224	6.8	4	5	4	1.199	1.165	1.14	0.809	0.78	0.849
U3IE78	ADAM metallopeptidase domain 9 OS=Anas platyrhynchos OX=8839 GN=ADAM9	0.742	Down	0.00032	ADAM9	89.453	5.9721	7.6	5	5	5	0.846	0.877	0.854	1.111	1.158	1.205
U3IEC8	Plexin D1 OS=Anas platyrhynchos OX=8839 GN=PLXND1	0.63	Down	0.000677	PLXND1	204.65	2.2651	2.1	5	5	4	0.727	0.808	0.817	1.215	1.323	1.197
U3IED8	Radical S-adenosyl methionine domain containing 2 OS=Anas platyrhynchos OX=8839 GN=RSAD2	4.454	Up	9.88e-05	RSAD2	35.36	7.1456	16.8	5	8	5	1.404	1.613	1.691	0.322	0.409	0.326
U3IEF3	Transmembrane protein 182 OS=Anas platyrhynchos OX=8839 GN=TMEM182	0.742	Down	0.000463	TMEM182	27.35	0.48752	4.5	1	1	1	0.897	0.864	0.825	1.129	1.188	1.168
U3IEG2	Tetraspanin OS=Anas platyrhynchos OX=8839 GN=TSPAN14	0.731	Down	0.00012	TSPAN14	30.484	3.1195	10.7	3	3	3	0.867	0.874	0.825	1.195	1.154	1.159
U3IEK1	Hyaluronan synthase 2 OS=Anas platyrhynchos OX=8839 GN=HAS2	1.635	Up	0.0004	HAS2	51.386	3.095	5.9	3	3	3	1.318	1.217	1.138	0.738	0.771	0.738
U3IEL6	Stomatin OS=Anas platyrhynchos OX=8839 GN=STOM	0.743	Down	0.00102	STOM	30.909	72.747	24.1	6	10	6	0.832	0.928	0.852	1.177	1.148	1.189
U3IEP3	Fatty acid binding protein 4 OS=Anas platyrhynchos OX=8839 GN=FABP4	0.471	Down	0.000101	FABP4	14.988	36.297	36.1	4	15	3	0.633	0.631	0.72	1.464	1.36	1.386
U3IES4	Uncharacterized protein OS=Anas platyrhynchos OX=8839	2.707	Up	8.19e-07	---	79.949	2.9503	3.2	2	2	2	1.373	1.47	1.415	0.513	0.527	0.533
U3IEW1	Galectin OS=Anas platyrhynchos OX=8839 GN=LGALS3	0.721	Down	0.00248	LGALS3	25.889	14.654	13.7	4	8	4	0.817	0.775	0.912	1.177	1.144	1.154
U3IF67	3-hydroxy-3-methylglutaryl coenzyme A reductase OS=Anas platyrhynchos OX=8839 GN=HMGCR	0.48	Down	0.000859	HMGCR	96.16	1.2689	2.6	2	2	2	0.699	0.707	0.593	1.481	1.452	1.23
U3IFC4	Glypican 1 OS=Anas platyrhynchos OX=8839 GN=GPC1	0.666	Down	0.00116	GPC1	55.588	12.477	8.2	4	4	4	0.815	0.853	0.768	1.314	1.179	1.164
U3IFG1	Elongation factor for RNA polymerase II OS=Anas platyrhynchos OX=8839 GN=ELL	1.336	Up	0.00348	ELL	63.155	1.7391	4.1	2	3	2	1.107	1.112	1.185	0.809	0.817	0.921
U3IFH5	Tetraspanin OS=Anas platyrhynchos OX=8839 GN=TSPAN18	0.588	Down	0.000264	TSPAN18	27.717	1.3293	3.6	1	1	1	0.725	0.789	0.752	1.298	1.356	1.198
U3IFW5	Voltage dependent anion channel 3 OS=Anas platyrhynchos OX=8839 GN=VDAC3	0.755	Down	0.000158	VDAC3	32.028	71.167	29.1	8	26	8	0.895	0.854	0.859	1.157	1.121	1.175
U3IFZ0	DNA polymerase beta OS=Anas platyrhynchos OX=8839 GN=POLB	1.304	Up	0.00126	POLB	26.494	6.5296	22.4	5	5	5	1.096	1.163	1.115	0.896	0.817	0.875
U3IG36	Tetraspanin OS=Anas platyrhynchos OX=8839 GN=CD82	0.732	Down	0.0045	CD82	28.581	8.5871	9.9	2	3	2	0.785	0.841	0.939	1.205	1.161	1.14
U3IGA4	ArfGAP with SH3 domain, ankyrin repeat and PH domain 2 OS=Anas platyrhynchos OX=8839 GN=ASAP2	0.534	Down	0.0111	ASAP2	110.14	2.9961	5.5	5	5	4	0.639	0.725	0.775	1.491	1.49	1.023
U3IGB3	Thromboxane A synthase 1 OS=Anas platyrhynchos OX=8839 GN=TBXAS1	0.767	Down	0.00628	TBXAS1	47.718	2.2467	2.6	1	2	1	0.883	0.829	0.918	1.073	1.125	1.233
U3IGG6	Cathepsin H OS=Anas platyrhynchos OX=8839 GN=CTSH	0.725	Down	0.0164	CTSH	27.54	5.511	10.8	4	6	4	0.952	0.799	0.792	1.112	1.096	1.299
U3IGI1	Mitochondrial trans-2-enoyl-CoA reductase OS=Anas platyrhynchos OX=8839 GN=MECR	0.692	Down	0.000335	MECR	34.894	6.3369	13	3	3	3	0.834	0.806	0.847	1.212	1.134	1.249
U3IGK2	DnaJ heat shock protein family (Hsp40) member C21 OS=Anas platyrhynchos OX=8839 GN=DNAJC21	1.355	Up	0.00424	DNAJC21	59.838	9.3036	8.8	4	5	4	1.193	1.151	1.065	0.901	0.828	0.786
U3IGN0	N-myc and STAT interactor OS=Anas platyrhynchos OX=8839 GN=NMI	1.408	Up	0.000302	NMI	39.458	16.087	11	3	3	3	1.195	1.121	1.16	0.787	0.832	0.849
U3IGN9	EH domain binding protein 1 OS=Anas platyrhynchos OX=8839 GN=EHBP1	0.712	Down	0.000943	EHBP1	132.25	5.0581	2.6	3	3	3	0.786	0.863	0.878	1.227	1.157	1.166
U3IGV0	Tubulin alpha chain OS=Anas platyrhynchos OX=8839 GN=LOC101804924	0.769	Down	0.00218	LOC101804924	50.81	28.316	28.7	12	29	3	0.854	0.93	0.852	1.198	1.112	1.118
U3IH32	Kelch like family member 41 OS=Anas platyrhynchos OX=8839 GN=KLHL41	1.668	Up	2.43e-06	KLHL41	70.818	114.53	23	14	30	14	1.244	1.229	1.203	0.724	0.728	0.752
U3IH50	Alpha-galactosidase OS=Anas platyrhynchos OX=8839 GN=NAGA	0.696	Down	0.0033	NAGA	42.072	35.528	6.6	2	3	2	0.896	0.808	0.792	1.136	1.149	1.3
U3IH81	Poly(ADP-ribose) polymerase family member 12 OS=Anas platyrhynchos OX=8839 GN=PARP12	2.07	Up	0.000258	PARP12	64.574	3.387	6	3	3	3	1.381	1.289	1.28	0.586	0.618	0.704
U3IHM1	Uncharacterized protein OS=Anas platyrhynchos OX=8839	0.769	Down	0.00462	---	128.79	15.782	9.2	10	10	10	0.939	0.861	0.82	1.181	1.14	1.088
U3IHM5	HMG-box transcription factor 1 OS=Anas platyrhynchos OX=8839 GN=HBP1	1.98	Up	0.000177	HBP1	57.479	-2	1.9	1	1	1	1.361	1.284	1.266	0.617	0.718	0.64
U3IHU7	Macrophage expressed 1 OS=Anas platyrhynchos OX=8839 GN=MPEG1	0.508	Down	2.06e-05	MPEG1	64.854	28.732	8.1	3	3	3	0.659	0.706	0.704	1.362	1.311	1.4
U3IHW3	Myosin X OS=Anas platyrhynchos OX=8839 GN=MYO10	0.622	Down	0.00348	MYO10	234.26	1.9069	0.8	1	1	1	0.816	0.712	0.813	1.121	1.252	1.389
U3IHZ8	Retinol binding protein 5 OS=Anas platyrhynchos OX=8839 GN=RBP5	1.301	Up	0.00756	RBP5	15.272	10.856	18.3	2	4	2	1.211	1.142	1.079	0.921	0.809	0.908
U3II25	WBP2 N-terminal like OS=Anas platyrhynchos OX=8839 GN=WBP2NL	0.564	Down	2.09e-05	WBP2NL	27.313	9.5077	6.9	1	1	1	0.75	0.72	0.738	1.284	1.269	1.363
U3II57	Cytochrome P450 family 51 subfamily A member 1 OS=Anas platyrhynchos OX=8839 GN=CYP51A1	0.642	Down	0.000118	CYP51A1	54.923	36.384	21.9	10	19	10	0.824	0.786	0.772	1.206	1.211	1.292
U3II74	Uncharacterized protein OS=Anas platyrhynchos OX=8839	0.745	Down	0.0109	---	104.19	5.0198	4.6	3	4	3	0.804	0.938	0.847	1.067	1.15	1.257
U3II91	Sarcosine dehydrogenase OS=Anas platyrhynchos OX=8839 GN=SARDH	0.756	Down	2.48e-05	SARDH	99.646	47.705	18	16	24	16	0.882	0.868	0.865	1.166	1.126	1.167
U3IIC1	Chromosome 17 open reading frame 75 OS=Anas platyrhynchos OX=8839 GN=C17orf75	2.073	Up	2.38e-05	C17orf75	36.418	10.819	14.3	5	9	5	1.259	1.353	1.32	0.603	0.633	0.661
U3IID6	Coiled-coil domain containing 91 OS=Anas platyrhynchos OX=8839 GN=CCDC91	1.483	Up	0.00062	CCDC91	49.421	1.4371	4	2	2	2	1.188	1.139	1.217	0.818	0.741	0.83
U3IIG1	Uncharacterized protein OS=Anas platyrhynchos OX=8839	0.556	Down	1.87e-05	---	287.71	35.666	7.1	18	21	16	0.726	0.717	0.752	1.282	1.301	1.368
U3IIK9	Insulin-induced gene protein OS=Anas platyrhynchos OX=8839 GN=INSIG1	0.703	Down	0.000461	INSIG1	27.791	1.9233	5.1	1	1	1	0.871	0.8	0.84	1.204	1.229	1.139
U3IIQ5	Zinc finger E-box binding homeobox 1 OS=Anas platyrhynchos OX=8839 GN=ZEB1	1.345	Up	0.0414	ZEB1	113.59	3.3714	2.1	2	3	2	0.997	1.062	1.354	0.802	0.882	0.853
U3IIR6	Fatty acyl-CoA reductase OS=Anas platyrhynchos OX=8839 GN=FAR2	1.315	Up	0.0114	FAR2	46.228	0.53049	2.8	1	1	1	1.194	1.072	1.119	0.949	0.793	0.832
U3IIS7	Integrin beta OS=Anas platyrhynchos OX=8839 GN=ITGB5	0.583	Down	1.73e-06	ITGB5	88.15	19.318	11.6	8	11	8	0.746	0.736	0.731	1.238	1.259	1.297
U3IJ82	Potassium channel tetramerization domain containing 16 OS=Anas platyrhynchos OX=8839 GN=KCTD16	0.741	Down	0.0427	KCTD16	48.875	0.41747	1.6	1	1	1	1.037	0.785	0.763	1.092	1.151	1.246
U3IJ97	Uncharacterized protein OS=Anas platyrhynchos OX=8839	0.678	Down	1.98e-05	---	290.57	132.9	15.1	33	50	23	0.81	0.814	0.832	1.209	1.177	1.237
U3IJD6	Nuclear factor of activated T cells 5 OS=Anas platyrhynchos OX=8839 GN=NFAT5	0.767	Down	0.0282	NFAT5	161.19	4.6646	1.7	3	4	3	0.861	0.862	0.911	1.128	1.303	1.005
U3IJI0	ADAM metallopeptidase domain 17 OS=Anas platyrhynchos OX=8839 GN=ADAM17	0.75	Down	0.00014	ADAM17	93.018	3.9358	3.5	3	3	3	0.84	0.86	0.861	1.1	1.144	1.172
U3IJJ2	Perilipin OS=Anas platyrhynchos OX=8839	0.762	Down	0.00762	---	45.005	7.2253	10.2	4	5	4	0.941	0.839	0.819	1.109	1.088	1.216
U3IJN7	Cholinergic receptor nicotinic alpha 1 subunit OS=Anas platyrhynchos OX=8839 GN=CHRNA1	0.525	Down	6.01e-05	CHRNA1	52.336	2.4365	5.9	3	5	3	0.728	0.705	0.656	1.378	1.314	1.29
U3IJT9	ArfGAP with FG repeats 1 OS=Anas platyrhynchos OX=8839 GN=AGFG1	0.754	Down	3.91e-05	AGFG1	53.421	8.0119	6.4	3	3	3	0.864	0.892	0.852	1.143	1.158	1.158
U3IJX3	Hexosaminidase subunit beta OS=Anas platyrhynchos OX=8839 GN=HEXB	0.709	Down	0.00178	HEXB	45.271	5.2188	7.1	3	4	3	0.895	0.813	0.807	1.178	1.118	1.251
U3IK00	Uncharacterized protein OS=Anas platyrhynchos OX=8839	0.563	Down	0.0002	---	46.844	3.0188	5.5	2	2	2	0.708	0.751	0.747	1.343	1.371	1.206
U3IK17	Uncharacterized protein OS=Anas platyrhynchos OX=8839	0.682	Down	0.00522	---	156.56	5.1176	1.9	3	3	2	0.819	0.827	0.824	1.173	1.274	1.173
U3IK48	Ribosomal protein S5 OS=Anas platyrhynchos OX=8839 GN=RPS5	0.658	Down	0.000638	RPS5	23.081	2.9419	11.7	2	2	2	0.781	0.849	0.786	1.179	1.186	1.309
U3IK93	Uncharacterized protein OS=Anas platyrhynchos OX=8839	0.56	Down	0.000217	---	60.73	1.644	5.2	3	4	3	0.691	0.727	0.782	1.346	1.344	1.238
U3IKE3	Oligosaccharyltransferase complex non-catalytic subunit OS=Anas platyrhynchos OX=8839 GN=OSTC	0.704	Down	5.5e-05	OSTC	16.187	1.3321	13.9	2	2	2	0.844	0.86	0.808	1.189	1.199	1.181
U3IKH5	Agmatinase OS=Anas platyrhynchos OX=8839 GN=AGMAT	0.578	Down	0.00218	AGMAT	32.653	0.78826	5.6	2	3	2	0.817	0.703	0.721	1.214	1.204	1.458
U3IKK7	Uncharacterized protein OS=Anas platyrhynchos OX=8839 GN=ASPG	1.566	Up	6.11e-05	ASPG	61.074	2.0479	3.2	2	2	2	1.244	1.177	1.197	0.785	0.785	0.74
U3IKL7	Ovalbumin OS=Anas platyrhynchos OX=8839 GN=OVAL	11.364	Up	0.0151	OVAL	43.395	2.0769	6.7	2	2	2	1.834	1.632	1.773	0.204	0.181	0.076
U3IKM2	N-acylsphingosine amidohydrolase 1 OS=Anas platyrhynchos OX=8839 GN=ASAH1	0.538	Down	1.86e-05	ASAH1	41.658	24.159	27.8	10	13	10	0.688	0.731	0.72	1.372	1.307	1.295
U3IKP1	Receptor protein serine/threonine kinase OS=Anas platyrhynchos OX=8839 GN=BMPR2	0.753	Down	0.000142	BMPR2	116.22	9.8428	3.4	3	3	3	0.881	0.885	0.841	1.133	1.149	1.179
U3IL04	Torsin OS=Anas platyrhynchos OX=8839 GN=TOR1B	1.471	Up	0.0139	TOR1B	38.066	0.47969	3	1	1	1	1.119	1.128	1.286	0.791	0.811	0.8
U3IL65	Uncharacterized protein OS=Anas platyrhynchos OX=8839	0.513	Down	1.9e-06	---	425.28	98.967	16.7	40	51	23	0.69	0.707	0.684	1.395	1.329	1.33
U3IL71	Uncharacterized protein OS=Anas platyrhynchos OX=8839	0.514	Down	3.93e-05	---	170.45	0.48752	13.7	17	23	1	0.666	0.714	0.704	1.361	1.286	1.406
U3IL92	Uncharacterized protein OS=Anas platyrhynchos OX=8839	0.749	Down	4.44e-05	---	88.113	25.241	20	13	15	13	0.872	0.87	0.891	1.203	1.153	1.158
U3ILC0	Huntingtin interacting protein 1 OS=Anas platyrhynchos OX=8839 GN=HIP1	1.307	Up	1.88e-05	HIP1	111.86	40.339	15	14	18	13	1.111	1.119	1.146	0.854	0.858	0.871
U3ILC6	Alpha-L-fucosidase 2 OS=Anas platyrhynchos OX=8839 GN=FUCA2	0.727	Down	0.00174	FUCA2	48.187	6.1359	7.5	3	5	3	0.797	0.838	0.891	1.181	1.198	1.094
U3ILQ8	Pyrroline-5-carboxylate reductase 3 OS=Anas platyrhynchos OX=8839 GN=PYCR3	0.72	Down	0.000156	PYCR3	21.741	11.006	32.5	5	6	5	0.818	0.841	0.848	1.209	1.131	1.142
U3ILT8	Collagen type XIV alpha 1 chain OS=Anas platyrhynchos OX=8839 GN=COL14A1	0.734	Down	1.57e-05	COL14A1	202.49	62.479	13.1	22	28	22	0.849	0.875	0.845	1.168	1.158	1.172
U3ILY2	Acyl-CoA-binding protein OS=Anas platyrhynchos OX=8839 GN=DBI	0.765	Down	4.39e-05	DBI	5.163	1.2941	17.4	1	3	1	0.89	0.877	0.861	1.17	1.136	1.131
U3IM78	Uncharacterized protein OS=Anas platyrhynchos OX=8839 GN=LOC101798586	0.39	Down	0.000398	LOC101798586	39.552	6.9883	7.8	2	2	2	0.503	0.562	0.672	1.441	1.47	1.539
U3IMC2	Sequestosome 1 OS=Anas platyrhynchos OX=8839 GN=SQSTM1	1.336	Up	0.000459	SQSTM1	44.374	34.922	28.7	7	11	7	1.104	1.106	1.197	0.845	0.845	0.861
U3IMC5	Uncharacterized protein OS=Anas platyrhynchos OX=8839	0.657	Down	4.35e-05	---	13.086	44.997	27.8	3	7	3	0.8	0.78	0.831	1.254	1.21	1.205
U3IMF3	RAB11 family interacting protein 1 OS=Anas platyrhynchos OX=8839 GN=RAB11FIP1	0.712	Down	0.00266	RAB11FIP1	121.24	0.51523	0.7	1	1	1	0.784	0.883	0.862	1.224	1.226	1.1
U3IMJ1	Hydrogen voltage gated channel 1 OS=Anas platyrhynchos OX=8839 GN=HVCN1	0.715	Down	2.42e-05	HVCN1	25.431	3.8964	9.6	2	2	2	0.844	0.863	0.828	1.185	1.2	1.159
U3IMK3	Uncharacterized protein OS=Anas platyrhynchos OX=8839 GN=AHR	1.41	Up	0.0129	AHR	95.899	1.9508	1.2	1	1	1	1.249	1.182	1.047	0.728	0.841	0.897
U3IMM9	Cysteine and glycine rich protein 3 OS=Anas platyrhynchos OX=8839 GN=CSRP3	2.049	Up	3.99e-05	CSRP3	20.899	10.082	24.6	5	6	5	1.407	1.285	1.259	0.655	0.627	0.646
U3IMQ6	Protein tyrosine phosphatase, receptor type C OS=Anas platyrhynchos OX=8839 GN=PTPRC	0.626	Down	9.91e-05	PTPRC	135.9	28.148	11.1	12	16	12	0.77	0.814	0.783	1.214	1.248	1.322
U3IMR0	Chromobox 5 OS=Anas platyrhynchos OX=8839 GN=CBX5	1.322	Up	0.00436	CBX5	21.139	4.8169	17.4	3	3	3	1.132	1.13	1.128	0.859	0.826	0.88
U3IMY6	LARGE xylosyl- and glucuronyltransferase 1 OS=Anas platyrhynchos OX=8839 GN=LARGE1	0.756	Down	0.00632	LARGE1	81.393	1.6378	1.6	1	1	1	0.81	0.918	0.882	1.219	1.069	1.165
U3IN31	N-acetylglucosamine-6-sulfatase OS=Anas platyrhynchos OX=8839 GN=GNS	0.732	Down	0.000137	GNS	60.551	10.978	7.6	4	10	4	0.829	0.87	0.87	1.164	1.202	1.144
U3IN94	Keratin 19 OS=Anas platyrhynchos OX=8839 GN=KRT19	0.725	Down	0.000539	KRT19	44.76	82.465	27.4	11	13	7	0.81	0.898	0.857	1.189	1.153	1.195
U3INA8	Regulator of G protein signaling 10 OS=Anas platyrhynchos OX=8839 GN=RGS10	0.751	Down	0.00158	RGS10	20.411	7.7054	6.8	1	1	1	0.84	0.864	0.898	1.085	1.209	1.171
U3INE4	Carnosine dipeptidase 2 OS=Anas platyrhynchos OX=8839 GN=CNDP2	0.74	Down	0.00108	CNDP2	53.385	89.105	20.1	8	16	8	0.826	0.849	0.897	1.219	1.12	1.137
U3INF1	Mitochondrial calcium uniporter OS=Anas platyrhynchos OX=8839 GN=MCU	0.769	Down	0.0164	MCU	34.958	13.251	16.6	5	6	5	1.001	0.812	0.846	1.109	1.182	1.165
U3ING2	Multifunctional fusion protein OS=Anas platyrhynchos OX=8839 GN=CACNG1	0.379	Down	2.25e-05	CACNG1	23.805	23.268	12.7	2	4	2	0.594	0.564	0.539	1.467	1.419	1.59
U3INN0	Pleckstrin OS=Anas platyrhynchos OX=8839 GN=PLEK	0.512	Down	0.000195	PLEK	39.503	6.1475	10.7	3	5	3	0.725	0.669	0.688	1.461	1.354	1.251
U3INW1	Sideroflexin OS=Anas platyrhynchos OX=8839 GN=SFXN1	0.73	Down	1.92e-05	SFXN1	35.906	127.37	33.6	10	19	10	0.858	0.84	0.855	1.15	1.154	1.192
U3IP09	DAB2, clathrin adaptor protein OS=Anas platyrhynchos OX=8839 GN=DAB2	0.67	Down	0.000724	DAB2	81.284	14.513	7.7	5	6	5	0.763	0.811	0.869	1.168	1.224	1.253
U3IP10	Solute carrier family 44 member 2 OS=Anas platyrhynchos OX=8839 GN=SLC44A2	0.713	Down	0.000443	SLC44A2	78.072	4.3714	3.3	2	2	2	0.862	0.802	0.866	1.138	1.217	1.195
U3IP77	Arylsulfatase B OS=Anas platyrhynchos OX=8839 GN=ARSB	0.722	Down	0.00396	ARSB	49.237	9.9163	11.8	6	8	6	0.843	0.83	0.888	1.187	1.177	1.181
U3IPB0	C-C motif chemokine OS=Anas platyrhynchos OX=8839 GN=LOC101800938	4.04	Up	3.98e-05	LOC101800938	9.8104	2.9558	14.6	1	1	1	1.554	1.477	1.603	0.336	0.423	0.388
U3IPI8	Heat shock protein family B (small) member 8 OS=Anas platyrhynchos OX=8839 GN=HSPB8	1.773	Up	2.27e-05	HSPB8	9.2335	3.4828	26.5	2	2	2	1.233	1.256	1.284	0.699	0.687	0.742
U3IPM1	Transmembrane protein 201 OS=Anas platyrhynchos OX=8839 GN=TMEM201	0.654	Down	0.000343	TMEM201	71.247	5.4942	4.9	3	3	3	0.801	0.755	0.854	1.214	1.212	1.257
U3IPM7	Ribosomal protein L38 OS=Anas platyrhynchos OX=8839 GN=RPL38	0.732	Down	0.000925	RPL38	8.46	2.7421	23.6	2	5	2	0.835	0.902	0.831	1.212	1.177	1.118
U3IPU7	Family with sequence similarity 49 member A OS=Anas platyrhynchos OX=8839 GN=FAM49A	0.702	Down	2.13e-05	FAM49A	37.313	7.9476	14.2	4	4	3	0.823	0.851	0.835	1.218	1.168	1.186
U3IPW4	Uncharacterized protein OS=Anas platyrhynchos OX=8839	3.105	Up	9.33e-07	---	27.35	8.293	13	3	4	3	1.428	1.433	1.536	0.463	0.47	0.483
U3IPY8	Uncharacterized protein OS=Anas platyrhynchos OX=8839 GN=LOC101796074	1.329	Up	1.61e-05	LOC101796074	150.05	219.58	31.4	39	79	39	1.142	1.131	1.117	0.864	0.847	0.839
U3IQ07	Uncharacterized protein OS=Anas platyrhynchos OX=8839 GN=SCARB2	0.724	Down	0.000719	SCARB2	53.733	26.393	18.9	8	12	8	0.808	0.868	0.845	1.127	1.224	1.129
U3IQ12	Uncharacterized protein OS=Anas platyrhynchos OX=8839	0.651	Down	0.000563	---	29.106	7.9071	13.5	4	5	4	0.748	0.822	0.815	1.19	1.176	1.296
U3IQ31	Tyrosine-protein phosphatase non-receptor type OS=Anas platyrhynchos OX=8839 GN=PTPN2	1.365	Up	0.02	PTPN2	41.983	15.911	15.7	5	5	5	1.293	1.111	1.031	0.823	0.777	0.917
U3IQ34	AMP deaminase OS=Anas platyrhynchos OX=8839 GN=AMPD1	0.663	Down	0.000821	AMPD1	80.878	0.83661	1	1	1	1	0.852	0.761	0.818	1.199	1.297	1.17
U3IQ81	Adenosine deaminase, RNA specific OS=Anas platyrhynchos OX=8839 GN=ADAR	1.67	Up	5.88e-05	ADAR	117.03	40.258	8.1	7	7	7	1.278	1.183	1.244	0.755	0.714	0.75
U3IQ97	Collagen type IV alpha 2 chain OS=Anas platyrhynchos OX=8839 GN=COL4A2	1.414	Up	0.0367	COL4A2	162.86	5.5147	4.5	5	5	5	1.35	1.08	1.053	0.718	0.8	0.945
U3IQA0	Insulin like growth factor binding protein 7 OS=Anas platyrhynchos OX=8839 GN=IGFBP7	0.746	Down	0.0061	IGFBP7	19.983	0.59672	4.2	1	1	1	0.804	0.929	0.861	1.211	1.189	1.077
U3IQA4	Solute carrier family 25 member 6 OS=Anas platyrhynchos OX=8839 GN=SLC25A6	0.762	Down	0.000155	SLC25A6	29.221	33.54	34.8	10	32	2	0.881	0.883	0.856	1.183	1.12	1.134
U3IQD1	Uncharacterized protein OS=Anas platyrhynchos OX=8839	1.762	Up	0.00156	---	225.67	-2	0.6	1	1	1	1.375	1.184	1.207	0.67	0.671	0.796
U3IQE3	Glycerol-3-phosphate dehydrogenase [NAD(+)] OS=Anas platyrhynchos OX=8839 GN=LOC101798440	0.63	Down	0.000704	LOC101798440	38.782	31.148	23.1	7	9	7	0.769	0.757	0.797	1.289	1.118	1.281
U3IQI3	Uncharacterized protein OS=Anas platyrhynchos OX=8839 GN=FBXO18	2.468	Up	7.79e-05	FBXO18	114.45	2.5711	1.2	1	1	1	1.31	1.338	1.51	0.528	0.585	0.572
U3IQK4	Uncharacterized protein OS=Anas platyrhynchos OX=8839 GN=LOC101792818	0.755	Down	2.96e-07	LOC101792818	52.338	24.43	10.4	5	8	5	0.88	0.866	0.877	1.16	1.156	1.159
U3IQL5	Bromodomain adjacent to zinc finger domain 1A OS=Anas platyrhynchos OX=8839 GN=BAZ1A	1.311	Up	0.000159	BAZ1A	175.04	16.706	1.7	3	3	2	1.162	1.126	1.094	0.854	0.875	0.85
U3IQM4	Bromodomain containing 4 OS=Anas platyrhynchos OX=8839 GN=BRD4	0.741	Down	0.00122	BRD4	140.49	10.252	6.9	11	13	5	0.871	0.823	0.889	1.115	1.145	1.227
U3IQQ4	CTD small phosphatase like OS=Anas platyrhynchos OX=8839 GN=CTDSPL	0.759	Down	0.00712	CTDSPL	31.383	4.3004	12.3	3	3	3	0.866	0.943	0.823	1.125	1.1	1.241
U3IQW9	G protein subunit alpha i2 OS=Anas platyrhynchos OX=8839 GN=GNAI2	0.765	Down	0.0165	GNAI2	36.22	25.597	30.7	8	13	5	0.937	0.864	0.828	1.045	1.123	1.267
U3IQY0	PDZ and LIM domain 3 OS=Anas platyrhynchos OX=8839 GN=PDLIM3	1.347	Up	0.000223	PDLIM3	39.543	56.933	42.4	11	18	11	1.15	1.107	1.147	0.852	0.81	0.866
U3IQZ6	DnaJ heat shock protein family (Hsp40) member C19 OS=Anas platyrhynchos OX=8839 GN=DNAJC19	0.75	Down	0.000118	DNAJC19	12.481	2.6973	14.9	2	3	2	0.874	0.86	0.867	1.172	1.113	1.181
U3IR01	Uncharacterized protein OS=Anas platyrhynchos OX=8839	0.726	Down	0.000101	---	13.983	2.6633	17	2	3	2	0.864	0.843	0.849	1.142	1.218	1.161
U3IR64	Protein S100 OS=Anas platyrhynchos OX=8839 GN=LOC101801758	1.487	Up	5.59e-05	LOC101801758	11.566	5.7584	25.7	3	5	3	1.207	1.193	1.158	0.822	0.773	0.798
U3IR89	Uncharacterized protein OS=Anas platyrhynchos OX=8839 GN=CTSD	0.581	Down	4.06e-06	CTSD	43.637	38.607	30.8	10	27	10	0.748	0.76	0.734	1.326	1.265	1.266
U3IRC3	Poly [ADP-ribose] polymerase OS=Anas platyrhynchos OX=8839 GN=LOC101798744	1.993	Up	9.99e-05	LOC101798744	196.9	7.7045	5.7	10	10	10	1.257	1.361	1.357	0.65	0.712	0.632
U3IRD3	Ankyrin repeat domain 1 OS=Anas platyrhynchos OX=8839 GN=ANKRD1	1.567	Up	0.00122	ANKRD1	36.418	3.2938	6.3	3	4	3	1.163	1.24	1.21	0.756	0.706	0.844
U3IRN3	S100 calcium binding protein A12 OS=Anas platyrhynchos OX=8839 GN=S100A12	2.687	Up	7.54e-05	S100A12	13.945	5.8535	32.8	4	5	4	1.332	1.41	1.492	0.496	0.577	0.503
U3IRU8	FYVE and coiled-coil domain containing 1 OS=Anas platyrhynchos OX=8839 GN=FYCO1	1.505	Up	0.00528	FYCO1	167.17	3.7042	3	4	4	4	1.254	1.24	1.072	0.73	0.875	0.765
U3IRV7	MutL homolog 3 OS=Anas platyrhynchos OX=8839 GN=MLH3	1.431	Up	0.0131	MLH3	160.5	0.81621	0.8	1	2	1	1.17	1.157	1.171	0.882	0.769	0.793
U3IRZ8	Poly [ADP-ribose] polymerase OS=Anas platyrhynchos OX=8839 GN=PARP9	3.649	Up	2.95e-06	PARP9	83.466	13.806	12.9	9	10	9	1.555	1.51	1.442	0.438	0.389	0.408
U3IS25	Uncharacterized protein OS=Anas platyrhynchos OX=8839	0.63	Down	3.53e-05	---	16.977	19.783	31.4	4	7	4	0.792	0.759	0.801	1.28	1.23	1.221
U3IS36	Doublecortin OS=Anas platyrhynchos OX=8839 GN=DCX	0.728	Down	0.00216	DCX	40.161	36.983	16.3	5	9	4	0.828	0.899	0.85	1.216	1.23	1.092
U3IS46	Laminin subunit alpha 5 OS=Anas platyrhynchos OX=8839 GN=LAMA5	1.373	Up	0.00118	LAMA5	400.45	47.367	5.7	19	19	18	1.157	1.165	1.096	0.776	0.863	0.851
U3ISD4	Poly [ADP-ribose] polymerase OS=Anas platyrhynchos OX=8839	2.541	Up	3.09e-06	---	201.57	74.014	12.7	22	25	22	1.4	1.383	1.407	0.568	0.563	0.518
U3ISD6	Ataxin 10 OS=Anas platyrhynchos OX=8839 GN=ATXN10	0.749	Down	0.0016	ATXN10	49.439	6.0953	10.5	5	5	5	0.86	0.885	0.887	1.219	1.209	1.088
U3ISG8	Uncharacterized protein OS=Anas platyrhynchos OX=8839	1.729	Up	0.00968	---	17.757	19.852	13.5	2	2	2	1.242	1.235	1.266	0.787	0.725	0.653
U3ISQ7	Elongation of very long chain fatty acids protein 1 OS=Anas platyrhynchos OX=8839 GN=ELOVL1	0.711	Down	0.00396	ELOVL1	34.402	1.8299	3.7	1	2	1	0.771	0.883	0.872	1.239	1.215	1.098
U3IST4	Coagulation factor III, tissue factor OS=Anas platyrhynchos OX=8839 GN=F3	1.498	Up	0.0392	F3	29.566	2.7367	9.2	2	3	2	1.18	1.209	1.166	0.773	0.686	0.914
U3IST9	V-type proton ATPase subunit C OS=Anas platyrhynchos OX=8839 GN=ATP6V1C2	0.541	Down	1.92e-06	ATP6V1C2	44.434	9.6406	14	6	8	6	0.717	0.699	0.724	1.297	1.303	1.355
U3IT65	Tax1 binding protein 1 OS=Anas platyrhynchos OX=8839 GN=TAX1BP1	1.367	Up	5.98e-05	TAX1BP1	83.675	24.317	16.5	13	16	13	1.172	1.121	1.146	0.82	0.855	0.84
U3IT68	Aldehyde dehydrogenase 4 family member A1 OS=Anas platyrhynchos OX=8839 GN=ALDH4A1	0.767	Down	4.29e-05	ALDH4A1	62.109	51.794	26.6	14	21	14	0.872	0.883	0.897	1.179	1.141	1.138
U3IT82	Uncharacterized protein OS=Anas platyrhynchos OX=8839	0.623	Down	0.000135	---	39.041	11.34	17.5	6	6	6	0.759	0.82	0.764	1.248	1.303	1.211
U3IT98	Uncharacterized protein OS=Anas platyrhynchos OX=8839	3.029	Up	2.46e-05	---	11.77	3.1369	17.5	2	3	2	1.491	1.469	1.414	0.438	0.52	0.486
U3ITC5	Filamin A interacting protein 1 like OS=Anas platyrhynchos OX=8839 GN=FILIP1L	1.752	Up	0.00646	FILIP1L	129.25	1.1401	2.1	3	3	3	1.271	1.264	1.258	0.695	0.788	0.682
U3ITK0	Myomesin 1 OS=Anas platyrhynchos OX=8839 GN=MYOM1	0.469	Down	4.08e-06	MYOM1	182.37	56.022	14.6	23	25	23	0.621	0.672	0.664	1.405	1.368	1.399
U3ITN8	Erythrocyte membrane protein band 4.2 OS=Anas platyrhynchos OX=8839 GN=EPB42	0.278	Down	1.62e-07	EPB42	79.088	2.7211	2.1	1	1	1	0.447	0.446	0.466	1.649	1.585	1.65
U3ITP5	Myosin IE OS=Anas platyrhynchos OX=8839 GN=MYO1E	0.685	Down	1.53e-05	MYO1E	126.87	16.182	6.6	7	9	7	0.811	0.821	0.828	1.226	1.175	1.192
U3ITQ8	CDGSH iron sulfur domain 1 OS=Anas platyrhynchos OX=8839 GN=CISD1	1.388	Up	3.74e-05	CISD1	11.982	5.4575	34.9	3	7	3	1.129	1.111	1.165	0.807	0.83	0.817
U3ITU4	Nucleophosmin/nucleoplasmin 3 OS=Anas platyrhynchos OX=8839 GN=NPM3	1.361	Up	0.00598	NPM3	17.222	10.335	18.2	2	7	2	1.054	1.168	1.197	0.879	0.866	0.768
U3ITV8	Interferon induced with helicase C domain 1 OS=Anas platyrhynchos OX=8839 GN=IFIH1	1.986	Up	4.33e-05	IFIH1	116.28	2.9859	4	5	5	5	1.251	1.318	1.342	0.686	0.62	0.663
U3ITZ4	Cell migration inducing hyaluronan binding protein OS=Anas platyrhynchos OX=8839 GN=CEMIP	0.602	Down	9.95e-05	CEMIP	153.1	11.338	4.9	7	7	7	0.734	0.786	0.781	1.278	1.325	1.219
U3IU08	Signal transducing adaptor molecule OS=Anas platyrhynchos OX=8839 GN=STAM	1.307	Up	0.000602	STAM	57.724	12.384	8.2	4	5	4	1.138	1.154	1.079	0.847	0.891	0.842
U3IU20	Casein kinase 1 gamma 2 OS=Anas platyrhynchos OX=8839 GN=CSNK1G2	0.72	Down	0.000159	CSNK1G2	47.694	2.7765	4.1	2	2	2	0.872	0.82	0.851	1.15	1.171	1.213
U3IU44	60S ribosomal protein L36 OS=Anas platyrhynchos OX=8839	0.516	Down	0.000141	---	12.29	20.969	21	3	6	3	0.75	0.67	0.67	1.368	1.279	1.403
U3IU50	G protein subunit alpha o1 OS=Anas platyrhynchos OX=8839 GN=GNAO1	0.734	Down	0.00136	GNAO1	29.204	7.9568	14.6	3	4	2	0.886	0.808	0.877	1.186	1.109	1.207
U3IU92	Albumin OS=Anas platyrhynchos OX=8839 GN=ALB	1.316	Up	0.0014	ALB	68.525	1.1667	1.3	1	1	1	1.172	1.108	1.105	0.873	0.809	0.89
U3IU93	G protein subunit beta 1 OS=Anas platyrhynchos OX=8839 GN=GNB1	0.692	Down	0.000141	GNB1	37.574	71.664	26	8	17	5	0.784	0.848	0.844	1.2	1.18	1.198
U3IUD1	Carboxypeptidase M OS=Anas platyrhynchos OX=8839 GN=CPM	0.491	Down	1.81e-05	CPM	39.08	10.521	17.1	5	6	5	0.697	0.68	0.647	1.397	1.324	1.405
U3IUF3	Farnesyl-diphosphate farnesyltransferase 1 OS=Anas platyrhynchos OX=8839 GN=FDFT1	0.576	Down	0.00014	FDFT1	34.814	4.6874	6.6	2	3	2	0.782	0.753	0.702	1.24	1.305	1.338
U3IUL9	Amyloid beta precursor protein binding family B member 1 interacting protein OS=Anas platyrhynchos OX=8839 GN=APBB1IP	0.763	Down	2.17e-05	APBB1IP	73.439	4.5012	4.7	3	4	2	0.861	0.888	0.875	1.153	1.128	1.158
U3IUP4	Uncharacterized protein OS=Anas platyrhynchos OX=8839 GN=ZNFX1	2.675	Up	2.34e-05	ZNFX1	217.44	19.201	4.4	8	8	8	1.391	1.381	1.455	0.519	0.569	0.492
U3IUQ7	Solute carrier family 25 member 4 OS=Anas platyrhynchos OX=8839 GN=SLC25A4	0.523	Down	2.16e-05	SLC25A4	32.866	21.578	33.9	13	26	8	0.706	0.711	0.691	1.4	1.275	1.358
U3IUR5	Tyrosine-protein kinase OS=Anas platyrhynchos OX=8839 GN=BTK	0.647	Down	0.0018	BTK	76.118	9.194	10.9	6	7	6	0.748	0.846	0.758	1.199	1.312	1.126
U3IUY5	Sodium voltage-gated channel beta subunit 2 OS=Anas platyrhynchos OX=8839 GN=SCN2B	0.741	Down	7.81e-05	SCN2B	23.957	0.47291	7.4	2	2	2	0.874	0.847	0.863	1.154	1.198	1.137
U3IV66	Uncharacterized protein OS=Anas platyrhynchos OX=8839	1.582	Up	0.000262	---	101.62	26.887	9.3	9	10	9	1.254	1.205	1.179	0.737	0.744	0.818
U3IVC3	Growth hormone inducible transmembrane protein OS=Anas platyrhynchos OX=8839 GN=GHITM	0.657	Down	0.0024	GHITM	36.412	24.582	19.1	6	7	6	0.832	0.807	0.735	1.199	1.105	1.308
U3IVG2	Serpin family F member 1 OS=Anas platyrhynchos OX=8839 GN=SERPINF1	1.478	Up	0.000402	SERPINF1	41.967	10.961	20.1	7	8	7	1.246	1.137	1.159	0.818	0.815	0.763
U3IVG9	Hexokinase domain containing 1 OS=Anas platyrhynchos OX=8839 GN=HKDC1	0.689	Down	0.00494	HKDC1	102.24	1.2188	0.9	1	2	1	0.891	0.821	0.772	1.313	1.196	1.098
U3IVR4	Uncharacterized protein OS=Anas platyrhynchos OX=8839 GN=LOC101797033	0.623	Down	0.000302	LOC101797033	15.385	21.386	47.5	5	9	5	0.748	0.831	0.784	1.248	1.33	1.216
U3IVT5	Myosin heavy chain 7B OS=Anas platyrhynchos OX=8839 GN=MYH7B	0.436	Down	1.53e-05	MYH7B	221.99	48.233	11.1	25	63	12	0.592	0.656	0.626	1.425	1.422	1.45
U3IVU3	Lipid droplet associated hydrolase OS=Anas platyrhynchos OX=8839 GN=LDAH	1.415	Up	1.65e-06	LDAH	38.484	3.2242	5.3	2	2	2	1.166	1.164	1.152	0.825	0.806	0.829
U3IVW7	Transporter OS=Anas platyrhynchos OX=8839 GN=SLC6A6	0.679	Down	0.00058	SLC6A6	69.873	15.396	10.9	6	7	6	0.826	0.854	0.76	1.163	1.193	1.238
U3IVY6	OTU deubiquitinase 4 OS=Anas platyrhynchos OX=8839 GN=OTUD4	1.616	Up	0.000217	OTUD4	118.54	10.965	7.7	7	7	7	1.23	1.197	1.228	0.781	0.781	0.7
U3IWA4	Apolipoprotein B OS=Anas platyrhynchos OX=8839 GN=APOB	1.388	Up	0.00256	APOB	523	60.637	7.4	34	38	34	1.134	1.138	1.14	0.805	0.807	0.847
U3IWB6	Pleiotrophin OS=Anas platyrhynchos OX=8839 GN=PTN	1.303	Up	0.0424	PTN	18.525	3.1315	11.5	2	3	2	1.159	1.05	1.165	0.784	1.017	0.789
U3IWE1	SURF1-like protein OS=Anas platyrhynchos OX=8839	0.756	Down	0.00492	---	12.864	2.3418	14	1	1	1	0.932	0.831	0.851	1.228	1.14	1.088
U3IWF1	Non-specific serine/threonine protein kinase OS=Anas platyrhynchos OX=8839 GN=PAK4	1.444	Up	4.1e-05	PAK4	44.018	3.5049	5.4	2	2	2	1.212	1.144	1.154	0.819	0.802	0.81
U3IWH2	Solute carrier family 26 member 5 OS=Anas platyrhynchos OX=8839 GN=SLC26A5	0.721	Down	0.000645	SLC26A5	80.369	2.8493	4.2	3	3	3	0.801	0.886	0.858	1.139	1.187	1.203
U3IWN1	Uncharacterized protein OS=Anas platyrhynchos OX=8839 GN=SLC37A2	0.769	Down	0.0466	SLC37A2	43.462	2.7838	3.9	1	1	1	0.822	0.834	0.98	1.31	1.089	1.031
U3IWX2	Ectopic P-granules autophagy protein 5 homolog OS=Anas platyrhynchos OX=8839 GN=EPG5	0.527	Down	4.05e-05	EPG5	262.17	-2	0.3	1	1	1	0.668	0.719	0.731	1.376	1.348	1.295
U3IWY2	Interleukin 6 signal transducer OS=Anas platyrhynchos OX=8839 GN=IL6ST	0.768	Down	0.00124	IL6ST	102.49	21.699	11.4	8	10	8	0.864	0.863	0.928	1.126	1.202	1.127
U3IWZ4	Uncharacterized protein OS=Anas platyrhynchos OX=8839	0.376	Down	4.96e-06	---	205.98	69.314	36	67	193	7	0.59	0.565	0.552	1.456	1.479	1.6
U3IX09	Ras homolog family member G OS=Anas platyrhynchos OX=8839 GN=RHOG	0.745	Down	0.00352	RHOG	21.173	14.172	25.9	3	3	3	0.931	0.829	0.81	1.103	1.184	1.164
U3IX27	Troponin T3, fast skeletal type OS=Anas platyrhynchos OX=8839 GN=TNNT3	0.644	Down	0.00142	TNNT3	26.205	13.386	20.9	7	12	7	0.75	0.845	0.814	1.307	1.29	1.141
U3IX89	Dishevelled associated activator of morphogenesis 2 OS=Anas platyrhynchos OX=8839 GN=DAAM2	0.749	Down	0.00506	DAAM2	103.81	5.4958	4.6	4	4	4	0.815	0.832	0.952	1.114	1.173	1.182
U3IXB1	Collagen type XIII alpha 1 chain OS=Anas platyrhynchos OX=8839 GN=COL13A1	0.608	Down	9.89e-05	COL13A1	75.352	0.76171	2.2	2	2	2	0.782	0.747	0.782	1.295	1.309	1.198
U3IXE1	Nudix hydrolase 21 OS=Anas platyrhynchos OX=8839 GN=NUDT21	1.342	Up	0.000237	NUDT21	22.311	17.424	24.5	5	6	5	1.141	1.104	1.157	0.875	0.82	0.84
U3IXI8	Serpin family B member 2 OS=Anas platyrhynchos OX=8839 GN=SERPINB2	1.442	Up	0.000258	SERPINB2	46.626	10.198	9.7	4	4	4	1.168	1.137	1.147	0.756	0.835	0.803
U3IXL0	Transforming growth factor beta 3 OS=Anas platyrhynchos OX=8839 GN=TGFB3	0.73	Down	0.0014	TGFB3	45.479	3.8458	7	3	3	3	0.819	0.911	0.833	1.133	1.222	1.156
U3IXM2	CD44 molecule (Indian blood group) OS=Anas platyrhynchos OX=8839 GN=CD44	1.417	Up	0.000421	CD44	81.953	18.156	9.2	6	11	6	1.154	1.112	1.168	0.774	0.796	0.853
U3IXP6	G protein subunit beta 4 OS=Anas platyrhynchos OX=8839 GN=GNB4	0.689	Down	0.00114	GNB4	37.658	95.695	20.2	6	16	3	0.799	0.898	0.797	1.236	1.23	1.155
U3IXS5	Tripartite motif containing 35 OS=Anas platyrhynchos OX=8839 GN=TRIM35	1.5	Up	6.34e-05	TRIM35	54.329	1.0476	3.8	2	2	2	1.197	1.163	1.2	0.783	0.824	0.767
U3IY04	Troponin I1, slow skeletal type OS=Anas platyrhynchos OX=8839 GN=TNNI1	0.733	Down	0.0018	TNNI1	22.98	10.023	16.7	3	4	3	0.841	0.872	0.896	1.212	1.248	1.101
U3IY10	Uncharacterized protein OS=Anas platyrhynchos OX=8839	0.604	Down	0.00168	---	8.0711	1.3605	40.6	3	5	1	0.735	0.771	0.794	1.174	1.2	1.431
U3IY76	Nucleoporin 210 OS=Anas platyrhynchos OX=8839 GN=NUP210	0.719	Down	0.00818	NUP210	200.14	2.5555	1.9	4	4	4	0.882	0.845	0.813	1.147	1.066	1.32
U3IY96	Ezrin OS=Anas platyrhynchos OX=8839 GN=EZR	1.343	Up	0.000464	EZR	69.57	5.7544	20.1	16	30	6	1.069	1.151	1.161	0.848	0.822	0.847
U3IY97	Uncharacterized protein OS=Anas platyrhynchos OX=8839	0.765	Down	9.91e-05	---	10.257	11.846	12.6	1	2	1	0.888	0.881	0.86	1.138	1.177	1.122
U3IYC0	Dedicator of cytokinesis 2 OS=Anas platyrhynchos OX=8839 GN=DOCK2	0.556	Down	0.00186	DOCK2	209.23	0.78898	0.5	1	1	1	0.656	0.733	0.801	1.236	1.463	1.239
U3IYG4	Uncharacterized protein OS=Anas platyrhynchos OX=8839	0.719	Down	0.00372	---	15.212	4.3946	29.9	3	3	3	0.887	0.799	0.854	1.147	1.105	1.283
U3IYH8	Uncharacterized protein OS=Anas platyrhynchos OX=8839 GN=KIF23	1.317	Up	0.00656	KIF23	31.132	1.8186	3.3	1	1	1	1.021	1.144	1.218	0.84	0.866	0.863
U3IYK3	CD164 molecule OS=Anas platyrhynchos OX=8839 GN=CD164	1.43	Up	0.0213	CD164	18.059	1.1773	5.8	1	1	1	1	1.305	1.189	0.901	0.802	0.741
U3IYL6	Family with sequence similarity 168 member A OS=Anas platyrhynchos OX=8839 GN=FAM168A	0.66	Down	0.00298	FAM168A	22.898	0.59672	3.7	1	1	1	0.864	0.772	0.786	1.112	1.218	1.34
U3IYL9	Erythrocyte membrane protein band 4.1 like 3 OS=Anas platyrhynchos OX=8839 GN=EPB41L3	0.708	Down	0.00034	EPB41L3	121.48	87.199	18	17	23	14	0.806	0.836	0.858	1.226	1.127	1.179
U3IYM1	Uncharacterized protein OS=Anas platyrhynchos OX=8839	0.719	Down	0.000642	---	53.463	6.0154	6.2	3	3	3	0.841	0.861	0.839	1.152	1.126	1.255
U3IYM9	Uncharacterized protein OS=Anas platyrhynchos OX=8839	0.58	Down	0.00346	---	21.501	18.824	18.8	3	3	3	0.632	0.82	0.794	1.325	1.342	1.204
U3IYU5	Cathepsin S OS=Anas platyrhynchos OX=8839 GN=CTSS	0.63	Down	0.000337	CTSS	39.515	1.2816	4.5	2	2	2	0.767	0.775	0.815	1.184	1.224	1.335
U3IYY4	Translocation associated membrane protein 2 OS=Anas platyrhynchos OX=8839 GN=TRAM2	0.723	Down	0.00252	TRAM2	39.621	1.4867	8.6	3	3	3	0.799	0.842	0.908	1.219	1.204	1.105
U3IZ82	LIM domain containing 2 OS=Anas platyrhynchos OX=8839 GN=LIMD2	0.671	Down	7.74e-05	LIMD2	14.364	2.0841	13.3	2	2	2	0.791	0.837	0.816	1.226	1.174	1.244
U3IZ93	Cathepsin K OS=Anas platyrhynchos OX=8839 GN=CTSK	0.647	Down	0.000161	CTSK	37.755	12.703	21.5	6	12	5	0.756	0.773	0.793	1.14	1.193	1.258
U3IZF8	Ribosomal protein L11 OS=Anas platyrhynchos OX=8839 GN=RPL11	0.691	Down	0.000158	RPL11	14.391	3.3311	33.3	5	7	5	0.834	0.828	0.817	1.184	1.148	1.254
U3IZQ3	Heat shock protein family B (small) member 7 OS=Anas platyrhynchos OX=8839 GN=HSPB7	2.034	Up	0.000119	HSPB7	16.346	3.7546	15.8	2	3	2	1.318	1.216	1.408	0.674	0.636	0.628
U3IZV8	Glutamine-fructose-6-phosphate transaminase 2 OS=Anas platyrhynchos OX=8839 GN=GFPT2	1.803	Up	7.97e-05	GFPT2	77.141	9.4974	12.4	7	9	6	1.342	1.269	1.249	0.715	0.748	0.678
U3J098	Uncharacterized protein OS=Anas platyrhynchos OX=8839	0.741	Down	0.0101	---	96.14	12.083	6.6	6	6	6	0.765	0.911	0.917	1.207	1.193	1.101
U3J0B6	Uncharacterized protein OS=Anas platyrhynchos OX=8839	0.521	Down	0.000203	---	84.769	9.6291	4.2	3	3	3	0.747	0.701	0.663	1.336	1.271	1.442
U3J0L7	DEAD-box helicase 54 OS=Anas platyrhynchos OX=8839 GN=DDX54	1.302	Up	0.00872	DDX54	90.396	2.6322	4.7	4	4	4	1.057	1.122	1.19	0.939	0.824	0.825
U3J0M0	Single stranded DNA binding protein 1 OS=Anas platyrhynchos OX=8839 GN=SSBP1	0.639	Down	0.000799	SSBP1	16.622	1.4857	5.5	1	2	1	0.832	0.779	0.766	1.185	1.189	1.346
U3J0M7	Uncharacterized protein OS=Anas platyrhynchos OX=8839 GN=STAT1	4.076	Up	4.38e-05	STAT1	20.315	13.322	20.6	3	4	3	1.579	1.5	1.563	0.33	0.425	0.384
U3J0N7	Uncharacterized protein OS=Anas platyrhynchos OX=8839 GN=LOC101802513	1.337	Up	0.00118	LOC101802513	16.81	0.83283	5.6	1	3	1	1.147	1.071	1.188	0.857	0.821	0.87
U3J0R0	Negative regulator of ubiquitin like proteins 1 OS=Anas platyrhynchos OX=8839 GN=NUB1	1.317	Up	0.0298	NUB1	70.257	6.3639	11.5	7	8	7	1.111	1.117	1.123	0.77	0.866	0.908
U3J0V5	NudC domain containing 2 OS=Anas platyrhynchos OX=8839 GN=NUDCD2	1.549	Up	4.8e-06	NUDCD2	11.136	0.80204	10.3	1	1	1	1.185	1.226	1.19	0.769	0.763	0.792
U3J0V8	Signal transducer and activator of transcription 1 OS=Anas platyrhynchos OX=8839 GN=STAT1	2.985	Up	4.19e-05	STAT1	67.386	39.706	14.8	7	13	6	1.479	1.392	1.502	0.456	0.54	0.469
U3J0Y2	Integrin subunit alpha 1 OS=Anas platyrhynchos OX=8839 GN=ITGA1	0.61	Down	1.92e-05	ITGA1	130.62	13.666	5.5	7	8	7	0.756	0.784	0.799	1.294	1.294	1.245
U3J0Z3	Myosin IG OS=Anas platyrhynchos OX=8839 GN=MYO1G	0.588	Down	4.2e-05	MYO1G	98.85	1.7733	4.6	4	4	3	0.792	0.726	0.747	1.259	1.307	1.287
U3J100	Peptidase inhibitor 15 OS=Anas platyrhynchos OX=8839 GN=PI15	0.647	Down	0.000984	PI15	29.303	1.9695	8.9	2	2	2	0.843	0.757	0.795	1.205	1.166	1.33
U3J130	Uncharacterized protein OS=Anas platyrhynchos OX=8839 GN=CALCOCO2	1.342	Up	0.00156	CALCOCO2	55.073	1.7333	5.9	3	4	3	1.081	1.196	1.129	0.807	0.853	0.878
U3J131	UDP-glucuronate decarboxylase 1 OS=Anas platyrhynchos OX=8839 GN=UXS1	1.525	Up	0.000778	UXS1	45.162	8.9587	7.4	3	5	3	1.147	1.158	1.275	0.8	0.735	0.812
U3J178	KIAA1143 OS=Anas platyrhynchos OX=8839 GN=KIAA1143	0.765	Down	0.0031	KIAA1143	17.62	4.6695	13.3	2	3	2	0.87	0.829	0.93	1.12	1.205	1.112
U3J1D0	Carboxypeptidase OS=Anas platyrhynchos OX=8839 GN=CTSA	0.614	Down	0.000204	CTSA	38.839	4.0022	5.2	2	3	2	0.739	0.81	0.774	1.287	1.194	1.301
U3J1F6	Uncharacterized protein OS=Anas platyrhynchos OX=8839	0.586	Down	0.0011	---	11.888	8.8045	36.4	3	8	3	0.822	0.688	0.744	1.346	1.19	1.312
U3J1K3	Uncharacterized protein OS=Anas platyrhynchos OX=8839 GN=LOC101789899	1.551	Up	0.000361	LOC101789899	43.335	0.94411	2.4	1	1	1	1.169	1.206	1.227	0.721	0.786	0.816
U3J1K9	Death associated protein 3 OS=Anas platyrhynchos OX=8839 GN=DAP3	0.736	Down	0.00146	DAP3	45.526	6.7015	12.5	4	4	4	0.88	0.799	0.896	1.195	1.176	1.128
U3J1L0	Matrix metallopeptidase 2 OS=Anas platyrhynchos OX=8839 GN=MMP2	1.514	Up	0.000584	MMP2	38.163	61.211	21.4	6	7	6	1.238	1.159	1.14	0.791	0.816	0.729
U3J223	Laeverin OS=Anas platyrhynchos OX=8839 GN=LVRN	0.637	Down	0.0011	LVRN	40.625	0.99434	1.1	1	1	1	0.77	0.731	0.873	1.25	1.263	1.214
U3J280	Uncharacterized protein OS=Anas platyrhynchos OX=8839	0.5	Down	3.77e-05	---	224.26	4.741	7.8	18	39	1	0.707	0.65	0.692	1.305	1.409	1.386
U3J2H8	Fructose-bisphosphatase 1 OS=Anas platyrhynchos OX=8839 GN=FBP1	0.73	Down	0.000576	FBP1	39.612	1.9517	8.2	3	3	3	0.861	0.811	0.885	1.158	1.21	1.137
U3J2I1	Tetraspanin OS=Anas platyrhynchos OX=8839 GN=CD81	0.309	Down	3.53e-05	CD81	25.62	0.45323	3.4	1	1	1	0.459	0.494	0.515	1.466	1.579	1.712
U3J2J1	Prostaglandin-endoperoxide synthase 2 OS=Anas platyrhynchos OX=8839 GN=PTGS2	1.572	Up	8.37e-05	PTGS2	69.261	1.6054	1.5	1	1	1	1.229	1.207	1.185	0.801	0.771	0.732
U3J2R5	Lumican OS=Anas platyrhynchos OX=8839 GN=LUM	1.683	Up	1.7e-08	LUM	38.819	6.9793	14.8	5	10	5	1.244	1.232	1.237	0.74	0.735	0.731
U3J2S1	Receptor tyrosine kinase like orphan receptor 1 OS=Anas platyrhynchos OX=8839 GN=ROR1	0.685	Down	0.000439	ROR1	100.05	2.3318	3.7	3	3	2	0.845	0.829	0.802	1.22	1.261	1.132
U3J2U5	Titin OS=Anas platyrhynchos OX=8839 GN=TTN	0.605	Down	1.03e-07	TTN	3752.5	323.31	17.1	498	602	498	0.758	0.775	0.763	1.269	1.262	1.262
U3J315	Fibulin 2 OS=Anas platyrhynchos OX=8839 GN=FBLN2	0.429	Down	1.11e-06	FBLN2	133.06	108.28	13.8	14	18	14	0.621	0.598	0.623	1.399	1.416	1.476
U3J361	Fibroblast growth factor receptor 1 OS=Anas platyrhynchos OX=8839 GN=FGFR1	0.731	Down	0.00136	FGFR1	74.153	0.64439	3	2	2	2	0.852	0.901	0.813	1.201	1.199	1.11
U3J391	Dynein axonemal heavy chain 10 OS=Anas platyrhynchos OX=8839 GN=DNAH10	0.764	Down	0.009	DNAH10	505.21	-2	0.2	1	1	1	0.971	0.816	0.841	1.129	1.118	1.191
U3J3A3	BMP2 inducible kinase OS=Anas platyrhynchos OX=8839 GN=BMP2K	0.708	Down	0.0098	BMP2K	122.71	3.3933	4	4	4	4	0.844	0.836	0.841	1.112	1.25	1.198
U3J3F1	Unconventional SNARE in the ER 1 OS=Anas platyrhynchos OX=8839 GN=USE1	0.627	Down	0.00564	USE1	25.713	6.0255	9.7	2	2	2	0.661	0.834	0.856	1.293	1.28	1.178
U3J3I2	F-box protein 30 OS=Anas platyrhynchos OX=8839 GN=FBXO30	1.449	Up	0.00734	FBXO30	84.472	2.7625	2.5	2	2	2	1.242	1.163	1.112	0.798	0.909	0.721
U3J3I8	Phospholipase B-like OS=Anas platyrhynchos OX=8839	0.739	Down	0.00934	---	14.239	3.0562	29.3	3	3	3	0.856	0.843	0.879	1.069	1.11	1.31
U3J3J4	Coiled-coil domain containing 50 OS=Anas platyrhynchos OX=8839 GN=CCDC50	0.693	Down	0.000243	CCDC50	33.086	6.8118	15.4	4	4	4	0.81	0.843	0.837	1.145	1.257	1.193
U3J3R4	Cap methyltransferase 1 OS=Anas platyrhynchos OX=8839 GN=CMTR1	1.342	Up	0.000395	CMTR1	95.141	22.313	7.1	6	6	6	1.11	1.207	1.136	0.873	0.855	0.845
U3J3Y8	Uncharacterized protein OS=Anas platyrhynchos OX=8839 GN=LOC101798729	0.759	Down	0.00666	LOC101798729	47.519	3.4225	5.6	2	2	2	0.806	0.937	0.872	1.181	1.078	1.187
U3J3Y9	TNF receptor superfamily member 6b OS=Anas platyrhynchos OX=8839 GN=TNFRSF6B	3.313	Up	4.33e-05	TNFRSF6B	32.077	1.8756	5.7	2	2	2	1.564	1.44	1.455	0.426	0.418	0.502
U3J461	Popeye domain containing 3 OS=Anas platyrhynchos OX=8839 GN=POPDC3	0.633	Down	0.00748	POPDC3	66.872	2.942	4.1	2	2	2	0.804	0.729	0.833	1.249	1.242	1.246
U3J465	Raf-1 proto-oncogene, serine/threonine kinase OS=Anas platyrhynchos OX=8839 GN=RAF1	0.769	Down	0.000296	RAF1	73.061	16.323	11.1	7	7	5	0.891	0.869	0.872	1.101	1.139	1.183
U3J476	Uncharacterized protein OS=Anas platyrhynchos OX=8839 GN=ARFGAP3	0.734	Down	0.000396	ARFGAP3	51.706	15.051	7.8	3	3	3	0.887	0.846	0.828	1.203	1.164	1.124
U3J485	ATP binding cassette subfamily A member 1 OS=Anas platyrhynchos OX=8839 GN=ABCA1	1.414	Up	0.001	ABCA1	253.88	16.039	4.8	11	12	11	1.116	1.191	1.158	0.782	0.876	0.793
U3J497	Microfibril associated protein 2 OS=Anas platyrhynchos OX=8839 GN=MFAP2	0.688	Down	0.000122	MFAP2	21.25	1.5921	5.3	1	2	1	0.868	0.802	0.81	1.21	1.189	1.207
U3J4A3	Uncharacterized protein OS=Anas platyrhynchos OX=8839	0.649	Down	1.91e-05	---	14.89	1.8643	7.3	1	1	1	0.814	0.8	0.787	1.27	1.215	1.212
U3J4B0	RAB32, member RAS oncogene family OS=Anas platyrhynchos OX=8839 GN=RAB32	0.766	Down	4.08e-05	RAB32	23.462	10.569	27.9	5	6	5	0.867	0.895	0.858	1.134	1.134	1.152
U3J4C8	Fatty acid binding protein 7 OS=Anas platyrhynchos OX=8839 GN=FABP7	0.721	Down	0.000263	FABP7	12.553	35.321	30.1	3	9	2	0.827	0.897	0.842	1.196	1.161	1.204
U3J4F7	Proline and arginine rich end leucine rich repeat protein OS=Anas platyrhynchos OX=8839 GN=PRELP	1.688	Up	1.79e-05	PRELP	36.922	9.1263	22.9	6	7	6	1.223	1.213	1.266	0.753	0.729	0.711
U3J4H9	Coenzyme Q8A OS=Anas platyrhynchos OX=8839 GN=COQ8A	0.691	Down	2.81e-06	COQ8A	72.792	20.059	17.8	11	16	11	0.823	0.828	0.844	1.209	1.184	1.219
U3J4N1	SAM and HD domain containing deoxynucleoside triphosphate triphosphohydrolase 1 OS=Anas platyrhynchos OX=8839 GN=SAMHD1	1.828	Up	2.26e-05	SAMHD1	51.828	8.113	14.3	6	6	6	1.283	1.309	1.219	0.68	0.719	0.686
U3J4N9	Tenascin C OS=Anas platyrhynchos OX=8839 GN=TNC	1.547	Up	1.94e-05	TNC	242.31	130.61	17.3	28	39	28	1.173	1.211	1.203	0.772	0.752	0.794
U3J4U9	Calcium/calmodulin dependent protein kinase II alpha OS=Anas platyrhynchos OX=8839 GN=CAMK2A	0.763	Down	0.00306	CAMK2A	53.192	2.6908	2.5	1	1	1	0.936	0.837	0.853	1.092	1.169	1.18
U3J4Y7	CD2 associated protein OS=Anas platyrhynchos OX=8839 GN=CD2AP	0.763	Down	2.22e-05	CD2AP	71.412	15.629	15.5	10	12	10	0.882	0.867	0.885	1.147	1.174	1.133
U3J5M4	Tyrosine-protein kinase OS=Anas platyrhynchos OX=8839 GN=FYN	0.694	Down	0.000602	FYN	60.34	1.6747	10.6	6	8	2	0.815	0.854	0.824	1.254	1.221	1.119
U3J634	Uncharacterized protein OS=Anas platyrhynchos OX=8839 GN=NPC2	0.674	Down	8.13e-05	NPC2	16.534	14.652	30.5	4	6	4	0.788	0.846	0.818	1.244	1.204	1.192
U3J636	Vacuolar protein sorting 72 homolog OS=Anas platyrhynchos OX=8839 GN=VPS72	1.491	Up	0.000402	VPS72	27.786	5.7616	17.8	3	3	3	1.185	1.169	1.197	0.833	0.739	0.81
U3J642	Uncharacterized protein OS=Anas platyrhynchos OX=8839	1.328	Up	0.00594	---	97.452	5.1191	4.4	4	4	4	1.029	1.229	1.138	0.859	0.865	0.833
U3J674	Plexin C1 OS=Anas platyrhynchos OX=8839 GN=PLXNC1	0.643	Down	3.45e-06	PLXNC1	153.61	3.1271	1.9	3	3	2	0.817	0.793	0.778	1.232	1.243	1.236
U3J6B0	Uncharacterized protein OS=Anas platyrhynchos OX=8839	1.437	Up	0.00154	---	13.173	1.5446	8.8	1	1	1	1.186	1.105	1.211	0.789	0.773	0.875
U3J6E8	Uncharacterized protein OS=Anas platyrhynchos OX=8839	5.907	Up	0.00292	---	9.492	5.7407	35.4	2	7	2	1.615	1.556	1.584	0.322	0.239	0.244
U3J6F1	Ribosomal protein L35a OS=Anas platyrhynchos OX=8839 GN=RPL35A	0.751	Down	0.000819	RPL35A	12.551	13.861	40	6	18	6	0.808	0.86	0.825	1.058	1.104	1.156
U3J6F4	Uncharacterized protein OS=Anas platyrhynchos OX=8839	1.393	Up	0.000864	---	22.901	0.74752	16.1	5	16	1	1.13	1.221	1.109	0.853	0.792	0.839
U3J6G2	Tropomyosin 3 OS=Anas platyrhynchos OX=8839 GN=TPM3	0.768	Down	0.000475	TPM3	29.136	32.39	48	15	34	8	0.853	0.911	0.854	1.162	1.138	1.111
U3J6M4	EPH receptor B2 OS=Anas platyrhynchos OX=8839 GN=EPHB2	0.616	Down	5.81e-05	EPHB2	108.01	16.241	10	8	12	6	0.737	0.794	0.776	1.281	1.25	1.214
U3J6R6	Adenylate cyclase 9 OS=Anas platyrhynchos OX=8839 GN=ADCY9	0.741	Down	0.00014	ADCY9	150.45	2.4134	1.6	2	2	2	0.866	0.882	0.836	1.177	1.13	1.179
U3J6X8	Uncharacterized protein OS=Anas platyrhynchos OX=8839 GN=GNAS	0.72	Down	3.74e-05	GNAS	39.245	51.597	19.4	6	9	5	0.877	0.844	0.834	1.181	1.172	1.195
U3J6Y2	ISG15 ubiquitin-like modifier OS=Anas platyrhynchos OX=8839 GN=ISG15	9.858	Up	3.48e-06	ISG15	17.991	91.322	51.3	8	19	8	1.625	1.728	1.704	0.182	0.147	0.184
U3J6Y9	Tetraspanin OS=Anas platyrhynchos OX=8839 GN=TSPAN3	0.74	Down	0.000199	TSPAN3	26.919	13.785	13.3	4	6	4	0.885	0.86	0.844	1.134	1.208	1.159
U3J760	LDL receptor related protein 1 OS=Anas platyrhynchos OX=8839 GN=LRP1	0.727	Down	8.04e-07	LRP1	504.64	323.31	21.9	85	149	84	0.847	0.864	0.847	1.179	1.167	1.172
U3J767	Uncharacterized protein OS=Anas platyrhynchos OX=8839	0.593	Down	0.000404	---	83.311	40.642	25.7	18	24	11	0.817	0.732	0.739	1.25	1.236	1.371
U3J784	Cholinergic receptor nicotinic gamma subunit OS=Anas platyrhynchos OX=8839 GN=CHRNG	0.543	Down	0.0141	CHRNG	58.594	16.17	4.5	2	2	2	0.626	0.806	0.725	1.346	1.316	1.309
U3J7C7	Rap guanine nucleotide exchange factor 1 OS=Anas platyrhynchos OX=8839 GN=RAPGEF1	0.761	Down	0.00316	RAPGEF1	136.99	8.1883	4.9	6	6	6	0.924	0.829	0.868	1.143	1.092	1.209
U3J7G5	Heme binding protein 1 OS=Anas platyrhynchos OX=8839 GN=HEBP1	0.546	Down	1.62e-05	HEBP1	19.949	5.3895	23.6	4	4	4	0.71	0.743	0.695	1.329	1.28	1.324
U3J7I2	Glutathione synthetase OS=Anas platyrhynchos OX=8839 GN=GSS	0.745	Down	0.000478	GSS	42.488	7.6809	16.8	6	6	6	0.848	0.821	0.882	1.11	1.131	1.184
U3J7T0	Uncharacterized protein OS=Anas platyrhynchos OX=8839	0.341	Down	3.47e-07	---	215.98	323.31	39	77	225	10	0.512	0.533	0.533	1.583	1.538	1.505
U3J7U1	Ectonucleotide pyrophosphatase/phosphodiesterase 6 OS=Anas platyrhynchos OX=8839 GN=ENPP6	0.697	Down	0.000384	ENPP6	50.625	3.4751	2.5	1	2	1	0.795	0.824	0.879	1.203	1.22	1.161
U3J7Y2	Dolichyl-diphosphooligosaccharide--protein glycosyltransferase subunit DAD1 OS=Anas platyrhynchos OX=8839	0.683	Down	0.0011	---	6.3273	4.1479	31	2	3	2	0.764	0.863	0.841	1.239	1.142	1.233
U3J802	Spectrin beta, erythrocytic OS=Anas platyrhynchos OX=8839 GN=SPTB	0.764	Down	4.09e-05	SPTB	205.47	4.2517	1.5	3	3	2	0.878	0.867	0.883	1.159	1.162	1.117
U3J834	Ribosomal protein S19 OS=Anas platyrhynchos OX=8839 GN=RPS19	0.757	Down	0.000105	RPS19	5.7515	3.6104	14.3	1	4	1	0.846	0.88	0.875	1.174	1.144	1.12
U3J875	Uncharacterized protein OS=Anas platyrhynchos OX=8839	0.136	Down	9.96e-07	---	103.18	14.042	19.2	17	45	1	0.232	0.255	0.27	1.926	1.836	1.811
U3J884	Dickkopf WNT signaling pathway inhibitor 3 OS=Anas platyrhynchos OX=8839 GN=DKK3	1.679	Up	0.0223	DKK3	33.192	4.1555	11.1	2	2	2	1.237	1.362	1.104	0.554	0.84	0.812
U3J8D9	5'-nucleotidase OS=Anas platyrhynchos OX=8839 GN=NT5C3B	1.534	Up	0.00438	NT5C3B	32.885	5.2239	10	3	3	3	1.147	1.274	1.165	0.69	0.779	0.869
U3J8F6	Zinc finger protein 384 OS=Anas platyrhynchos OX=8839 GN=ZNF384	0.729	Down	0.00584	ZNF384	53.967	6.6967	4.1	2	2	2	0.757	0.906	0.896	1.141	1.179	1.191
U3J8K7	Notch 2 OS=Anas platyrhynchos OX=8839 GN=NOTCH2	0.737	Down	3.94e-07	NOTCH2	263.08	25.283	6.5	14	14	13	0.871	0.859	0.871	1.183	1.169	1.179
U3J8L0	CD74 molecule OS=Anas platyrhynchos OX=8839 GN=CD74	0.759	Down	0.000598	CD74	29.521	1.5847	8.6	2	2	2	0.837	0.909	0.871	1.155	1.117	1.174
U3J8N5	Uncharacterized protein OS=Anas platyrhynchos OX=8839	1.346	Up	0.00157	---	14.237	7.7014	28.6	3	8	3	1.187	1.108	1.119	0.813	0.823	0.901
U3J8N8	Protein kish OS=Anas platyrhynchos OX=8839 GN=TMEM167A	0.741	Down	0.000816	TMEM167A	5.3435	2.3777	18.8	1	3	1	0.872	0.846	0.867	1.231	1.151	1.105
U3J8P0	Mov10 RISC complex RNA helicase OS=Anas platyrhynchos OX=8839 GN=MOV10	2.819	Up	1.22e-06	MOV10	103.96	113.36	24.7	18	26	18	1.477	1.373	1.379	0.497	0.511	0.492
U3J8R0	Collectin subfamily member 12 OS=Anas platyrhynchos OX=8839 GN=COLEC12	0.632	Down	2.36e-05	COLEC12	80.72	30.605	13.2	11	13	11	0.759	0.804	0.806	1.266	1.231	1.249
U3J8S3	Uncharacterized protein OS=Anas platyrhynchos OX=8839 GN=LOC101793492	11.449	Up	1.33e-08	LOC101793492	81.884	27.973	12.8	9	10	9	1.753	1.719	1.76	0.15	0.158	0.149
U3J8X0	Versican OS=Anas platyrhynchos OX=8839 GN=VCAN	1.39	Up	0.000416	VCAN	385.53	8.0852	2.3	8	8	8	1.185	1.119	1.137	0.847	0.844	0.784
U3J9A8	Rho GTPase activating protein 25 OS=Anas platyrhynchos OX=8839 GN=ARHGAP25	0.687	Down	0.00188	ARHGAP25	71.554	3.8234	4.7	3	3	3	0.775	0.849	0.853	1.12	1.195	1.29
U3J9E7	Anthrax toxin receptor OS=Anas platyrhynchos OX=8839 GN=ANTXR1	0.75	Down	0.0376	ANTXR1	56.851	1.1674	5.4	3	4	3	0.761	1.03	0.809	1.108	1.216	1.141
U3J9M5	Beta-hexosaminidase OS=Anas platyrhynchos OX=8839	0.685	Down	0.000157	---	56.719	7.5359	7.3	4	7	4	0.821	0.85	0.793	1.241	1.167	1.188
U3J9T4	Deoxyribonuclease 2 beta OS=Anas platyrhynchos OX=8839 GN=DNASE2B	0.629	Down	0.000643	DNASE2B	40.613	11.494	17.5	7	8	7	0.737	0.781	0.864	1.297	1.246	1.246
U3J9W4	Uncharacterized protein OS=Anas platyrhynchos OX=8839 GN=LOC101789621	0.721	Down	0.0157	LOC101789621	13.199	7.1741	19.2	2	2	2	0.753	0.866	0.924	1.059	1.191	1.276
U3J9W5	Iron responsive element binding protein 2 OS=Anas platyrhynchos OX=8839 GN=IREB2	0.75	Down	0.00016	IREB2	105.26	13.874	7.8	7	10	6	0.856	0.839	0.864	1.096	1.168	1.147
U3J9Z0	Erythrocyte membrane protein band 4.1 OS=Anas platyrhynchos OX=8839 GN=EPB41	0.732	Down	0.000164	EPB41	96.134	23.392	8.8	7	8	5	0.864	0.885	0.825	1.171	1.152	1.193
U3JA05	Ribosomal protein L31 OS=Anas platyrhynchos OX=8839 GN=RPL31	0.74	Down	1.79e-05	RPL31	14.535	5.7671	33.3	5	6	5	0.871	0.847	0.878	1.18	1.171	1.158
U3JA08	Transmembrane protein 50A OS=Anas platyrhynchos OX=8839 GN=TMEM50A	0.696	Down	0.00896	TMEM50A	17.399	3.0627	15.9	2	2	2	0.939	0.769	0.79	1.274	1.097	1.216
U3JA11	Uncharacterized protein OS=Anas platyrhynchos OX=8839 GN=LOC101793408	5.573	Up	1.98e-05	LOC101793408	201.21	10.743	3.2	5	6	5	1.62	1.528	1.65	0.28	0.325	0.256
