# Supplementary material for: Quantitative Proteomic Analysis Uncovers the Mediation of Endoplasmic Reticulum Stress-Induced Autophagy in DHAV-1-Infected DEF Cells
Source: Int J Mol Sci. 2019 Dec 6;20(24):6160. doi: 10.3390/ijms20246160 (PMC6940786; doi:10.3390/ijms20246160)
Supplement: Supplementary file 1 [file ijms-20-06160-s001.zip › ijms-624873-SI/ijms-624873 supplementary/Table S3.xlsx]

## Sheet: all Classification
Table S3. GO annotation
GO Terms Level 1	GO Terms Level 2	No. of Protein	Protein IDs
Biological Process	cellular process	293	U3J0L7 U3I726 U3I5K8 U3J9E7 U3J4N9 U3HZH4 U3I5D2 U3IK17 U3IAY6 U3IIK9 U3I2N1 U3ITP5 U3IEP3 U3IX09 U3IEG2 U3I6G2 U3IXP6 U3IIQ5 U3IAL4 U3I7J8 U3J4U9 R0LMF1 U3IFC4 U3IWA4 U3IRZ8 U3ILQ8 R0JKM2 U3J0V8 U3IWF1 U3IXM2 U3IDS5 U3J9T4 U3IJX3 U3IP09 R0JD86 U3I515 U3J636 R0JJC4 U3ITU4 U3J6F4 U3J3R4 U3IPB0 R0K120 U3J9M5 R0JDK1 U3I078 U3IB60 U3J4N1 U3J642 U3IBL6 U3IPY8 U3IV66 U3IDZ5 U3I4W0 U3IK93 U3JA05 U3ISD6 …
	single-organism process	279	U3IST4 U3ID84 U3IDQ7 U3IKM2 U3I5K8 U3IA87 U3J9E7 U3J4N9 U3HZH4 U3I5D2 U3IK17 U3IAY6 P01986 U3IIK9 U3I2N1 U3J7U1 U3ITP5 U3IEP3 U3IX09 U3IEG2 U3IWB6 U3I6G2 U3IXP6 U3IIQ5 U3IAL4 U3I7J8 U3J4U9 R0LMF1 U3IFC4 U3IWA4 U3I5T9 U3ILQ8 U3J0V8 U3IXM2 U3IDS5 U3IJX3 U3IP09 R0JD86 U3J6E8 R0KPX1 U3J636 U3IPB0 U3J9M5 R0JDK1 U3ICP7 U3IB60 U3J4N1 U3J642 U3IBL6 U3IPY8 U3I4W0 U3IK93 U3ISD6 U3IU92 U3IST9 U3IIR6 U3IL04 …
	biological regulation	238	U3J0L7 U3IST4 U3ID84 U3IDQ7 U3IMY6 U3I726 U3I5K8 U3ITQ8 U3IUL9 U3IRD3 U3J485 U3IA87 U3J9E7 U3IDE0 U3J4N9 R0L459 U3IGA4 U3IQM4 U3IAY6 U3IMM9 U3J5M4 U3IIK9 R0JDP4 U3I2N1 U3J2J1 U3J784 U3IBW4 U3IMF3 U3ITP5 U3IEP3 U3IX09 U3IEG2 U3IWB6 U3I6G2 U3IXP6 U3IBZ2 U3I0C5 U3IIQ5 U3IAL4 U3I7J8 U3J4U9 R0LMF1 U3IFC4 U3IU50 U3I6U5 U3IWA4 U3J8P0 U3IRZ8 U3J098 U3J1K3 U3J6R6 U3I3I3 R0JKM2 U3J0V8 U3IXM2 U3IE78 U3IU08 …
	metabolic process	198	R0KD66 U3J0L7 U3IST4 R0L7B9 U3IDQ7 U3IMY6 U3IKM2 U3J485 U3I577 U3I5D2 U3IK17 U3IQ34 U3J5M4 U3IIK9 U3I2N1 U3J7U1 U3J2J1 U3IBW4 U3ITP5 U3IEG2 R0KFP7 U3J4U9 U3IFC4 U3I6U5 U3IWA4 U3J8P0 U3IRZ8 U3J1K3 U3ILQ8 U3J6R6 R0JKM2 U3IWF1 U3IXM2 U3IE78 U3IDS5 U3J9T4 U3IJX3 R0JD86 U3ITV8 U3I515 U3J6E8 R0KPX1 R0L9V9 U3IQI3 R0JJC4 U3ITU4 U3IBT5 U3J3R4 U3IMQ6 U3IGG6 R0K120 U3J9M5 U3IES4 U3ID07 U3ICP7 U3I695 U3IZV8 …
	response to stimulus	158	U3IST4 U3IMY6 U3I726 U3I5K8 U3IUL9 U3IRD3 U3J485 U3IA87 U3J9E7 U3J4N9 U3IK17 U3IAY6 U3IMM9 U3J5M4 U3IIK9 R0JDP4 U3J2J1 U3J784 U3IBW4 U3ITP5 U3IEP3 U3IX09 U3I6G2 U3IXP6 U3IBZ2 U3I0C5 U3IIQ5 U3IAL4 U3I7J8 U3J4U9 U3IU50 U3I6U5 U3IWA4 U3IRZ8 U3J098 U3J6R6 U3I3I3 R0JKM2 U3J0V8 U3IXM2 U3IE78 U3IDS5 R0JD86 U3ITV8 U3I515 R0L9V9 U3IQI3 U3IPB0 U3IGG6 U3J9M5 U3IES4 U3ID07 U3J0M7 U3IQ12 U3IB60 U3IXL0 U3J4N1 …
	multicellular organismal process	141	U3IST4 U3ID84 U3IDQ7 U3IMY6 R0M7S9 U3I5K8 U3IX89 U3IRD3 U3J485 U3I577 U3IA87 U3J9E7 U3IDE0 U3J4N9 U3HZH4 R0L459 U3IAY6 U3IMM9 U3J5M4 U3IIK9 U3I2N1 U3J2J1 U3ITP5 U3IEP3 U3IWB6 U3IXP6 U3IBZ2 U3IIQ5 U3IAL4 U3I7J8 U3J4U9 R0LMF1 U3IWA4 U3I3I3 U3J0V8 U3IXM2 U3IE78 U3IHM1 U3IDS5 U3IJX3 R0JD86 R0L9V9 U3J636 U3IBT5 U3IGG6 U3J9M5 R0JDK1 U3I4I0 U3IJT9 U3IB60 U3IXL0 U3ID46 U3IBV8 R0L0P0 U3IE27 U3ISD6 U3IU92 …
	developmental process	125	U3IBX8 U3IH32 U3IIS7 U3I8A4 U3IDQ7 R0LBD6 R0LGB2 U3IMY6 R0M7S9 U3I5K8 U3I6H8 U3IX89 U3I5M4 U3IDE8 U3IRD3 U3IQ81 U3I577 U3J9E7 U3IDE0 U3J4N9 U3HZH4 R0L459 U3J9W5 R0K171 U3IMM9 U3J5M4 U3IIK9 R0LWV1 U3I2N1 U3IS46 U3IY04 U3ITP5 U3IEP3 U3I4U2 U3IPM7 U3IWB6 U3J497 U3IXP6 U3IBZ2 U3IIQ5 U3IAL4 U3I7J8 U3J4U9 R0LMF1 U3IWA4 U3IYL9 U3IU93 U3I3I3 U3J0V8 U3IXM2 U3IE78 U3IHM1 U3IDS5 U3I8W8 U3IJX3 U3IN94 U3IP09 …
	localization	111	U3IUY5 U3I8A4 U3IDQ7 R0LBD6 R0LGB2 U3I4S4 U3J8R0 U3I6H8 U3I418 Q2LDE6 U3IDE8 U3J485 U3IDE0 U3J0Z3 U3J9W5 R0K2X9 R0K171 U3I832 U3IHZ8 P01986 U3IMM9 U3J5M4 U3I2N1 U3IS46 U3J784 U3ITP5 U3IEP3 U3IX09 U3I4U2 U3IEG2 U3IWN1 U3ILC0 U3IBZ2 U3I0C5 U3IAL4 U3J4U9 U3IWX2 U3IWA4 U3IYL9 U3I5T9 U3I4P2 U3INF1 U3IQ07 R0JLL8 R0K776 U3IL92 U3I3I3 U3JA11 U3IVW7 U3IDS5 U3IU08 U3IA45 U3IPM1 R0LD44 U3IJX3 U3I2Q9 U3IP09 …
	cellular component organization or biogenesis	105	U3J2H8 U3IH32 U3IIS7 U3I8A4 R0LBD6 R0M7S9 U3I5K8 U3I6H8 U3IX89 U3IDE8 U3J485 U3IQ81 U3IGV0 U3J9E7 U3J4N9 U3HZH4 R0L459 U3IMM9 U3J5M4 U3J2R5 D2Y3F5 U3IS46 U3IBW4 U3ITP5 U3IX09 U3IPM7 U3IEG2 U3ILC0 U3I2L3 U3IF67 U3IDX0 U3I0C5 U3IAL4 U3I7J8 U3J4U9 U3IWX2 U3IWA4 U3J9Z0 U3IYL9 U3I4P2 U3INF1 R0K776 U3IA45 U3I8W8 U3IJX3 U3IN94 R0L9V9 U3J636 U3IQI3 U3ITU4 U3J6F4 R0KA48 U3IQY0 U3J9M5 U3IEC8 U3I9T4 U3J131 …
	signaling	97	U3IUY5 U3IIS7 U3IMK3 R0LBD6 R0LGB2 U3I4S4 U3J8R0 U3I5K8 U3IUL9 U3IDE8 U3J485 U3J9E7 U3J4N9 U3J0Z3 R0K171 U3IAY6 U3ICD5 U3J5M4 U3J674 U3IIK9 R0JDP4 R0LWV1 D2Y3F5 U3IS46 U3J784 U3ITP5 U3IX09 U3ILC0 U3I6G2 U3IXP6 U3IQW9 U3I0C5 U3IAL4 U3J4U9 U3IU50 U3I6U5 U3J098 U3J6R6 U3INF1 R0JLL8 U3IU93 U3J0V8 U3IXM2 U3IE78 U3IAU1 U3IA45 U3IN94 U3I1F4 U3ITV8 R0L9V9 U3IFZ0 U3IGG6 U3J9M5 U3IEC8 U3I9T4 U3IWY2 U3J0M7 …
	immune system process	53	U3ID07 U3I8A4 U3I4S4 U3J8R0 U3IB60 U3J4N1 U3IUL9 U3IRN3 U3INN0 U3J642 U3IQ81 U3J0Z3 U3J9W5 R0K171 R0LH97 U3J4B0 U3J5M4 U3I1L8 U3IYC0 U3ITP5 U3I4U2 U3J465 U3IGN0 U3IBZ2 U3I0C5 U3IYU5 U3IXS5 U3IM78 U3J8L0 U3IUR5 U3I3I3 U3J0V8 U3ITN8 U3IE78 U3IB66 U3INW1 U3IDS5 U3IEW1 U3ID19 U3IA45 U3J0Y2 U3J130 U3I2Q9 U3ITV8 U3I515 U3IFZ0 R0JJE7 U3IPB0 U3IQ31 U3IGG6 U3IES4 R0JDK1 U3IED8
	multi-organism process	30	U3J634 U3IWA4 U3IEL6 U3ID84 U3IM78 U3IJT9 U3J4N1 U3I3I3 U3IRD3 U3IQ81 U3J642 U3J485 U3IV66 U3IE78 U3IDS5 U3ID19 U3IA45 U3J130 U3IJX3 U3ILC6 R0JD86 U3ITV8 U3I515 U3IJI0 U3IBW4 S4SM19 U3II25 U3IU92 U3J9M5 U3IED8
	biological adhesion	29	U3I695 R0LMF1 U3IY96 U3IIS7 U3IDQ7 U3IB60 R0KPM3 U3I6H8 U3INN0 U3IL92 U3IXB1 U3J9E7 U3J4N9 U3IXM2 U3IQA0 U3IE78 U3J0Z3 U3J7C7 R0K171 U3IYK3 U3I3X7 U3I8W8 U3J0Y2 U3IE27 U3J8X0 D2Y3F5 U3IS46 U3IJI0 U3I430
	locomotion	29	U3IWA4 U3I7C1 U3I8A4 U3I4S4 U3I6H8 U3I8D9 U3J0Z3 R0K171 U3IEW1 U3IPM1 U3IJX3 U3J0Y2 U3J5M4 U3IE27 U3IYC0 D2Y3F5 U3IS46 R0L9V9 U3IP77 U3IDJ5 U3IJI0 U3I3B4 U3IX09 U3IPB0 U3IEC8 U3IBZ2 U3IS36 U3J6M4 U3I0C5
	other	29	R0LMF1 U3IU50 U3I7C1 U3IWA4 U3ID84 U3IRV7 U3IMY6 U3IB60 U3IXL0 U3IJT9 R0K776 U3J9E7 U3J4N9 U3ID31 U3IQZ6 U3IBV8 U3J8K7 U3IJX3 R0L9V9 U3IJN7 U3II25 U3IU92 U3I2L3 U3IWB6 U3IGG6 U3J9M5 U3IS36 U3IF67 U3J6M4
Cellular Component	cell	312	R0KD66 U3J0L7 U3IST4 U3ID84 U3IKM2 U3I726 U3I5K8 U3ITQ8 U3J9E7 U3IAE6 U3I5D2 R0K2X9 U3IAY6 P01986 U3IIK9 U3I2N1 U3J7U1 U3IMF3 U3ITP5 U3IX09 U3IEG2 U3IWB6 U3IXP6 U3I651 U3IIQ5 U3IAL4 U3I7J8 U3J4U9 R0LMF1 U3IFC4 U3IWA4 U3I5T9 U3IRZ8 U3J280 R0JKM2 U3J0V8 U3IXM2 U3IPU7 U3IDS5 U3J9T4 U3IJX3 U3IP09 R0JD86 U3J636 R0JJC4 U3ITU4 U3J6F4 U3J3R4 U3J9M5 U3J7T0 R0JDK1 U3I4I0 U3I078 U3IB60 U3J4N1 U3ING2 U3J642 …
	organelle	301	R0KD66 U3J0L7 U3IST4 U3ID84 U3IDQ7 U3IKM2 U3I726 U3ITQ8 U3IA87 U3J9E7 U3IAE6 U3I5D2 R0K2X9 U3IIK9 U3I2N1 U3J7U1 U3IMF3 U3ITP5 U3IEP3 U3IX09 U3IWB6 U3IXP6 U3I651 U3IIQ5 U3IAL4 U3I7J8 U3J4U9 R0LMF1 U3IFC4 U3IWA4 U3I5T9 U3IRZ8 U3J280 R0JKM2 U3J0V8 U3IXM2 U3IDS5 U3IJX3 U3IP09 R0JD86 R0KPX1 U3J636 R0JJC4 U3ITU4 U3J6F4 U3J3R4 U3J9M5 U3J7T0 R0JDK1 U3ICP7 U3I4I0 U3I078 U3IB60 U3J4N1 U3J642 U3IFW5 U3IUD1 …
	membrane	193	R0KD66 U3J0L7 U3IST4 U3IEF3 U3I6G9 U3IKE3 U3ITQ8 U3IUL9 U3J485 U3J9E7 U3J4N9 R0L459 R0K2X9 U3J5M4 U3IIK9 R0JDP4 U3I2N1 U3J7U1 U3J784 U3IEG2 U3IWN1 U3I2L3 U3IXP6 U3I0C5 U3IAL4 U3I7J8 U3I3I6 U3ISG8 R0JE46 R0LMF1 U3IFC4 U3I6U5 U3I5T9 U3IRZ8 U3J6R6 U3I3I3 R0JKM2 U3IG36 U3J6Y9 U3IXM2 U3IE78 U3IHM1 U3IDS5 U3IJX3 U3IP09 U3IMQ6 R0K120 U3IFH5 U3J9M5 U3I4I0 U3I695 U3IEL6 U3IBM7 U3IB60 U3J4N1 U3ING2 U3J642 …
	extracellular region	166	R0KD66 U3IST4 U3IDQ7 U3IKM2 U3I726 U3I5K8 U3ITQ8 U3IX89 U3IA87 U3J9E7 U3IDE0 U3J4N9 U3I5D2 R0K2X9 U3IHZ8 R0JDP4 U3I2N1 U3J7U1 U3ITP5 U3IEP3 U3IX09 U3IWB6 U3IXP6 U3IBZ2 U3I0C5 R0JE46 R0LMF1 U3IFC4 U3I6U5 U3IWA4 U3J8P0 U3I5T9 U3I3I3 R0JKM2 U3IG36 U3J6Y9 U3IXM2 U3IE78 U3IDS5 U3J9T4 U3IJX3 U3IP09 R0JD86 U3J6E8 R0KPX1 R0L9V9 U3IBT5 U3IPB0 U3IGG6 U3IES4 U3J131 R0JDK1 U3ID07 U3ICP7 U3I695 U3IEL6 U3I078 …
	macromolecular complex	118	U3IH32 U3J391 U3IST4 U3IUY5 U3IIS7 U3IMK3 U3I9Z8 U3I8A4 U3IKE3 R0LBD6 U3IQE3 U3I726 U3IUL9 U3J834 U3IRD3 U3IQ81 U3IAE6 U3J0Z3 U3IU44 R0K171 U3I832 U3IAY6 P01986 U3IIK9 U3J2R5 R0JDP4 U3IA42 R0LWV1 U3IK48 U3IS46 U3IY04 U3IQD1 R0L8K3 U3ITP5 U3I4U2 U3IPM7 U3ILC0 U3I0C5 U3IIQ5 U3I7J8 U3I6U5 U3IWA4 U3J9Z0 U3J8P0 U3I5T9 U3IHW3 U3I4P2 U3J767 R0JPI4 U3INF1 U3J280 R0JLL8 U3IU93 U3IX27 U3I3I3 U3IVT5 R0M0S7 …
	membrane-enclosed lumen	75	U3J0L7 U3I9Z8 U3ID84 R0LBD6 R0M7S9 U3I726 U3IDE8 U3IRD3 U3IQ81 U3I577 U3I5D2 U3IU44 R0K2X9 U3IQM4 U3IA42 R0LWV1 U3IBW4 U3HZM5 U3IZ93 U3IQW9 U3I651 U3IIQ5 U3IAL4 U3IFC4 U3IRZ8 U3IHW3 U3IQ07 U3IID6 U3J0V8 R0M0S7 U3IB66 U3IP09 R0JD86 U3J0R0 U3ITU4 U3I2Q8 U3J3R4 R0KA48 U3J4C8 U3IZQ3 U3I9T4 U3IQ12 U3IC44 U3IMR0 U3IB60 U3IKP1 U3J4N1 U3J0M0 U3I975 U3I6Q9 U3IDZ5 U3IXE1 U3I4W0 U3J465 U3IMC2 U3IGN0 U3IL04 …
	cell junction	38	U3IIS7 U3IKP1 U3IB60 R0KPM3 U3I5M4 U3J642 U3J4N9 U3HZH4 S4SLQ0 R0K2X9 U3I6Q9 U3I2N1 U3IK48 D2Y3F5 U3J2I1 U3IJN7 U3J784 U3JA05 U3IX09 U3ITP5 U3IPM7 U3I0C5 U3IY96 U3IYL9 U3I7C1 U3J9Z0 U3IQ07 R0K776 R0JLL8 U3IXB1 U3I3I3 U3IE78 U3IXM2 U3J0Y2 U3IP09 U3IJI0 U3J4C8 U3J760
	supramolecular complex	27	U3I7J8 U3I4I0 U3IH32 U3IY96 U3I7C1 U3IDQ7 R0LBD6 U3J3J4 U3IX27 U3IRD3 U3IVT5 U3IGV0 U3IDE0 U3I3X7 U3IMM9 U3IN94 U3ITK0 U3J5M4 U3J2R5 D2Y3F5 U3IY04 U3IFZ0 U3IA79 U3I803 U3IQ97 U3J497 U3I0C5
	synapse	13	U3IAL4 U3J4U9 U3IYL9 U3J5M4 U3IS46 U3IJ82 U3IJN7 U3J784 U3IKP1 U3IDJ5 U3ILC0 U3IT82 U3I9T4
	other	2	U3J0M0 U3IT82
Molecular Function	binding	330	R0KD66 U3J0L7 U3IST4 R0L4P6 U3ID84 U3IDQ7 U3I726 U3I5K8 U3ITQ8 U3J9E7 U3J4N9 U3HZH4 U3IAE6 U3I5D2 U3IK17 R0K2X9 U3IAY6 P01986 U3ITP5 U3IEP3 U3IX09 U3IEG2 U3IWB6 R0KFP7 U3I6G2 U3IXP6 U3I651 U3IIQ5 U3IAL4 U3I7J8 U3J4U9 R0LMF1 U3IFC4 U3IWA4 U3ILQ8 U3J280 R0JKM2 U3J0V8 U3IWF1 U3IXM2 U3IJX3 U3IP09 R0JD86 U3I515 U3ITU4 U3J6F4 U3J3R4 U3IPB0 R0K120 U3J7T0 R0JDK1 U3ICP7 U3HZP0 U3IZV8 R0LXV8 U3IB60 U3J4N1 …
	catalytic activity	193	R0KD66 U3J0L7 U3IST4 R0L7B9 U3IMY6 U3IKM2 U3J485 U3I577 U3IAE6 U3I5D2 U3IK17 U3IAY6 U3IQ34 U3J5M4 U3I2N1 U3J7U1 U3J2J1 U3ITP5 U3IH81 U3IX09 U3IPW4 R0KFP7 U3IAL4 U3J4U9 R0JE46 U3IU50 U3I6U5 U3IRZ8 U3J1K3 U3ILQ8 U3J8S3 U3J767 U3J6R6 U3J280 R0JKM2 U3IVT5 U3IWF1 U3IE78 U3J9T4 U3IJX3 R0JD86 U3ITV8 U3I515 R0KPX1 R0L9V9 U3IQI3 R0JJC4 U3IBT5 U3J3R4 U3IMQ6 U3IGG6 R0K120 U3I5F7 U3ISD4 U3J9M5 U3IES4 U3J7T0 …
	transporter activity	43	U3I4I0 U3IUY5 R0LW58 U3I418 U3ING2 U3IDE8 U3J485 R0K2X9 U3I832 U3IFW5 U3IHZ8 P01986 U3IMJ1 U3I9N1 U3IWH2 U3IJN7 U3J784 U3IEP3 U3I603 U3I4U2 U3IUQ7 U3IWN1 U3IST9 U3IAL4 U3IWA4 U3I5T9 U3IQA4 U3J3Y8 U3INF1 R0K776 R0JLL8 U3JA11 U3IVW7 U3INW1 P02114 U3IDS5 R0LD44 U3I410 U3I2Q9 R0J7H7 U3J4C8 U3IC48 R0JDK1
	signal transducer activity	39	U3IWY2 U3J0M7 U3IC44 U3IMK3 U3J8R0 U3IKP1 U3IB60 U3J485 U3J9E7 R0K171 U3IAY6 U3IBV8 U3J5M4 U3J674 U3IE27 R0JDP4 U3IJN7 U3J784 U3J465 U3IP10 U3IQW9 U3IU50 U3I7C1 U3J9W4 U3J8L0 U3J0V8 U3I396 U3IXM2 U3IAU1 U3IA45 U3I8L6 R0L9V9 U3J361 U3I3B4 U3J6X8 U3IGG6 U3IC48 U3IEC8 U3J6M4
	molecular transducer activity	29	U3IWY2 U3I6G9 U3I7C1 U3IIS7 U3IMK3 U3J8R0 U3J8L0 U3IKP1 U3IB60 U3IQ07 U3IL92 U3J485 U3J9E7 U3IXM2 R0K171 U3IA45 U3J8K7 U3J674 U3IE27 U3IP09 U3J361 U3IJN7 U3J784 U3I3B4 U3I4U2 U3IGG6 U3IC48 U3IEC8 U3J6M4
	structural molecule activity	23	U3J6F1 U3J9Z0 U3IYL9 U3IDQ7 U3I6H8 P24058 U3J834 U3IGV0 U3IDE0 U3J4F7 U3IU44 U3I3X7 U3IVR4 U3IMM9 U3IN94 U3IJ97 U3IA42 U3IK48 U3JA05 R0L8K3 U3IPM7 U3IQY0 U3IQ97
	molecular function regulator	22	U3I516 U3IUY5 U3I8A4 U3J098 U3INA8 U3IJT9 U3IA87 U3J9A8 U3IGA4 U3J476 U3J7C7 U3IBV8 U3ICD5 R0K012 U3I742 U3J3A3 D2Y3F5 U3IYC0 U3J6E8 U3IGG6 U3HZM5 R0LE39
	nucleic acid binding transcription factor activity	9	U3I6Q9 U3J0M7 U3IMK3 U3I8A4 R0LWV1 U3IJD6 U3IBW4 U3J0V8 U3IIQ5
	other	10	U3J8N5 U3J0L7 U3IAX1 U3IRD3 U3J9W5 U3IK17 U3IEW1 U3J2J1 U3IGN0 U3I9T4
