# Supplementary material for: Quantitative Proteomic Analysis Uncovers the Mediation of Endoplasmic Reticulum Stress-Induced Autophagy in DHAV-1-Infected DEF Cells
Source: Int J Mol Sci. 2019 Dec 6;20(24):6160. doi: 10.3390/ijms20246160 (PMC6940786; doi:10.3390/ijms20246160)
Supplement: Supplementary file 1 [file ijms-20-06160-s001.zip › ijms-624873-SI/ijms-624873 supplementary/Table S4.xlsx]

## Sheet: all Classification
Table S4. Subcellular location
Subcellular Location	No. of Protein	Protein IDs
cytoplasm	175	U3ID92 U3IST4 R0L7B9 U3IVU3 U3IDQ7 U3IMY6 R0M7S9 U3IKM2 U3IX89 U3I5D2 R0K2X9 U3IAY6 U3I1J8 P01986 U3J5M4 U3J2J1 U3ITP5 U3IEP3 U3IX09 R0KFP7 U3I6G2 U3IXP6 U3I0C5 U3I7J8 U3J4U9 R0LMF1 U3IFC4 U3I5T9 U3IRZ8 U3J1K3 U3J8S3 U3I357 U3J280 U3IE78 U3IPU7 U3ITV8 U3I515 R0KPX1 U3IQI3 U3J3R4 R0K120 U3I5F7 U3J7T0 U3J131 U3ICP7 U3HZP0 U3IQ12 U3IMR0 U3IXL0 R0LQW8 U3J4N1 U3J642 U3IBL6 R0LR17 U3IFW5 U3IBV8 U3IUD1 …
nucleus	114	U3J0L7 U3I6G9 U3IMK3 U3I9Z8 U3ID84 U3I8A4 U3I726 U3IUL9 U3I5M4 U3IDE8 U3IRD3 U3IZ82 U3IQ81 U3HZH4 U3IAE6 U3IGA4 S4SLQ0 U3IU44 U3IY10 U3IQM4 U3IQ34 U3IMM9 U3ILY2 R0LV52 R0JDP4 R0LWV1 U3I2N1 U3IY04 U3IBW4 U3IMF3 U3IH81 U3IPM7 U3IGK2 U3IIQ5 U3J8N5 U3J9Z0 U3J315 U3J098 U3I028 U3IC38 U3IHW3 U3J767 U3IX27 U3ICP3 U3IVT5 R0M0S7 U3IB66 U3II91 U3IE41 U3IU08 U3IWZ4 U3IN94 U3I2Q9 U3J802 U3IP09 R0L9V9 U3J636 …
extracellular	76	U3I516 U3IUY5 U3J1L0 U3ITQ8 R0LPA1 Q2LDE6 U3J4A3 U3HZ45 U3IA87 U3J4N9 U3IK17 R0K171 U3IHZ8 U3J2R5 U3IA42 U3J7U1 U3I8Y0 U3IQQ4 U3I512 U3IPW4 U3IWB6 R0LLK8 U3J497 U3IBZ2 U3IZ93 U3IDX0 U3HZT0 U3IN31 R0JE46 U3J8N8 U3IWA4 U3J3I8 U3ILQ8 R0JPI4 U3I3I3 R0JKM2 U3JA11 U3IXM2 U3I9X9 U3J9T4 U3I1F4 U3J8X0 R0JD86 U3IK00 U3IHU7 U3ITU4 U3IPB0 U3IGG6 U3IES4 R0JDK1 U3ID07 U3IWY2 U3I078 U3IBM7 U3IR01 R0KPM3 U3IV66 …
plasma membrane	68	U3IBX8 U3IEF3 U3IKE3 R0LGB2 U3J8R0 U3I418 U3J485 U3I577 U3J9E7 R0L459 U3J674 U3IIK9 U3J784 U3I803 U3I4U2 U3IEG2 U3IWN1 U3I2L3 U3IF67 U3IQW9 U3IAL4 U3I3I6 U3I6U5 U3J6R6 R0JLL8 R0K776 U3IG36 U3J6Y9 U3IVW7 U3IHM1 U3IAU1 U3IDS5 U3IA45 U3IPM1 U3IL65 U3I4K2 U3IFH5 U3IC48 U3I4I0 U3IC44 R0LW58 U3IKP1 U3ING2 U3J7Y2 U3I7Y0 U3IMJ1 U3IWH2 U3I9N1 U3JA08 U3IYC0 U3IJN7 U3J2I1 U3IXI8 U3ISQ7 U3IP10 U3IY76 R0K3G3 …
mitochondria	32	U3ISG8 U3IYU5 U3IBR6 U3IEL6 U3I701 U3IUR5 U3INF1 U3IR89 U3IJJ2 U3IC88 U3I6D3 U3J0Z3 U3J178 U3J1K9 U3J7I2 U3I8W8 U3IVR4 U3ICD5 U3IDZ5 U3IWE1 U3IT68 R0JJC4 R0L8K3 U3IU92 U3IUQ7 U3I4B3 U3I4Q7 U3J9M5 U3IZF8 U3I6L2 U3I651 U3IKK7
cytoplasm,nucleus	26	R0KD66 U3J0M7 U3J8P0 R0L4P6 U3INA8 R0LXV8 U3I5K8 U3IL92 U3J0V8 U3IS25 U3I396 U3IWF1 U3IDE0 U3IH50 U3IEW1 R0M1N7 U3IJX3 U3IJ97 U3IXE1 R0KCX2 U3J6E8 U3IYM9 U3IUP4 U3IQY0 U3IMC2 U3IYL6
endoplasmic reticulum	7	U3IDX4 U3IBT5 U3IPY8 U3ID46 U3IE27 U3I4W0 U3IK93
peroxisome	4	U3IQ07 U3IIS7 U3J760 U3IJI0
cytoskeleton	3	U3IU50 U3IGV0 R0LS15
