# Supplementary material for: Quantitative Proteomic Analysis Uncovers the Mediation of Endoplasmic Reticulum Stress-Induced Autophagy in DHAV-1-Infected DEF Cells
Source: Int J Mol Sci. 2019 Dec 6;20(24):6160. doi: 10.3390/ijms20246160 (PMC6940786; doi:10.3390/ijms20246160)
Supplement: Supplementary file 1 [file ijms-20-06160-s001.zip › ijms-624873-SI/ijms-624873 supplementary/Table S5.xlsx]

## Sheet: Q3
Table S5. Enrichment analysis of DEPs based on GO annotation in up-regulated proteins.
GO Terms Level 1	GO Terms Description	GO Terms Level	GO Terms ID	Mapping	Background	All Mapping	All Background	Fold Enrichment	Fisher' exact test P value	-log10(p value)	Related Protein
Cellular Component	extracellular space	4	GO:0005615	13	215	72	4113	3.45	0.000252976	3.6	U3IST4 R0L0P0 U3IY96 U3IWA4 U3I742 U3J8X0 U3IS46 U3IVG2 U3IXI8 U3IU92 U3IR64 U3IWB6 U3IQ97
	extracellular matrix	4	GO:0031012	7	134	72	4113	2.98	0.0270699	1.57	U3I6H8 U3IST4 U3IQ97 U3I2N1 U3J8X0 U3IS46 U3IVG2
Molecular Function	glycosaminoglycan binding	4	GO:0005539	4	30	73	4332	7.91	0.0129605	1.89	U3IWA4 U3IWB6 U3J8X0 U3IXM2
	lipid transporter activity	4	GO:0005319	3	18	73	4332	9.89	0.0351071	1.45	U3IDE8 U3J485 U3IWA4
	lipid binding	3	GO:0008289	7	150	73	4332	2.77	0.0373042	1.43	U3IE41 U3IDE8 U3IST4 U3IU92 U3IHZ8 U3IWA4 U3ILC0
	identical protein binding	4	GO:0042802	12	366	73	4332	1.95	0.0374866	1.43	U3J130 U3IXE1 U3IMR0 U3I4S4 U3IR64 U3J642 U3IID6 U3IU92 U3ILC0 U3IGN0 U3IMC2 U3IA01
	enzyme binding	4	GO:0019899	14	477	73	4332	1.74	0.0481659	1.32	U3IST4 R0L0P0 U3IY96 U3IWA4 U3IFG1 U3IXE1 U3IMR0 U3IT65 U3IFZ0 U3J642 U3J485 U3IMC2 U3IQ31 R0LE39
	cholesterol transporter activity	6	GO:0017127	2	3	73	4332	39.56	0.0490485	1.31	U3J485 U3IWA4
	sterol transporter activity	5	GO:0015248	2	3	73	4332	39.56	0.0490485	1.31	U3J485 U3IWA4
Biological Process	defense response	4	GO:0006952	8	95	74	3970	4.52	0.00161592	2.79	U3IE41 U3IST4 U3J130 U3IXS5 U3I1L8 U3IFZ0 U3J642 U3IGN0
	innate immune response	5	GO:0045087	5	30	74	3970	8.94	0.00200846	2.7	U3J130 U3J642 U3IXS5 U3IGN0 U3I1L8
	exocrine system development	6	GO:0035272	4	17	74	3970	12.62	0.00337094	2.47	U3I2N1 U3IS46 R0LGB2 U3IFZ0
	regulation of platelet-derived growth factor receptor signaling pathway	7	GO:0010640	3	6	74	3970	26.82	0.00476947	2.32	U3IST4 U3ILC0 U3IQ31
	single-multicellular organism process	3	GO:0044707	26	878	74	3970	1.59	0.0111418	1.95	U3IST4 U3IY96 U3IWA4 R0LGB2 U3IVG2 U3I6H8 U3IDE8 U3J485 U3IC88 U3HZH4 U3IXM2 R0KLJ7 R0LH97 R0L0P0 U3I2N1 U3J8X0 U3IS46 U3J636 U3IFZ0 U3IDJ5 U3IU92 U3IWB6 U3IQY0 U3IQ31 U3IQ97 U3IIQ5
	cellular component biogenesis	3	GO:0044085	17	523	74	3970	1.74	0.0254063	1.6	R0LXM8 U3IY96 U3IRV7 U3IAX1 R0LW58 U3IYH8 U3I6H8 U3J485 U3IC88 U3IDZ5 U3IXE1 U3IS46 U3IDJ5 U3ITU4 U3J6F4 U3ILC0 U3IL04
	salivary gland morphogenesis	9	GO:0007435	3	14	74	3970	11.5	0.0263116	1.58	U3I2N1 U3IS46 U3IFZ0
	salivary gland development	8	GO:0007431	3	14	74	3970	11.5	0.0263116	1.58	U3I2N1 U3IS46 U3IFZ0
	negative regulation of multi-organism process	5	GO:0043901	4	37	74	3970	5.8	0.0296455	1.53	U3IXS5 U3I1L8 U3IMC2 U3IA01
	lipid homeostasis	6	GO:0055088	3	16	74	3970	10.06	0.0338876	1.47	U3IDE8 U3J485 U3IWA4
	gland development	7	GO:0048732	5	69	74	3970	3.89	0.0370755	1.43	R0LH97 U3I2N1 U3IS46 R0LGB2 U3IFZ0
	cellular component assembly	4	GO:0022607	15	465	74	3970	1.73	0.0410459	1.39	R0LXM8 U3IY96 U3IRV7 U3IXE1 U3IAX1 R0LW58 U3IS46 U3IYH8 U3IDJ5 U3I6H8 U3J6F4 U3J485 U3ILC0 U3IC88 U3IL04
	regulation of leukocyte cell-cell adhesion	6	GO:1903037	4	43	74	3970	4.99	0.0435648	1.36	R0LH97 U3IQ31 U3IXM2 U3IIQ5
	endoplasmic reticulum organization	5	GO:0007029	3	19	74	3970	8.47	0.0466165	1.33	U3IDE8 U3IL04 U3IDJ5
Note: The DEPs were divided into four quantiles of which Q3 (1.3 < Ratio ≤1.5) and Q4 (Ratio >1.5) were stand for the up-regulated proteins.

## Sheet: Q4
GO Terms Level 1	GO Terms Description	GO Terms Level	GO Terms ID	Mapping	Background	All Mapping	All Background	Fold Enrichment	Fisher' exact test P value	-log10(p value)	Related Protein
Cellular Component	extracellular space	4	GO:0005615	15	215	54	4113	5.31	2.91908e-07	6.53	U3ID07 U3I8W8 U3J8P0 U3J2R5 U3J6E8 U3IKL7 U3I5K8 U3J884 U3I3I3 U3IA87 U3IPB0 U3J4N9 R0LLK8 U3I8D9 U3J4F7
	hemoglobin complex	10	GO:0005833	4	5	54	4113	60.93	1.98486e-05	4.7	P02114 P01986 R0J7H7 R0JDK1
	extracellular matrix	4	GO:0031012	7	134	54	4113	3.98	0.00697495	2.16	U3I8W8 R0L6B1 R0LLK8 U3J4N9 U3J2R5 U3J1L0 U3J4F7
	proteinaceous extracellular matrix	5	GO:0005578	4	51	54	4113	5.97	0.0272407	1.56	U3I8W8 U3J4N9 U3J2R5 U3J4F7
Molecular Function	NAD+ ADP-ribosyltransferase activity	6	GO:0003950	5	9	68	4332	35.39	6.21599e-06	5.21	U3IH81 U3IV66 U3IRZ8 U3IRC3 U3ISD4
	oxygen transporter activity	4	GO:0005344	4	6	68	4332	42.47	6.84351e-05	4.16	P02114 P01986 R0J7H7 R0JDK1
	oxygen binding	3	GO:0019825	4	7	68	4332	36.4	0.000118436	3.93	P02114 P01986 R0J7H7 R0JDK1
	transferase activity, transferring pentosyl groups	5	GO:0016763	5	20	68	4332	15.93	0.000210208	3.68	U3IH81 U3IV66 U3IRZ8 U3IRC3 U3ISD4
	heme binding	5	GO:0020037	5	26	68	4332	12.25	0.000604856	3.22	P02114 P01986 R0J7H7 U3J2J1 R0JDK1
	tetrapyrrole binding	4	GO:0046906	5	28	68	4332	11.38	0.000809344	3.09	P02114 P01986 R0J7H7 U3J2J1 R0JDK1
	transition metal ion binding	6	GO:0046914	13	324	68	4332	2.56	0.00352375	2.45	P02114 P01986 U3IMM9 U3ITV8 U3J1L0 R0J7H7 S4SM19 U3J4N1 U3IRN3 R0L6B1 U3I577 U3IB66 R0JDK1
	transferase activity, transferring glycosyl groups	4	GO:0016757	6	70	68	4332	5.46	0.00423923	2.37	U3IH81 U3IV66 U3IRZ8 U3IRC3 U3ISD4 U3IEK1
Biological Process	defense response	4	GO:0006952	11	95	55	3970	8.36	3.83039e-07	6.42	U3I2Q9 U3ITV8 U3I515 U3J2J1 U3J4N1 U3IRN3 U3IQ81 U3I3I3 U3J0V8 U3IB66 U3IED8
	negative regulation of viral process	7	GO:0048525	7	29	55	3970	17.42	1.78158e-06	5.75	S4SM19 U3IQ81 U3J0V8 U3IV66 U3I515 U3IB66 U3IED8
	immune response	3	GO:0006955	10	88	55	3970	8.2	2.00896e-06	5.7	U3ID07 U3ITV8 U3I515 U3IRN3 U3I3I3 U3J0V8 U3IPB0 U3IBZ2 U3IB66 U3IES4
	response to virus	6	GO:0009615	7	31	55	3970	16.3	2.70443e-06	5.57	S4SM19 U3J4N1 U3IQ81 U3IV66 U3ITV8 U3I515 U3IED8
	response to biotic stimulus	3	GO:0009607	10	97	55	3970	7.44	4.57704e-06	5.34	U3ITV8 U3I515 U3IQI3 S4SM19 U3J4N1 U3IQ81 U3IRD3 U3I3I3 U3IV66 U3IED8
	immune system process	2	GO:0002376	15	262	55	3970	4.13	6.23743e-06	5.2	U3ID07 U3I2Q9 U3ITV8 U3I515 U3J4N1 U3IRN3 U3I3I3 U3IQ81 U3J0V8 U3IPB0 U3IES4 U3IB66 U3IBZ2 R0JDK1 U3IED8
	negative regulation of multi-organism process	5	GO:0043901	7	37	55	3970	13.66	8.02108e-06	5.1	S4SM19 U3IQ81 U3J0V8 U3IV66 U3I515 U3IB66 U3IED8
	response to external stimulus	3	GO:0009605	14	233	55	3970	4.34	8.99527e-06	5.05	U3IMM9 R0LWV1 U3ITV8 U3I515 S4SM19 U3J4N1 U3IQ81 U3IRD3 U3I3I3 U3IPB0 U3IV66 U3IBZ2 U3I8D9 U3IED8
	response to other organism	5	GO:0051707	9	93	55	3970	6.99	2.87761e-05	4.54	U3ITV8 U3I515 U3J4N1 S4SM19 U3IQ81 U3IRD3 U3I3I3 U3IV66 U3IED8
	response to external biotic stimulus	4	GO:0043207	9	93	55	3970	6.99	2.87761e-05	4.54	U3ITV8 U3I515 U3J4N1 S4SM19 U3IQ81 U3IRD3 U3I3I3 U3IV66 U3IED8
	innate immune response	5	GO:0045087	6	30	55	3970	14.44	4.24536e-05	4.37	U3IRN3 U3I3I3 U3J0V8 U3ITV8 U3I515 U3IB66
	oxygen transport	7	GO:0015671	4	6	55	3970	48.12	4.62426e-05	4.33	P02114 P01986 R0J7H7 R0JDK1
	gas transport	6	GO:0015669	4	7	55	3970	41.25	8.01453e-05	4.1	P02114 P01986 R0J7H7 R0JDK1
	regulation of immune response	5	GO:0050776	9	108	55	3970	6.02	8.50328e-05	4.07	U3ID07 U3IRZ8 U3ITV8 U3J4N1 S4SM19 U3IQ81 U3I3I3 U3IES4 U3IED8
