# Supplementary material for: Quantitative Proteomic Analysis Uncovers the Mediation of Endoplasmic Reticulum Stress-Induced Autophagy in DHAV-1-Infected DEF Cells
Source: Int J Mol Sci. 2019 Dec 6;20(24):6160. doi: 10.3390/ijms20246160 (PMC6940786; doi:10.3390/ijms20246160)
Supplement: Supplementary file 1 [file ijms-20-06160-s001.zip › ijms-624873-SI/ijms-624873 supplementary/Table S6.xlsx]

## Sheet: Q1
Table S6. Enrichment analysis of DEPs based on GO annotation in down-regulated proteins.
GO Terms Level 1	GO Terms Description	GO Terms Level	GO Terms ID	Mapping	Background	All Mapping	All Background	Fold Enrichment	Fisher' exact test P value	-log10(p value)	Related Protein
Cellular Component	myosin complex	10	GO:0016459	10	29	101	4113	14.04	1.38339e-08	7.86	U3J875 U3IWZ4 U3IHW3 U3J767 U3J280 U3IVT5 U3I5F7 U3IAE6 U3J7T0 U3J0Z3
	membrane part	3	GO:0044425	47	1141	101	4113	1.68	6.07243e-05	4.22	U3IDX4 U3IBX8 U3IIS7 U3J0B6 U3J8R0 U3IB60 R0KPM3 U3INN0 U3I5M4 U3ING2 U3J0Z3 R0K171 U3J3F1 U3J674 U3IE27 U3J2I1 U3IJN7 U3J784 U3I803 U3IUQ7 U3IST9 U3I2L3 U3IT82 U3IF67 U3I0C5 U3I3I6 U3I7J8 U3IFC4 U3IBS9 U3I7C1 U3I5T9 U3IUR5 U3IVC3 U3IUF3 U3IXB1 R0JKM2 U3ID31 U3J461 U3IA45 U3IPM1 U3J0Y2 R0JJE7 U3IMQ6 U3IL65 U3IFH5 U3IEC8 U3J6M4
	plasma membrane part	6	GO:0044459	20	305	101	4113	2.67	0.000101584	3.99	U3I7J8 U3IIS7 U3I5T9 U3IB60 R0KPM3 U3INN0 U3ING2 U3J0Z3 R0K171 U3IA45 U3J0Y2 U3IE27 U3J784 U3IJN7 U3J2I1 R0JJE7 U3IT82 U3J6M4 U3IEC8 U3I0C5
	intrinsic component of membrane	4	GO:0031224	37	830	101	4113	1.82	0.000146168	3.84	U3IDX4 U3IBX8 U3IIS7 U3J0B6 U3J8R0 R0KPM3 U3I5M4 U3ING2 R0K171 U3J3F1 U3J674 U3IE27 U3J2I1 U3IJN7 U3J784 U3I803 U3IUQ7 U3I2L3 U3IF67 U3I3I6 U3IFC4 U3IBS9 U3I7C1 U3IVC3 U3IUF3 R0JKM2 U3IXB1 U3ID31 U3J461 U3IA45 U3J0Y2 U3IPM1 U3IMQ6 U3IL65 U3IFH5 U3IEC8 U3J6M4
	actin cytoskeleton	9	GO:0015629	14	168	101	4113	3.39	0.000176789	3.75	U3I7J8 U3J875 U3IWZ4 D2Y3F5 U3IHW3 U3J767 U3J280 U3IX27 U3IVT5 U3I5F7 U3IAE6 U3J7T0 U3I0C5 U3J0Z3
	integral component of membrane	5	GO:0016021	35	824	101	4113	1.73	0.000653401	3.18	U3IDX4 U3IBX8 U3IIS7 U3J0B6 U3J8R0 U3I5M4 U3ING2 R0K171 U3J3F1 U3J674 U3IE27 U3J2I1 U3IJN7 U3J784 U3I803 U3IUQ7 U3I2L3 U3IF67 U3I3I6 U3IBS9 U3I7C1 U3IVC3 U3IUF3 R0JKM2 U3IXB1 U3ID31 U3J461 U3IA45 U3J0Y2 U3IPM1 U3IMQ6 U3IL65 U3IFH5 U3IEC8 U3J6M4
	plasma membrane	5	GO:0005886	28	634	101	4113	1.8	0.0018194	2.74	U3I7J8 U3I695 U3IFC4 U3I7C1 U3IIS7 U3I5T9 U3IHW3 U3IUR5 U3IB60 R0KPM3 U3INN0 U3ING2 U3J0Z3 R0K171 U3IA45 U3J0Y2 U3IE27 U3IK93 U3J2I1 U3IJN7 U3J784 R0JJE7 U3ITZ4 U3I2L3 U3IT82 U3IEC8 U3J6M4 U3I0C5
	myofibril	9	GO:0030016	7	55	101	4113	5.18	0.00196466	2.71	U3I7J8 U3IA79 U3I803 U3IX27 U3IVT5 U3ITK0 R0LBD6
Molecular Function	motor activity	8	GO:0003774	10	51	110	4332	7.72	3.65191e-06	5.44	U3J875 U3IWZ4 U3IHW3 U3J767 U3J280 U3IVT5 U3I5F7 U3IAE6 U3J7T0 U3J0Z3
	signaling receptor activity	4	GO:0038023	11	73	110	4332	5.93	1.10749e-05	4.96	U3IA45 U3I7C1 U3J674 U3IE27 U3J8R0 U3IJN7 U3J784 U3IB60 U3IEC8 U3J6M4 R0K171
	receptor activity	3	GO:0004872	12	101	110	4332	4.68	3.67596e-05	4.43	U3IA45 U3I7C1 U3IIS7 U3J674 U3IE27 U3J8R0 U3IJN7 U3J784 U3IB60 U3IEC8 U3J6M4 R0K171
	molecular transducer activity	2	GO:0060089	12	101	110	4332	4.68	3.67596e-05	4.43	U3IA45 U3I7C1 U3IIS7 U3J674 U3IE27 U3J8R0 U3IJN7 U3J784 U3IB60 U3IEC8 U3J6M4 R0K171
	transmembrane signaling receptor activity	5	GO:0004888	9	62	110	4332	5.72	0.000135686	3.87	U3I7C1 U3J674 U3IE27 U3IJN7 U3J784 U3IB60 U3IEC8 U3J6M4 R0K171
	transmembrane receptor activity	4	GO:0099600	9	63	110	4332	5.63	0.000152211	3.82	U3I7C1 U3J674 U3IE27 U3IJN7 U3J784 U3IB60 U3IEC8 U3J6M4 R0K171
	actin binding	5	GO:0003779	13	139	110	4332	3.68	0.000160738	3.79	U3J875 U3IPM1 U3IL71 U3IHW3 U3J280 U3IX27 U3IVT5 U3IL65 U3IIG1 U3IAE6 U3J7T0 U3I0C5 U3J0Z3
	signal transducer activity	2	GO:0004871	11	147	110	4332	2.95	0.00356928	2.45	U3IA45 U3I7C1 U3J674 U3IE27 U3J8R0 U3IJN7 U3J784 U3IB60 U3IEC8 U3J6M4 R0K171
Biological Process	immune response	3	GO:0006955	10	88	92	3970	4.9	0.000151338	3.82	U3IYU5 U3IA45 U3IYC0 U3IM78 U3J8R0 U3IUR5 U3IB60 R0JJE7 U3I0C5 U3J0Z3
	cell adhesion	3	GO:0007155	12	147	92	3970	3.52	0.000455037	3.34	U3I695 U3J0Y2 U3IIS7 U3IE27 D2Y3F5 U3IDQ7 U3IB60 R0KPM3 U3INN0 U3IXB1 U3J0Z3 R0K171
	biological adhesion	2	GO:0022610	12	148	92	3970	3.5	0.000482383	3.32	U3I695 U3J0Y2 U3IIS7 U3IE27 D2Y3F5 U3IDQ7 U3IB60 R0KPM3 U3INN0 U3IXB1 U3J0Z3 R0K171
	muscle contraction	5	GO:0006936	6	37	92	3970	7	0.0013837	2.86	U3I7J8 U3IA79 U3IX27 U3ITK0 R0LBD6 U3IJN7
	single organismal cell-cell adhesion	5	GO:0016337	7	55	92	3970	5.49	0.00144359	2.84	U3INN0 U3I695 U3IXB1 U3IIS7 D2Y3F5 R0K171 U3IB60
	cell recognition	4	GO:0008037	5	24	92	3970	8.99	0.00193223	2.71	U3IA45 U3I7C1 U3IYC0 U3J6M4 U3J8R0
	immune system process	2	GO:0002376	15	262	92	3970	2.47	0.00224134	2.65	U3ID19 U3IYU5 U3IA45 U3J0Y2 U3IYC0 U3IM78 U3J8R0 U3IUR5 U3IB60 U3INN0 R0JJE7 U3ITN8 U3I0C5 U3J0Z3 R0K171
	eye morphogenesis	9	GO:0048592	5	27	92	3970	7.99	0.00302815	2.52	R0KPM3 U3IE27 U3IDE0 U3IDQ7 U3J6M4
	multicellular organismal process	2	GO:0032501	35	963	92	3970	1.57	0.0032944	2.48	U3IBX8 U3IIS7 U3ID84 U3IDQ7 R0LBD6 U3IB60 R0KPM3 U3INN0 U3I5M4 U3IDE0 R0K171 U3IE27 U3IYC0 R0KCX2 U3IJN7 U3IEP3 U3IZ93 U3IF67 U3I7J8 U3IYU5 U3I7C1 U3IUR5 U3IX27 U3IXB1 U3ITN8 U3ID31 U3ID19 U3IA45 R0M1N7 U3ITK0 U3IA79 U3ITZ4 U3J6M4 U3IEC8 U3I6L2
	chemotaxis	5	GO:0006935	7	66	92	3970	4.58	0.00369834	2.43	U3J0Y2 U3I7C1 U3IE27 U3IYC0 D2Y3F5 U3J6M4 R0K171
	taxis	4	GO:0042330	7	66	92	3970	4.58	0.00369834	2.43	U3J0Y2 U3I7C1 U3IE27 U3IYC0 D2Y3F5 U3J6M4 R0K171
	muscle system process	4	GO:0003012	6	47	92	3970	5.51	0.00406713	2.39	U3I7J8 U3IA79 U3IX27 U3ITK0 R0LBD6 U3IJN7
	cell surface receptor signaling pathway	6	GO:0007166	14	252	92	3970	2.4	0.004409	2.36	U3IA45 U3J0Y2 U3I7C1 U3IIS7 U3J674 U3IE27 U3IJN7 U3J784 U3IB60 U3INN0 U3IEC8 U3J6M4 U3J0Z3 R0K171
	cell-substrate adhesion	4	GO:0031589	6	49	92	3970	5.28	0.00487762	2.31	U3IXB1 U3J0Y2 U3IIS7 U3IE27 U3J0Z3 R0K171
Note: The DEPs were divided into four quantiles of which Q3 (1.3 < Ratio ≤1.5) and Q4 (Ratio >1.5) were stand for the up-regulated proteins.

## Sheet: Q2
GO Terms Level 1	GO Terms Description	GO Terms Level	GO Terms ID	Mapping	Background	All Mapping	All Background	Fold Enrichment	Fisher' exact test P value	-log10(p value)	Related Protein
Cellular Component	extracellular region part	3	GO:0044421	79	1099	175	4113	1.69	1.13998e-07	6.94	U3J2H8 R0KD66 U3I8A4 U3I3W9 U3IX89 U3J9E7 U3I5D2 R0K2X9 U3I832 R0JDP4 U3J7U1 U3IQQ4 U3ITP5 U3IX09 U3I4U2 U3J497 U3IXP6 U3IDX0 U3IQW9 U3IN31 R0JE46 R0LMF1 U3I6U5 U3I4P2 U3IQ07 R0K776 U3IU93 U3IG36 U3J6Y9 U3IE78 U3IDS5 U3IJX3 U3IN94 U3IP09 R0JD86 R0L9V9 R0KPX1 U3IP77 U3IBT5 R0KA48 U3IGG6 U3ICB5 U3IWY2 U3ICP7 U3IC44 U3IEL6 U3I078 U3IXL0 U3IKP1 U3ID46 U3I3X7 U3IFW5 U3IBV8 U3ILC6 U3J6G2 U3JA05 U3ISD6 …
	extracellular region	2	GO:0005576	79	1119	175	4113	1.66	2.60716e-07	6.58	U3J2H8 R0KD66 U3I8A4 U3I3W9 U3IX89 U3J9E7 U3I5D2 R0K2X9 U3I832 R0JDP4 U3J7U1 U3IQQ4 U3ITP5 U3IX09 U3I4U2 U3J497 U3IXP6 U3IDX0 U3IQW9 U3IN31 R0JE46 R0LMF1 U3I6U5 U3I4P2 U3IQ07 R0K776 U3IU93 U3IG36 U3J6Y9 U3IE78 U3IDS5 U3IJX3 U3IN94 U3IP09 R0JD86 R0L9V9 R0KPX1 U3IP77 U3IBT5 R0KA48 U3IGG6 U3ICB5 U3IWY2 U3ICP7 U3IC44 U3IEL6 U3I078 U3IXL0 U3IKP1 U3ID46 U3I3X7 U3IFW5 U3IBV8 U3ILC6 U3J6G2 U3JA05 U3ISD6 …
	integral component of membrane	5	GO:0016021	63	824	175	4113	1.8	6.99151e-07	6.16	U3IWY2 U3I4I0 U3IEF3 U3IUY5 U3IEL6 U3IKE3 U3IBM7 U3IKP1 U3I418 U3IBL6 U3ID46 U3J9E7 R0L459 R0K2X9 U3I7Y0 U3J7Y2 U3IMJ1 U3I9N1 U3IWH2 U3IIK9 U3JA08 U3I603 U3I4U2 U3IEG2 U3IWN1 U3ISQ7 U3IP10 U3IY76 U3IGB3 R0K3G3 U3IAL4 R0JE46 U3J8N8 U3I6U5 U3IQA4 U3J3Y8 U3J8L0 U3I4P2 U3J6R6 U3INF1 U3IQ07 R0K776 U3IG36 U3J6Y9 U3IVW7 U3IE78 U3IYY4 U3INW1 U3IHM1 R0K4C3 U3IDS5 U3J8K7 U3I410 U3I1F4 U3IP09 U3J361 U3IJI0 …
	intrinsic component of membrane	4	GO:0031224	63	830	175	4113	1.78	9.12307e-07	6.04	U3IWY2 U3I4I0 U3IEF3 U3IUY5 U3IEL6 U3IKE3 U3IBM7 U3IKP1 U3I418 U3IBL6 U3ID46 U3J9E7 R0L459 R0K2X9 U3I7Y0 U3J7Y2 U3IMJ1 U3I9N1 U3IWH2 U3IIK9 U3JA08 U3I603 U3I4U2 U3IEG2 U3IWN1 U3ISQ7 U3IP10 U3IY76 U3IGB3 R0K3G3 U3IAL4 R0JE46 U3J8N8 U3I6U5 U3IQA4 U3J3Y8 U3J8L0 U3I4P2 U3J6R6 U3INF1 U3IQ07 R0K776 U3IG36 U3J6Y9 U3IVW7 U3IE78 U3IYY4 U3INW1 U3IHM1 R0K4C3 U3IDS5 U3J8K7 U3I410 U3I1F4 U3IP09 U3J361 U3IJI0 …
	extracellular exosome	6	GO:0070062	69	972	175	4113	1.67	2.4616e-06	5.61	U3J2H8 R0KD66 U3I3W9 U3IX89 U3J9E7 U3I5D2 R0K2X9 U3I832 R0JDP4 U3J7U1 U3IQQ4 U3ITP5 U3IX09 U3I4U2 U3IXP6 U3IQW9 U3IN31 R0JE46 R0LMF1 U3I6U5 U3I4P2 U3IQ07 R0K776 U3IU93 U3IG36 U3J6Y9 U3IE78 U3IDS5 U3IJX3 U3IN94 U3IP09 R0JD86 R0KPX1 U3IP77 U3IBT5 R0KA48 U3IGG6 U3ICB5 U3ICP7 U3IWY2 U3IC44 U3IEL6 U3I078 U3ID46 U3IFW5 U3IBV8 U3ILC6 U3JA05 U3J6G2 U3I603 R0KUH3 U3IZF8 U3IP10 U3IB54 R0K3G3 U3J6F1 U3J634 …
	extracellular vesicle	5	GO:1903561	69	976	175	4113	1.66	2.87858e-06	5.54	U3J2H8 R0KD66 U3I3W9 U3IX89 U3J9E7 U3I5D2 R0K2X9 U3I832 R0JDP4 U3J7U1 U3IQQ4 U3ITP5 U3IX09 U3I4U2 U3IXP6 U3IQW9 U3IN31 R0JE46 R0LMF1 U3I6U5 U3I4P2 U3IQ07 R0K776 U3IU93 U3IG36 U3J6Y9 U3IE78 U3IDS5 U3IJX3 U3IN94 U3IP09 R0JD86 R0KPX1 U3IP77 U3IBT5 R0KA48 U3IGG6 U3ICB5 U3ICP7 U3IWY2 U3IC44 U3IEL6 U3I078 U3ID46 U3IFW5 U3IBV8 U3ILC6 U3JA05 U3J6G2 U3I603 R0KUH3 U3IZF8 U3IP10 U3IB54 R0K3G3 U3J6F1 U3J634 …
	extracellular organelle	4	GO:0043230	69	977	175	4113	1.66	2.99278e-06	5.52	U3J2H8 R0KD66 U3I3W9 U3IX89 U3J9E7 U3I5D2 R0K2X9 U3I832 R0JDP4 U3J7U1 U3IQQ4 U3ITP5 U3IX09 U3I4U2 U3IXP6 U3IQW9 U3IN31 R0JE46 R0LMF1 U3I6U5 U3I4P2 U3IQ07 R0K776 U3IU93 U3IG36 U3J6Y9 U3IE78 U3IDS5 U3IJX3 U3IN94 U3IP09 R0JD86 R0KPX1 U3IP77 U3IBT5 R0KA48 U3IGG6 U3ICB5 U3ICP7 U3IWY2 U3IC44 U3IEL6 U3I078 U3ID46 U3IFW5 U3IBV8 U3ILC6 U3JA05 U3J6G2 U3I603 R0KUH3 U3IZF8 U3IP10 U3IB54 R0K3G3 U3J6F1 U3J634 …
	membrane part	3	GO:0044425	75	1141	175	4113	1.54	1.30679e-05	4.88	U3IEF3 U3IUY5 U3IKE3 U3IUL9 U3I418 U3J9E7 R0L459 R0K2X9 U3I832 U3J5M4 U3IIK9 R0JDP4 U3I4U2 U3IEG2 U3IWN1 U3IGB3 U3IAL4 R0JE46 U3J8N8 U3I6U5 U3J9Z0 U3IYL9 U3I4P2 U3J6R6 U3INF1 U3IQ07 R0K776 U3IU93 U3IG36 U3J6Y9 U3IVW7 U3IE78 U3IHM1 U3IDS5 U3IN94 U3I1F4 U3IP09 U3I4K2 U3IC48 U3IWY2 U3I4I0 U3IEL6 U3IBM7 U3IKP1 U3IBL6 U3ID46 U3I7Y0 U3J7Y2 U3IMJ1 U3IWH2 U3I9N1 U3JA08 U3I603 U3ISQ7 U3IP10 U3IY76 R0K3G3 …
Molecular Function	G-protein beta/gamma-subunit complex binding	5	GO:0031683	9	11	168	4332	21.1	6.18441e-10	9.21	U3IAU1 U3IAY6 U3IBV8 U3IC44 U3IU50 U3J9W4 U3I8L6 U3J6X8 U3IQW9
	signal transducer activity	2	GO:0004871	23	147	168	4332	4.03	2.5507e-08	7.59	U3IWY2 U3IC44 U3IU50 U3J9W4 U3J8L0 U3IKP1 U3I396 U3J9E7 U3IAU1 U3IBV8 U3IAY6 U3J5M4 R0JDP4 U3I8L6 R0L9V9 U3J361 U3I3B4 U3J6X8 U3J465 U3IGG6 U3IC48 U3IQW9 U3IP10
	protein complex binding	4	GO:0032403	23	210	168	4332	2.82	1.32677e-05	4.88	U3IC44 U3IU50 U3J9W4 U3J8L0 U3IU93 U3J9E7 U3IE78 U3I3X7 U3IEW1 U3IAU1 U3IQM4 U3IBV8 U3IAY6 U3J4B0 U3J802 U3I8L6 R0JD86 U3IJI0 U3ITP5 U3J6X8 U3J760 U3IXP6 U3IQW9
	ion transmembrane transporter activity	5	GO:0015075	18	138	168	4332	3.36	1.68423e-05	4.77	U3IAL4 U3I4I0 U3IUY5 U3J3Y8 U3INF1 R0K776 U3IVW7 U3INW1 U3I832 U3IDS5 U3IFW5 U3IMJ1 U3I410 U3IWH2 U3I9N1 U3I603 U3I4U2 U3IC48
	substrate-specific transmembrane transporter activity	4	GO:0022891	18	147	168	4332	3.16	3.88514e-05	4.41	U3IAL4 U3I4I0 U3IUY5 U3J3Y8 U3INF1 R0K776 U3IVW7 U3INW1 U3I832 U3IDS5 U3IFW5 U3IMJ1 U3I410 U3IWH2 U3I9N1 U3I603 U3I4U2 U3IC48
	transmembrane transporter activity	3	GO:0022857	19	165	168	4332	2.97	5.02556e-05	4.3	U3IAL4 U3I4I0 U3IUY5 U3J3Y8 U3INF1 R0K776 U3I418 U3IVW7 U3INW1 U3I832 U3IDS5 U3IFW5 U3IMJ1 U3I410 U3IWH2 U3I9N1 U3I603 U3I4U2 U3IC48
	GTPase activity	8	GO:0003924	13	93	168	4332	3.6	0.000199108	3.7	U3IAU1 U3IAY6 U3IBV8 U3IC44 U3IU50 U3J4B0 U3J9W4 U3I8L6 U3IX09 U3IU93 U3J6X8 U3IGV0 U3IQW9
	transporter activity	2	GO:0005215	23	251	168	4332	2.36	0.000204697	3.69	U3IAL4 U3I4I0 U3IUY5 U3IQA4 U3J3Y8 U3INF1 R0K776 U3I418 U3IVW7 U3INW1 U3I832 R0K2X9 U3IDS5 U3IFW5 U3IMJ1 U3I410 U3IWH2 U3I9N1 U3I603 U3I4U2 U3IWN1 U3J4C8 U3IC48
Biological Process	G-protein coupled receptor signaling pathway	6	GO:0007186	18	47	168	3970	9.05	1.63258e-12	11.79	U3J4U9 U3IC44 U3IU50 U3J9W4 U3INA8 U3I646 U3J6R6 U3IU93 U3I396 U3IAU1 U3IBV8 U3IAY6 R0JDP4 U3I8L6 U3IJI0 U3I3B4 U3J6X8 U3IQW9
	single organism signaling	3	GO:0044700	54	691	168	3970	1.85	2.81868e-06	5.55	U3IWY2 U3IC44 U3IUY5 U3IKP1 U3IXL0 U3IUL9 U3I6R0 U3J9E7 U3I3X7 U3IAY6 U3IBV8 U3J4B0 U3J5M4 R0JDP4 U3IIK9 U3ITP5 U3IX09 U3I603 U3J465 U3IXP6 U3IB54 U3IP10 U3IQW9 U3IAL4 U3J4U9 U3IU50 U3I6U5 U3J9W4 U3J098 U3INA8 U3I646 U3J8L0 U3J6R6 U3INF1 U3IU93 U3I396 U3J9A8 U3IE78 U3J7C7 U3IAU1 U3J8K7 U3IN94 U3I1F4 U3I8L6 R0L9V9 U3J361 U3IJI0 U3J2S1 U3I3B4 U3J6X8 U3IGG6 U3J9M5 U3I9T4 U3IS36
	signaling	2	GO:0023052	54	692	168	3970	1.84	2.9502e-06	5.53	U3IWY2 U3IC44 U3IUY5 U3IKP1 U3IXL0 U3IUL9 U3I6R0 U3J9E7 U3I3X7 U3IAY6 U3IBV8 U3J4B0 U3J5M4 R0JDP4 U3IIK9 U3ITP5 U3IX09 U3I603 U3J465 U3IXP6 U3IB54 U3IP10 U3IQW9 U3IAL4 U3J4U9 U3IU50 U3I6U5 U3J9W4 U3J098 U3INA8 U3I646 U3J8L0 U3J6R6 U3INF1 U3IU93 U3I396 U3J9A8 U3IE78 U3J7C7 U3IAU1 U3J8K7 U3IN94 U3I1F4 U3I8L6 R0L9V9 U3J361 U3IJI0 U3J2S1 U3I3B4 U3J6X8 U3IGG6 U3J9M5 U3I9T4 U3IS36
	sensory perception	5	GO:0007600	11	40	168	3970	6.5	3.76307e-06	5.42	U3IAY6 U3IJX3 U3J5M4 U3IWH2 R0M7S9 U3J361 U3IU93 U3IPM7 U3J9M5 U3IQZ6 U3I9Z5
	adenylate cyclase-modulating G-protein coupled receptor signaling pathway	8	GO:0007188	7	12	168	3970	13.78	3.79507e-06	5.42	U3J6R6 U3IAU1 U3IAY6 U3IBV8 U3IC44 U3IU50 U3IQW9
	signal transduction	5	GO:0007165	52	663	168	3970	1.85	4.36319e-06	5.36	U3IWY2 U3IC44 U3IKP1 U3IXL0 U3IUL9 U3I6R0 U3J9E7 U3I3X7 U3IAY6 U3IBV8 U3J4B0 U3J5M4 R0JDP4 U3IIK9 U3ITP5 U3IX09 U3J465 U3IXP6 U3IB54 U3IP10 U3IQW9 U3IAL4 U3J4U9 U3IU50 U3I6U5 U3J9W4 U3J098 U3INA8 U3I646 U3J8L0 U3J6R6 U3INF1 U3IU93 U3I396 U3J9A8 U3IE78 U3J7C7 U3IAU1 U3J8K7 U3IN94 U3I1F4 U3I8L6 R0L9V9 U3J361 U3IJI0 U3J2S1 U3I3B4 U3J6X8 U3IGG6 U3J9M5 U3I9T4 U3IS36
	G-protein coupled receptor signaling pathway, coupled to cyclic nucleotide second messenger	7	GO:0007187	7	13	168	3970	12.72	6.80344e-06	5.17	U3J6R6 U3IAU1 U3IAY6 U3IBV8 U3IC44 U3IU50 U3IQW9
	cell communication	3	GO:0007154	53	717	168	3970	1.75	1.97024e-05	4.71	U3IWY2 U3IC44 U3IKP1 U3IXL0 U3IUL9 U3I6R0 U3J9E7 U3I3X7 U3IAY6 U3IBV8 U3J4B0 U3J5M4 R0JDP4 U3IIK9 U3ITP5 U3IX09 U3I603 U3J465 U3IXP6 U3IB54 U3IP10 U3IQW9 U3IAL4 U3J4U9 U3IU50 U3I6U5 U3J9W4 U3J098 U3INA8 U3I646 U3J8L0 U3J6R6 U3INF1 U3IU93 U3I396 U3J9A8 U3IE78 U3J7C7 U3IAU1 U3J8K7 U3IN94 U3I1F4 U3I8L6 R0L9V9 U3J361 U3IJI0 U3J2S1 U3I3B4 U3J6X8 U3IGG6 U3J9M5 U3I9T4 U3IS36
	system process	3	GO:0003008	20	171	168	3970	2.76	7.70447e-05	4.11	U3IAL4 U3I4I0 U3IUY5 R0M7S9 U3IKP1 U3IU93 U3IQZ6 U3J9W5 U3IAY6 U3IJX3 U3J5M4 U3IWH2 U3J361 U3IBT5 U3ITP5 U3I603 U3IPM7 U3J4C8 U3J9M5 U3I9Z5
	regulation of ossification	5	GO:0030278	8	31	168	3970	6.1	0.000229705	3.64	U3IWY2 U3J3A3 U3J3Y8 U3I9T4 R0L9V9 U3IKP1 U3IXL0 R0K4C3
	ion transport	5	GO:0006811	21	209	168	3970	2.37	0.000392232	3.41	U3IAL4 U3J4U9 U3I4I0 U3IUY5 U3J3Y8 U3INF1 R0K776 U3IVW7 U3INW1 U3J9W5 U3I832 U3IDS5 U3IFW5 U3IMJ1 U3I410 U3IWH2 U3I9N1 U3J361 U3I603 U3I4U2 U3IC48
	positive regulation of ossification	6	GO:0045778	6	17	168	3970	8.34	0.000508542	3.29	U3IWY2 U3J3Y8 R0L9V9 U3IKP1 U3IXL0 R0K4C3
	anatomical structure development	3	GO:0048856	54	830	168	3970	1.54	0.000534306	3.27	U3IWY2 U3I8A4 U3IMY6 R0M7S9 U3IJT9 U3IKP1 U3IXL0 U3IX89 U3ID46 U3J9E7 R0L459 U3J9W5 U3I3X7 U3IBV8 U3I6Q9 U3J5M4 U3IIK9 U3IY04 U3ISD6 U3ITP5 U3I4U2 U3IPM7 U3J465 U3J497 U3IXP6 R0K3G3 U3IAL4 U3J4U9 R0LMF1 U3IYL9 U3I646 U3J8L0 U3IU93 U3IE78 U3IQZ6 U3INW1 U3IHM1 U3J7C7 U3IEW1 U3IDS5 U3IJX3 U3J8K7 U3IN94 U3IP09 R0JD86 R0L9V9 U3J361 U3IJI0 U3I3B4 U3J4C8 U3IGG6 U3J9M5 U3IS36 U3I9T4
	enzyme linked receptor protein signaling pathway	7	GO:0007167	14	112	168	3970	2.95	0.000723927	3.14	U3IWY2 U3I3X7 U3I6U5 R0L9V9 U3J361 U3J2S1 U3IKP1 U3IXL0 U3IJI0 U3ITP5 U3J465 U3IE78 U3J9M5 U3J7C7
