# Supplementary material for: Quantitative Proteomic Analysis Uncovers the Mediation of Endoplasmic Reticulum Stress-Induced Autophagy in DHAV-1-Infected DEF Cells
Source: Int J Mol Sci. 2019 Dec 6;20(24):6160. doi: 10.3390/ijms20246160 (PMC6940786; doi:10.3390/ijms20246160)
Supplement: Supplementary file 1 [file ijms-20-06160-s001.zip › ijms-624873-SI/ijms-624873 supplementary/Table S7.xlsx]

## Sheet: Sheet1
Table S7. Enrichment analysis of the DEPs according to KEGG pathway (up-regulated)
KEGG pathway	Mapping	Background	All Mapping	All Background	Fold enrichment	Fisher's exact test p value	-log10(p value)	Related proteins
apla05164 Influenza A	9	61	57	2214	5.73	0.000104681	3.98	U3J0M7 U3ITV8 U3J1K3 U3J8S3 U3IQ81 U3J642 U3J0V8 U3IB66 U3IED8
apla04512 ECM-receptor interaction	6	39	57	2214	5.98	0.00258031	2.59	U3I6H8 U3J4N9 U3IQ97 U3IXM2 U3I701 U3IS46
apla04933 AGE-RAGE signaling pathway in diabetic complications	6	42	57	2214	5.55	0.0035982	2.44	U3IST4 U3J0M7 R0L6B1 U3J0V8 U3IQ97 U3J1L0
apla04623 Cytosolic DNA-sensing pathway	4	18	57	2214	8.63	0.00955543	2.02	U3J642 U3IQ81 U3IPB0 U3J1K3
apla04622 RIG-I-like receptor signaling pathway	4	21	57	2214	7.4	0.0147613	1.83	S4SM19 U3J642 U3ITV8 U3IB66
