# Supplementary material for: Quantitative Proteomic Analysis Uncovers the Mediation of Endoplasmic Reticulum Stress-Induced Autophagy in DHAV-1-Infected DEF Cells
Source: Int J Mol Sci. 2019 Dec 6;20(24):6160. doi: 10.3390/ijms20246160 (PMC6940786; doi:10.3390/ijms20246160)
Supplement: Supplementary file 1 [file ijms-20-06160-s001.zip › ijms-624873-SI/ijms-624873 supplementary/Table S8.xlsx]

## Sheet: Sheet1
Table S8. Enrichment analysis of the DEPs according to KEGG pathway (down-regulated)
KEGG pathway	Mapping	Background	All Mapping	All Background	Fold enrichment	Fisher's exact test p value	-log10(p value)	Related proteins
apla04142 Lysosome	27	67	174	2214	5.13	5.96079e-13	12.22	U3J634 R0KD66 U3IN31 U3J1D0 U3IYU5 U3I078 U3I5T9 U3J3Y8 R0M7S9 U3IKM2 U3IR89 U3IR01 U3IQ07 U3IYG4 U3IH50 U3I832 R0K2X9 U3J9T4 R0M1N7 U3IJX3 R0JD86 U3IP77 U3IGG6 R0KUH3 U3J9M5 U3IZ93 U3I6L2
apla04261 Adrenergic signaling in cardiomyocytes	18	57	174	2214	4.02	6.12919e-07	6.21	U3I7J8 U3J4U9 U3I4I0 U3IC44 U3J9W4 U3J767 U3J6R6 U3ING2 U3I0Q1 U3IVT5 U3IAE6 U3IY10 U3IAU1 U3IBV8 U3J6G2 U3I603 U3J6X8 U3IQW9
apla04020 Calcium signaling pathway	13	45	174	2214	3.68	0.000103823	3.98	U3IAL4 U3IFW5 U3J4U9 U3I4I0 U3IBV8 U3I8L6 U3IQA4 R0L5U9 U3J6R6 U3INF1 U3IUQ7 U3J6X8 U3IC48
apla04371 Apelin signaling pathway	14	55	174	2214	3.24	0.0002037	3.69	U3IAU1 U3IBV8 U3IC44 U3J9W4 R0JDP4 U3J6R6 U3IU93 U3I0Q1 U3J465 U3I396 U3IC48 U3IXP6 U3I9T4 U3IQW9
apla00531 Glycosaminoglycan degradation	6	9	174	2214	8.48	0.000267847	3.57	R0KD66 U3IN31 U3IJX3 U3I078 U3J9M5 U3IP77
apla04916 Melanogenesis	10	32	174	2214	3.98	0.000512701	3.29	U3IAU1 U3J4U9 U3IBV8 U3IC44 U3IU50 U3J9W4 U3J6R6 U3J6X8 U3J465 U3IQW9
apla04260 Cardiac muscle contraction	10	32	174	2214	3.98	0.000512701	3.29	U3I7J8 U3IY10 U3I4I0 U3J767 U3J6G2 U3ING2 U3I603 U3I0Q1 U3IVT5 U3IAE6
apla00511 Other glycan degradation	6	11	174	2214	6.94	0.000862407	3.06	U3ICP7 U3IJX3 U3ILC6 U3I078 U3J9M5 R0KPX1
apla04145 Phagosome	14	71	174	2214	2.51	0.00267531	2.57	U3IYU5 U3IA45 U3IIS7 U3I5T9 U3J3Y8 U3J8R0 U3I5M4 U3I4U2 R0JJE7 U3IST9 U3IBL6 U3IGV0 U3I832 R0K171
apla04540 Gap junction	10	43	174	2214	2.96	0.00485905	2.31	U3IAU1 U3IBV8 U3IC44 U3J9W4 U3I8L6 U3J6R6 U3J6X8 U3J465 U3IGV0 U3IQW9
apla00603 Glycosphingolipid biosynthesis	3	4	174	2214	9.54	0.0327914	1.48	U3IJX3 U3J9M5 U3IH50
