# Supplementary material for: Quantitative Proteomic Analysis Uncovers the Mediation of Endoplasmic Reticulum Stress-Induced Autophagy in DHAV-1-Infected DEF Cells
Source: Int J Mol Sci. 2019 Dec 6;20(24):6160. doi: 10.3390/ijms20246160 (PMC6940786; doi:10.3390/ijms20246160)
Supplement: Supplementary file 1 [file ijms-20-06160-s001.zip › ijms-624873-SI/ijms-624873 supplementary/Table S9.xlsx]

## Sheet: Sheet1
Table S9. Enrichment of the DEPs according to domain (up-regulated)
Domain Description	Mapping	Background	All Mapping	All Backgroud	Fold enrichment	Fisher's exact test p value	-log10(P value)	Related Protein
Poly(ADP-ribose) polymerase, catalytic domain	5	9	147	4281	16.18	0.000143178	3.84	U3IH81 U3IV66 U3IRZ8 U3IRC3 U3ISD4
Globin-like	4	6	147	4281	19.41	0.000720698	3.14	P02114 P01986 R0J7H7 R0JDK1
WWE domain	4	6	147	4281	19.41	0.000720698	3.14	U3IH81 U3IV66 U3IRC3 U3ISD4
Globin/Protoglobin	4	6	147	4281	19.41	0.000720698	3.14	P02114 P01986 R0J7H7 R0JDK1
Globin	4	6	147	4281	19.41	0.000720698	3.14	P02114 P01986 R0J7H7 R0JDK1
C-terminal domain of RIG-I	3	3	147	4281	29.12	0.00338843	2.47	S4SM19 U3J642 U3ITV8
Alpha crystallin/Hsp20 domain	3	3	147	4281	29.12	0.00338843	2.47	U3I9X9 U3IZQ3 U3IPI8
Serpin domain	4	11	147	4281	10.59	0.00524213	2.28	U3IXI8 U3IA87 U3IVG2 U3IKL7
Sushi/SCR/CCP domain	3	5	147	4281	17.47	0.0107957	1.97	U3ID07 U3J8X0 U3IES4
Helicase/UvrB, N-terminal	3	5	147	4281	17.47	0.0107957	1.97	S4SM19 U3J642 U3ITV8
EGF-like domain	6	45	147	4281	3.88	0.0175564	1.76	U3I6H8 U3J4N9 U3J8X0 U3IS46 U3IES4 U3J2J1
Leucine-rich repeat N-terminal domain	3	7	147	4281	12.48	0.0216745	1.66	R0LLK8 U3J2R5 U3J4F7
Macro domain	3	7	147	4281	12.48	0.0216745	1.66	U3IRZ8 U3IRC3 U3ISD4
B-box-type zinc finger	3	10	147	4281	8.74	0.043438	1.36	U3IXS5 U3I1L8 U3IB66
